# Supplementary material for: RNA 3D structure prediction guided by independent folding of homologous sequences
Source: BMC Bioinformatics. 2019 Oct 22;20:512. doi: 10.1186/s12859-019-3120-y (PMC6806525; doi:10.1186/s12859-019-3120-y)
Supplement: Supplementary file 6 — Additional file 6: All data required to generate Fig. 5. [file 12859_2019_3120_MOESM6_ESM.xls]

## Sheet: trna_simrna5x100farna5x100_rmsd
	Unnamed: 0	target	model	rmsd	group_name	Method
201	201	trna_rpr_x_ref.pdb	taf_822df074-320e-4166-9fd1-8fbcf085908a_ALL-000001_AA.pdb	10.35	taf	SimRNA
202	202	trna_rpr_x_ref.pdb	taf_822df074-320e-4166-9fd1-8fbcf085908a_ALL-000002_AA.pdb	9.13	taf	SimRNA
203	203	trna_rpr_x_ref.pdb	taf_822df074-320e-4166-9fd1-8fbcf085908a_ALL-000003_AA.pdb	10.95	taf	SimRNA
204	204	trna_rpr_x_ref.pdb	taf_822df074-320e-4166-9fd1-8fbcf085908a_ALL-000004_AA.pdb	9.66	taf	SimRNA
205	205	trna_rpr_x_ref.pdb	taf_822df074-320e-4166-9fd1-8fbcf085908a_ALL-000005_AA.pdb	10.56	taf	SimRNA
206	206	trna_rpr_x_ref.pdb	taf_822df074-320e-4166-9fd1-8fbcf085908a_ALL-000006_AA.pdb	8.96	taf	SimRNA
207	207	trna_rpr_x_ref.pdb	taf_822df074-320e-4166-9fd1-8fbcf085908a_ALL-000007_AA.pdb	17.14	taf	SimRNA
208	208	trna_rpr_x_ref.pdb	taf_822df074-320e-4166-9fd1-8fbcf085908a_ALL-000008_AA.pdb	9.96	taf	SimRNA
209	209	trna_rpr_x_ref.pdb	taf_822df074-320e-4166-9fd1-8fbcf085908a_ALL-000009_AA.pdb	10.02	taf	SimRNA
210	210	trna_rpr_x_ref.pdb	taf_822df074-320e-4166-9fd1-8fbcf085908a_ALL-000010_AA.pdb	13.55	taf	SimRNA
211	211	trna_rpr_x_ref.pdb	taf_822df074-320e-4166-9fd1-8fbcf085908a_ALL-000011_AA.pdb	11.45	taf	SimRNA
212	212	trna_rpr_x_ref.pdb	taf_822df074-320e-4166-9fd1-8fbcf085908a_ALL-000012_AA.pdb	10.04	taf	SimRNA
213	213	trna_rpr_x_ref.pdb	taf_822df074-320e-4166-9fd1-8fbcf085908a_ALL-000013_AA.pdb	9.97	taf	SimRNA
214	214	trna_rpr_x_ref.pdb	taf_822df074-320e-4166-9fd1-8fbcf085908a_ALL-000014_AA.pdb	11.01	taf	SimRNA
215	215	trna_rpr_x_ref.pdb	taf_822df074-320e-4166-9fd1-8fbcf085908a_ALL-000015_AA.pdb	10.49	taf	SimRNA
216	216	trna_rpr_x_ref.pdb	taf_822df074-320e-4166-9fd1-8fbcf085908a_ALL-000016_AA.pdb	10.39	taf	SimRNA
217	217	trna_rpr_x_ref.pdb	taf_822df074-320e-4166-9fd1-8fbcf085908a_ALL-000017_AA.pdb	11.12	taf	SimRNA
218	218	trna_rpr_x_ref.pdb	taf_822df074-320e-4166-9fd1-8fbcf085908a_ALL-000018_AA.pdb	10.61	taf	SimRNA
219	219	trna_rpr_x_ref.pdb	taf_822df074-320e-4166-9fd1-8fbcf085908a_ALL-000019_AA.pdb	11.04	taf	SimRNA
220	220	trna_rpr_x_ref.pdb	taf_822df074-320e-4166-9fd1-8fbcf085908a_ALL-000020_AA.pdb	12.26	taf	SimRNA
221	221	trna_rpr_x_ref.pdb	taf_822df074-320e-4166-9fd1-8fbcf085908a_ALL-000021_AA.pdb	9.58	taf	SimRNA
222	222	trna_rpr_x_ref.pdb	taf_822df074-320e-4166-9fd1-8fbcf085908a_ALL-000022_AA.pdb	10.58	taf	SimRNA
223	223	trna_rpr_x_ref.pdb	taf_822df074-320e-4166-9fd1-8fbcf085908a_ALL-000023_AA.pdb	8.7	taf	SimRNA
224	224	trna_rpr_x_ref.pdb	taf_822df074-320e-4166-9fd1-8fbcf085908a_ALL-000024_AA.pdb	9.69	taf	SimRNA
225	225	trna_rpr_x_ref.pdb	taf_822df074-320e-4166-9fd1-8fbcf085908a_ALL-000025_AA.pdb	9.09	taf	SimRNA
226	226	trna_rpr_x_ref.pdb	taf_822df074-320e-4166-9fd1-8fbcf085908a_ALL-000026_AA.pdb	10.3	taf	SimRNA
227	227	trna_rpr_x_ref.pdb	taf_822df074-320e-4166-9fd1-8fbcf085908a_ALL-000027_AA.pdb	9.88	taf	SimRNA
228	228	trna_rpr_x_ref.pdb	taf_822df074-320e-4166-9fd1-8fbcf085908a_ALL-000028_AA.pdb	11.99	taf	SimRNA
229	229	trna_rpr_x_ref.pdb	taf_822df074-320e-4166-9fd1-8fbcf085908a_ALL-000029_AA.pdb	11.81	taf	SimRNA
230	230	trna_rpr_x_ref.pdb	taf_822df074-320e-4166-9fd1-8fbcf085908a_ALL-000030_AA.pdb	11.32	taf	SimRNA
231	231	trna_rpr_x_ref.pdb	taf_822df074-320e-4166-9fd1-8fbcf085908a_ALL-000031_AA.pdb	14.16	taf	SimRNA
232	232	trna_rpr_x_ref.pdb	taf_822df074-320e-4166-9fd1-8fbcf085908a_ALL-000032_AA.pdb	17.01	taf	SimRNA
233	233	trna_rpr_x_ref.pdb	taf_822df074-320e-4166-9fd1-8fbcf085908a_ALL-000033_AA.pdb	14.48	taf	SimRNA
234	234	trna_rpr_x_ref.pdb	taf_822df074-320e-4166-9fd1-8fbcf085908a_ALL-000034_AA.pdb	10.4	taf	SimRNA
235	235	trna_rpr_x_ref.pdb	taf_822df074-320e-4166-9fd1-8fbcf085908a_ALL-000035_AA.pdb	8.83	taf	SimRNA
236	236	trna_rpr_x_ref.pdb	taf_822df074-320e-4166-9fd1-8fbcf085908a_ALL-000036_AA.pdb	18.01	taf	SimRNA
237	237	trna_rpr_x_ref.pdb	taf_822df074-320e-4166-9fd1-8fbcf085908a_ALL-000037_AA.pdb	10.6	taf	SimRNA
238	238	trna_rpr_x_ref.pdb	taf_822df074-320e-4166-9fd1-8fbcf085908a_ALL-000038_AA.pdb	9.81	taf	SimRNA
239	239	trna_rpr_x_ref.pdb	taf_822df074-320e-4166-9fd1-8fbcf085908a_ALL-000039_AA.pdb	14.93	taf	SimRNA
240	240	trna_rpr_x_ref.pdb	taf_822df074-320e-4166-9fd1-8fbcf085908a_ALL-000040_AA.pdb	9.92	taf	SimRNA
241	241	trna_rpr_x_ref.pdb	taf_822df074-320e-4166-9fd1-8fbcf085908a_ALL-000041_AA.pdb	10.7	taf	SimRNA
242	242	trna_rpr_x_ref.pdb	taf_822df074-320e-4166-9fd1-8fbcf085908a_ALL-000042_AA.pdb	13.24	taf	SimRNA
243	243	trna_rpr_x_ref.pdb	taf_822df074-320e-4166-9fd1-8fbcf085908a_ALL-000043_AA.pdb	13.27	taf	SimRNA
244	244	trna_rpr_x_ref.pdb	taf_822df074-320e-4166-9fd1-8fbcf085908a_ALL-000044_AA.pdb	12.04	taf	SimRNA
245	245	trna_rpr_x_ref.pdb	taf_822df074-320e-4166-9fd1-8fbcf085908a_ALL-000045_AA.pdb	12.5	taf	SimRNA
246	246	trna_rpr_x_ref.pdb	taf_822df074-320e-4166-9fd1-8fbcf085908a_ALL-000046_AA.pdb	9.96	taf	SimRNA
247	247	trna_rpr_x_ref.pdb	taf_822df074-320e-4166-9fd1-8fbcf085908a_ALL-000047_AA.pdb	14	taf	SimRNA
248	248	trna_rpr_x_ref.pdb	taf_822df074-320e-4166-9fd1-8fbcf085908a_ALL-000048_AA.pdb	10.96	taf	SimRNA
249	249	trna_rpr_x_ref.pdb	taf_822df074-320e-4166-9fd1-8fbcf085908a_ALL-000049_AA.pdb	10.8	taf	SimRNA
250	250	trna_rpr_x_ref.pdb	taf_822df074-320e-4166-9fd1-8fbcf085908a_ALL-000050_AA.pdb	11.75	taf	SimRNA
251	251	trna_rpr_x_ref.pdb	taf_822df074-320e-4166-9fd1-8fbcf085908a_ALL-000051_AA.pdb	11.01	taf	SimRNA
252	252	trna_rpr_x_ref.pdb	taf_822df074-320e-4166-9fd1-8fbcf085908a_ALL-000052_AA.pdb	9.79	taf	SimRNA
253	253	trna_rpr_x_ref.pdb	taf_822df074-320e-4166-9fd1-8fbcf085908a_ALL-000053_AA.pdb	11.23	taf	SimRNA
254	254	trna_rpr_x_ref.pdb	taf_822df074-320e-4166-9fd1-8fbcf085908a_ALL-000054_AA.pdb	18.04	taf	SimRNA
255	255	trna_rpr_x_ref.pdb	taf_822df074-320e-4166-9fd1-8fbcf085908a_ALL-000055_AA.pdb	10.64	taf	SimRNA
256	256	trna_rpr_x_ref.pdb	taf_822df074-320e-4166-9fd1-8fbcf085908a_ALL-000056_AA.pdb	13.75	taf	SimRNA
257	257	trna_rpr_x_ref.pdb	taf_822df074-320e-4166-9fd1-8fbcf085908a_ALL-000057_AA.pdb	14.93	taf	SimRNA
258	258	trna_rpr_x_ref.pdb	taf_822df074-320e-4166-9fd1-8fbcf085908a_ALL-000058_AA.pdb	14.13	taf	SimRNA
259	259	trna_rpr_x_ref.pdb	taf_822df074-320e-4166-9fd1-8fbcf085908a_ALL-000059_AA.pdb	10.82	taf	SimRNA
260	260	trna_rpr_x_ref.pdb	taf_822df074-320e-4166-9fd1-8fbcf085908a_ALL-000060_AA.pdb	15.83	taf	SimRNA
261	261	trna_rpr_x_ref.pdb	taf_822df074-320e-4166-9fd1-8fbcf085908a_ALL-000061_AA.pdb	9.01	taf	SimRNA
262	262	trna_rpr_x_ref.pdb	taf_822df074-320e-4166-9fd1-8fbcf085908a_ALL-000062_AA.pdb	9.75	taf	SimRNA
263	263	trna_rpr_x_ref.pdb	taf_822df074-320e-4166-9fd1-8fbcf085908a_ALL-000063_AA.pdb	13.81	taf	SimRNA
264	264	trna_rpr_x_ref.pdb	taf_822df074-320e-4166-9fd1-8fbcf085908a_ALL-000064_AA.pdb	14	taf	SimRNA
265	265	trna_rpr_x_ref.pdb	taf_822df074-320e-4166-9fd1-8fbcf085908a_ALL-000065_AA.pdb	11.69	taf	SimRNA
266	266	trna_rpr_x_ref.pdb	taf_822df074-320e-4166-9fd1-8fbcf085908a_ALL-000066_AA.pdb	11.98	taf	SimRNA
267	267	trna_rpr_x_ref.pdb	taf_822df074-320e-4166-9fd1-8fbcf085908a_ALL-000067_AA.pdb	17.03	taf	SimRNA
268	268	trna_rpr_x_ref.pdb	taf_822df074-320e-4166-9fd1-8fbcf085908a_ALL-000068_AA.pdb	9.93	taf	SimRNA
269	269	trna_rpr_x_ref.pdb	taf_822df074-320e-4166-9fd1-8fbcf085908a_ALL-000069_AA.pdb	10.96	taf	SimRNA
270	270	trna_rpr_x_ref.pdb	taf_822df074-320e-4166-9fd1-8fbcf085908a_ALL-000070_AA.pdb	8.81	taf	SimRNA
271	271	trna_rpr_x_ref.pdb	taf_822df074-320e-4166-9fd1-8fbcf085908a_ALL-000071_AA.pdb	10.15	taf	SimRNA
272	272	trna_rpr_x_ref.pdb	taf_822df074-320e-4166-9fd1-8fbcf085908a_ALL-000072_AA.pdb	15.14	taf	SimRNA
273	273	trna_rpr_x_ref.pdb	taf_822df074-320e-4166-9fd1-8fbcf085908a_ALL-000073_AA.pdb	14.97	taf	SimRNA
274	274	trna_rpr_x_ref.pdb	taf_822df074-320e-4166-9fd1-8fbcf085908a_ALL-000074_AA.pdb	12.16	taf	SimRNA
275	275	trna_rpr_x_ref.pdb	taf_822df074-320e-4166-9fd1-8fbcf085908a_ALL-000075_AA.pdb	10.81	taf	SimRNA
276	276	trna_rpr_x_ref.pdb	taf_822df074-320e-4166-9fd1-8fbcf085908a_ALL-000076_AA.pdb	12.3	taf	SimRNA
277	277	trna_rpr_x_ref.pdb	taf_822df074-320e-4166-9fd1-8fbcf085908a_ALL-000077_AA.pdb	11.9	taf	SimRNA
278	278	trna_rpr_x_ref.pdb	taf_822df074-320e-4166-9fd1-8fbcf085908a_ALL-000078_AA.pdb	11.37	taf	SimRNA
279	279	trna_rpr_x_ref.pdb	taf_822df074-320e-4166-9fd1-8fbcf085908a_ALL-000079_AA.pdb	11.64	taf	SimRNA
280	280	trna_rpr_x_ref.pdb	taf_822df074-320e-4166-9fd1-8fbcf085908a_ALL-000080_AA.pdb	9.51	taf	SimRNA
281	281	trna_rpr_x_ref.pdb	taf_822df074-320e-4166-9fd1-8fbcf085908a_ALL-000081_AA.pdb	9.45	taf	SimRNA
282	282	trna_rpr_x_ref.pdb	taf_822df074-320e-4166-9fd1-8fbcf085908a_ALL-000082_AA.pdb	10.55	taf	SimRNA
283	283	trna_rpr_x_ref.pdb	taf_822df074-320e-4166-9fd1-8fbcf085908a_ALL-000083_AA.pdb	14.34	taf	SimRNA
284	284	trna_rpr_x_ref.pdb	taf_822df074-320e-4166-9fd1-8fbcf085908a_ALL-000084_AA.pdb	15.26	taf	SimRNA
285	285	trna_rpr_x_ref.pdb	taf_822df074-320e-4166-9fd1-8fbcf085908a_ALL-000085_AA.pdb	13.14	taf	SimRNA
286	286	trna_rpr_x_ref.pdb	taf_822df074-320e-4166-9fd1-8fbcf085908a_ALL-000086_AA.pdb	14.24	taf	SimRNA
287	287	trna_rpr_x_ref.pdb	taf_822df074-320e-4166-9fd1-8fbcf085908a_ALL-000087_AA.pdb	17.08	taf	SimRNA
288	288	trna_rpr_x_ref.pdb	taf_822df074-320e-4166-9fd1-8fbcf085908a_ALL-000088_AA.pdb	12.58	taf	SimRNA
289	289	trna_rpr_x_ref.pdb	taf_822df074-320e-4166-9fd1-8fbcf085908a_ALL-000089_AA.pdb	11.52	taf	SimRNA
290	290	trna_rpr_x_ref.pdb	taf_822df074-320e-4166-9fd1-8fbcf085908a_ALL-000090_AA.pdb	8.54	taf	SimRNA
291	291	trna_rpr_x_ref.pdb	taf_822df074-320e-4166-9fd1-8fbcf085908a_ALL-000091_AA.pdb	11.65	taf	SimRNA
292	292	trna_rpr_x_ref.pdb	taf_822df074-320e-4166-9fd1-8fbcf085908a_ALL-000092_AA.pdb	13.14	taf	SimRNA
293	293	trna_rpr_x_ref.pdb	taf_822df074-320e-4166-9fd1-8fbcf085908a_ALL-000093_AA.pdb	11.69	taf	SimRNA
294	294	trna_rpr_x_ref.pdb	taf_822df074-320e-4166-9fd1-8fbcf085908a_ALL-000094_AA.pdb	14.81	taf	SimRNA
295	295	trna_rpr_x_ref.pdb	taf_822df074-320e-4166-9fd1-8fbcf085908a_ALL-000095_AA.pdb	10.1	taf	SimRNA
296	296	trna_rpr_x_ref.pdb	taf_822df074-320e-4166-9fd1-8fbcf085908a_ALL-000096_AA.pdb	12.56	taf	SimRNA
297	297	trna_rpr_x_ref.pdb	taf_822df074-320e-4166-9fd1-8fbcf085908a_ALL-000097_AA.pdb	10.21	taf	SimRNA
298	298	trna_rpr_x_ref.pdb	taf_822df074-320e-4166-9fd1-8fbcf085908a_ALL-000098_AA.pdb	14.39	taf	SimRNA
299	299	trna_rpr_x_ref.pdb	taf_822df074-320e-4166-9fd1-8fbcf085908a_ALL-000099_AA.pdb	12.82	taf	SimRNA
300	300	trna_rpr_x_ref.pdb	taf_822df074-320e-4166-9fd1-8fbcf085908a_ALL-000100_AA.pdb	10.87	taf	SimRNA
301	301	trna_rpr_x_ref.pdb	taf_min.out.1.pdb	15.35	taf	Rosetta
302	302	trna_rpr_x_ref.pdb	taf_min.out.10.pdb	11.1	taf	Rosetta
303	303	trna_rpr_x_ref.pdb	taf_min.out.100.pdb	16.21	taf	Rosetta
304	304	trna_rpr_x_ref.pdb	taf_min.out.11.pdb	17.57	taf	Rosetta
305	305	trna_rpr_x_ref.pdb	taf_min.out.12.pdb	14.88	taf	Rosetta
306	306	trna_rpr_x_ref.pdb	taf_min.out.13.pdb	12.73	taf	Rosetta
307	307	trna_rpr_x_ref.pdb	taf_min.out.14.pdb	18.75	taf	Rosetta
308	308	trna_rpr_x_ref.pdb	taf_min.out.15.pdb	13.92	taf	Rosetta
309	309	trna_rpr_x_ref.pdb	taf_min.out.16.pdb	12.89	taf	Rosetta
310	310	trna_rpr_x_ref.pdb	taf_min.out.17.pdb	13.76	taf	Rosetta
311	311	trna_rpr_x_ref.pdb	taf_min.out.18.pdb	14.27	taf	Rosetta
312	312	trna_rpr_x_ref.pdb	taf_min.out.19.pdb	13.71	taf	Rosetta
313	313	trna_rpr_x_ref.pdb	taf_min.out.2.pdb	13.86	taf	Rosetta
314	314	trna_rpr_x_ref.pdb	taf_min.out.20.pdb	14.76	taf	Rosetta
315	315	trna_rpr_x_ref.pdb	taf_min.out.21.pdb	18.22	taf	Rosetta
316	316	trna_rpr_x_ref.pdb	taf_min.out.22.pdb	16.93	taf	Rosetta
317	317	trna_rpr_x_ref.pdb	taf_min.out.23.pdb	7.83	taf	Rosetta
318	318	trna_rpr_x_ref.pdb	taf_min.out.24.pdb	16.64	taf	Rosetta
319	319	trna_rpr_x_ref.pdb	taf_min.out.25.pdb	16.3	taf	Rosetta
320	320	trna_rpr_x_ref.pdb	taf_min.out.26.pdb	13.84	taf	Rosetta
321	321	trna_rpr_x_ref.pdb	taf_min.out.27.pdb	12.11	taf	Rosetta
322	322	trna_rpr_x_ref.pdb	taf_min.out.28.pdb	13.47	taf	Rosetta
323	323	trna_rpr_x_ref.pdb	taf_min.out.29.pdb	15.05	taf	Rosetta
324	324	trna_rpr_x_ref.pdb	taf_min.out.3.pdb	16.64	taf	Rosetta
325	325	trna_rpr_x_ref.pdb	taf_min.out.30.pdb	12.7	taf	Rosetta
326	326	trna_rpr_x_ref.pdb	taf_min.out.31.pdb	11.17	taf	Rosetta
327	327	trna_rpr_x_ref.pdb	taf_min.out.32.pdb	14.43	taf	Rosetta
328	328	trna_rpr_x_ref.pdb	taf_min.out.33.pdb	17.28	taf	Rosetta
329	329	trna_rpr_x_ref.pdb	taf_min.out.34.pdb	15.86	taf	Rosetta
330	330	trna_rpr_x_ref.pdb	taf_min.out.35.pdb	16.84	taf	Rosetta
331	331	trna_rpr_x_ref.pdb	taf_min.out.36.pdb	14.56	taf	Rosetta
332	332	trna_rpr_x_ref.pdb	taf_min.out.37.pdb	12.31	taf	Rosetta
333	333	trna_rpr_x_ref.pdb	taf_min.out.38.pdb	13.28	taf	Rosetta
334	334	trna_rpr_x_ref.pdb	taf_min.out.39.pdb	14.91	taf	Rosetta
335	335	trna_rpr_x_ref.pdb	taf_min.out.4.pdb	17.2	taf	Rosetta
336	336	trna_rpr_x_ref.pdb	taf_min.out.40.pdb	13.8	taf	Rosetta
337	337	trna_rpr_x_ref.pdb	taf_min.out.41.pdb	9.83	taf	Rosetta
338	338	trna_rpr_x_ref.pdb	taf_min.out.42.pdb	13.95	taf	Rosetta
339	339	trna_rpr_x_ref.pdb	taf_min.out.43.pdb	15.86	taf	Rosetta
340	340	trna_rpr_x_ref.pdb	taf_min.out.44.pdb	14.94	taf	Rosetta
341	341	trna_rpr_x_ref.pdb	taf_min.out.45.pdb	11.37	taf	Rosetta
342	342	trna_rpr_x_ref.pdb	taf_min.out.46.pdb	14.79	taf	Rosetta
343	343	trna_rpr_x_ref.pdb	taf_min.out.47.pdb	17.7	taf	Rosetta
344	344	trna_rpr_x_ref.pdb	taf_min.out.48.pdb	16.56	taf	Rosetta
345	345	trna_rpr_x_ref.pdb	taf_min.out.49.pdb	12.91	taf	Rosetta
346	346	trna_rpr_x_ref.pdb	taf_min.out.5.pdb	13.91	taf	Rosetta
347	347	trna_rpr_x_ref.pdb	taf_min.out.50.pdb	12.7	taf	Rosetta
348	348	trna_rpr_x_ref.pdb	taf_min.out.51.pdb	19.1	taf	Rosetta
349	349	trna_rpr_x_ref.pdb	taf_min.out.52.pdb	17.08	taf	Rosetta
350	350	trna_rpr_x_ref.pdb	taf_min.out.53.pdb	16.62	taf	Rosetta
351	351	trna_rpr_x_ref.pdb	taf_min.out.54.pdb	7.88	taf	Rosetta
352	352	trna_rpr_x_ref.pdb	taf_min.out.55.pdb	16.46	taf	Rosetta
353	353	trna_rpr_x_ref.pdb	taf_min.out.56.pdb	16.76	taf	Rosetta
354	354	trna_rpr_x_ref.pdb	taf_min.out.57.pdb	12.24	taf	Rosetta
355	355	trna_rpr_x_ref.pdb	taf_min.out.58.pdb	11.7	taf	Rosetta
356	356	trna_rpr_x_ref.pdb	taf_min.out.59.pdb	16.27	taf	Rosetta
357	357	trna_rpr_x_ref.pdb	taf_min.out.6.pdb	14.73	taf	Rosetta
358	358	trna_rpr_x_ref.pdb	taf_min.out.60.pdb	10.41	taf	Rosetta
359	359	trna_rpr_x_ref.pdb	taf_min.out.61.pdb	11.39	taf	Rosetta
360	360	trna_rpr_x_ref.pdb	taf_min.out.62.pdb	16.13	taf	Rosetta
361	361	trna_rpr_x_ref.pdb	taf_min.out.63.pdb	14.53	taf	Rosetta
362	362	trna_rpr_x_ref.pdb	taf_min.out.64.pdb	12.21	taf	Rosetta
363	363	trna_rpr_x_ref.pdb	taf_min.out.65.pdb	16.1	taf	Rosetta
364	364	trna_rpr_x_ref.pdb	taf_min.out.66.pdb	13.02	taf	Rosetta
365	365	trna_rpr_x_ref.pdb	taf_min.out.67.pdb	11.39	taf	Rosetta
366	366	trna_rpr_x_ref.pdb	taf_min.out.68.pdb	14.93	taf	Rosetta
367	367	trna_rpr_x_ref.pdb	taf_min.out.69.pdb	15	taf	Rosetta
368	368	trna_rpr_x_ref.pdb	taf_min.out.7.pdb	13.52	taf	Rosetta
369	369	trna_rpr_x_ref.pdb	taf_min.out.70.pdb	17.27	taf	Rosetta
370	370	trna_rpr_x_ref.pdb	taf_min.out.71.pdb	11.03	taf	Rosetta
371	371	trna_rpr_x_ref.pdb	taf_min.out.72.pdb	15.41	taf	Rosetta
372	372	trna_rpr_x_ref.pdb	taf_min.out.73.pdb	13.96	taf	Rosetta
373	373	trna_rpr_x_ref.pdb	taf_min.out.74.pdb	14.46	taf	Rosetta
374	374	trna_rpr_x_ref.pdb	taf_min.out.75.pdb	16.57	taf	Rosetta
375	375	trna_rpr_x_ref.pdb	taf_min.out.76.pdb	13.97	taf	Rosetta
376	376	trna_rpr_x_ref.pdb	taf_min.out.77.pdb	10.67	taf	Rosetta
377	377	trna_rpr_x_ref.pdb	taf_min.out.78.pdb	13.38	taf	Rosetta
378	378	trna_rpr_x_ref.pdb	taf_min.out.79.pdb	16.96	taf	Rosetta
379	379	trna_rpr_x_ref.pdb	taf_min.out.8.pdb	14.69	taf	Rosetta
380	380	trna_rpr_x_ref.pdb	taf_min.out.80.pdb	13.02	taf	Rosetta
381	381	trna_rpr_x_ref.pdb	taf_min.out.81.pdb	13.61	taf	Rosetta
382	382	trna_rpr_x_ref.pdb	taf_min.out.82.pdb	11.85	taf	Rosetta
383	383	trna_rpr_x_ref.pdb	taf_min.out.83.pdb	13	taf	Rosetta
384	384	trna_rpr_x_ref.pdb	taf_min.out.84.pdb	10.66	taf	Rosetta
385	385	trna_rpr_x_ref.pdb	taf_min.out.85.pdb	15.16	taf	Rosetta
386	386	trna_rpr_x_ref.pdb	taf_min.out.86.pdb	11.8	taf	Rosetta
387	387	trna_rpr_x_ref.pdb	taf_min.out.87.pdb	12.09	taf	Rosetta
388	388	trna_rpr_x_ref.pdb	taf_min.out.88.pdb	7.54	taf	Rosetta
389	389	trna_rpr_x_ref.pdb	taf_min.out.89.pdb	13.55	taf	Rosetta
390	390	trna_rpr_x_ref.pdb	taf_min.out.9.pdb	15.49	taf	Rosetta
391	391	trna_rpr_x_ref.pdb	taf_min.out.90.pdb	16.39	taf	Rosetta
392	392	trna_rpr_x_ref.pdb	taf_min.out.91.pdb	13.52	taf	Rosetta
393	393	trna_rpr_x_ref.pdb	taf_min.out.92.pdb	14.88	taf	Rosetta
394	394	trna_rpr_x_ref.pdb	taf_min.out.93.pdb	15.99	taf	Rosetta
395	395	trna_rpr_x_ref.pdb	taf_min.out.94.pdb	15.92	taf	Rosetta
396	396	trna_rpr_x_ref.pdb	taf_min.out.95.pdb	15.04	taf	Rosetta
397	397	trna_rpr_x_ref.pdb	taf_min.out.96.pdb	14.7	taf	Rosetta
398	398	trna_rpr_x_ref.pdb	taf_min.out.97.pdb	15.26	taf	Rosetta
399	399	trna_rpr_x_ref.pdb	taf_min.out.98.pdb	12.45	taf	Rosetta
400	400	trna_rpr_x_ref.pdb	taf_min.out.99.pdb	14.73	taf	Rosetta
401	401	trna_rpr_x_ref.pdb	tm5_613bcfcf-f513-4945-9cf4-6df7db04545e_ALL-000001_AA.pdb	15.47	tm5	SimRNA
402	402	trna_rpr_x_ref.pdb	tm5_613bcfcf-f513-4945-9cf4-6df7db04545e_ALL-000002_AA.pdb	9.69	tm5	SimRNA
403	403	trna_rpr_x_ref.pdb	tm5_613bcfcf-f513-4945-9cf4-6df7db04545e_ALL-000003_AA.pdb	7.24	tm5	SimRNA
404	404	trna_rpr_x_ref.pdb	tm5_613bcfcf-f513-4945-9cf4-6df7db04545e_ALL-000004_AA.pdb	14.55	tm5	SimRNA
405	405	trna_rpr_x_ref.pdb	tm5_613bcfcf-f513-4945-9cf4-6df7db04545e_ALL-000005_AA.pdb	15.11	tm5	SimRNA
406	406	trna_rpr_x_ref.pdb	tm5_613bcfcf-f513-4945-9cf4-6df7db04545e_ALL-000006_AA.pdb	10.55	tm5	SimRNA
407	407	trna_rpr_x_ref.pdb	tm5_613bcfcf-f513-4945-9cf4-6df7db04545e_ALL-000007_AA.pdb	14.03	tm5	SimRNA
408	408	trna_rpr_x_ref.pdb	tm5_613bcfcf-f513-4945-9cf4-6df7db04545e_ALL-000008_AA.pdb	16.03	tm5	SimRNA
409	409	trna_rpr_x_ref.pdb	tm5_613bcfcf-f513-4945-9cf4-6df7db04545e_ALL-000009_AA.pdb	16.87	tm5	SimRNA
410	410	trna_rpr_x_ref.pdb	tm5_613bcfcf-f513-4945-9cf4-6df7db04545e_ALL-000010_AA.pdb	7.59	tm5	SimRNA
411	411	trna_rpr_x_ref.pdb	tm5_613bcfcf-f513-4945-9cf4-6df7db04545e_ALL-000011_AA.pdb	15.94	tm5	SimRNA
412	412	trna_rpr_x_ref.pdb	tm5_613bcfcf-f513-4945-9cf4-6df7db04545e_ALL-000012_AA.pdb	13.14	tm5	SimRNA
413	413	trna_rpr_x_ref.pdb	tm5_613bcfcf-f513-4945-9cf4-6df7db04545e_ALL-000013_AA.pdb	14.85	tm5	SimRNA
414	414	trna_rpr_x_ref.pdb	tm5_613bcfcf-f513-4945-9cf4-6df7db04545e_ALL-000014_AA.pdb	12.19	tm5	SimRNA
415	415	trna_rpr_x_ref.pdb	tm5_613bcfcf-f513-4945-9cf4-6df7db04545e_ALL-000015_AA.pdb	12.64	tm5	SimRNA
416	416	trna_rpr_x_ref.pdb	tm5_613bcfcf-f513-4945-9cf4-6df7db04545e_ALL-000016_AA.pdb	14.33	tm5	SimRNA
417	417	trna_rpr_x_ref.pdb	tm5_613bcfcf-f513-4945-9cf4-6df7db04545e_ALL-000017_AA.pdb	13.72	tm5	SimRNA
418	418	trna_rpr_x_ref.pdb	tm5_613bcfcf-f513-4945-9cf4-6df7db04545e_ALL-000018_AA.pdb	12.84	tm5	SimRNA
419	419	trna_rpr_x_ref.pdb	tm5_613bcfcf-f513-4945-9cf4-6df7db04545e_ALL-000019_AA.pdb	12.75	tm5	SimRNA
420	420	trna_rpr_x_ref.pdb	tm5_613bcfcf-f513-4945-9cf4-6df7db04545e_ALL-000020_AA.pdb	10.06	tm5	SimRNA
421	421	trna_rpr_x_ref.pdb	tm5_613bcfcf-f513-4945-9cf4-6df7db04545e_ALL-000021_AA.pdb	12.4	tm5	SimRNA
422	422	trna_rpr_x_ref.pdb	tm5_613bcfcf-f513-4945-9cf4-6df7db04545e_ALL-000022_AA.pdb	15.89	tm5	SimRNA
423	423	trna_rpr_x_ref.pdb	tm5_613bcfcf-f513-4945-9cf4-6df7db04545e_ALL-000023_AA.pdb	16.52	tm5	SimRNA
424	424	trna_rpr_x_ref.pdb	tm5_613bcfcf-f513-4945-9cf4-6df7db04545e_ALL-000024_AA.pdb	16.38	tm5	SimRNA
425	425	trna_rpr_x_ref.pdb	tm5_613bcfcf-f513-4945-9cf4-6df7db04545e_ALL-000025_AA.pdb	8.7	tm5	SimRNA
426	426	trna_rpr_x_ref.pdb	tm5_613bcfcf-f513-4945-9cf4-6df7db04545e_ALL-000026_AA.pdb	12.05	tm5	SimRNA
427	427	trna_rpr_x_ref.pdb	tm5_613bcfcf-f513-4945-9cf4-6df7db04545e_ALL-000027_AA.pdb	13.6	tm5	SimRNA
428	428	trna_rpr_x_ref.pdb	tm5_613bcfcf-f513-4945-9cf4-6df7db04545e_ALL-000028_AA.pdb	11.27	tm5	SimRNA
429	429	trna_rpr_x_ref.pdb	tm5_613bcfcf-f513-4945-9cf4-6df7db04545e_ALL-000029_AA.pdb	13.42	tm5	SimRNA
430	430	trna_rpr_x_ref.pdb	tm5_613bcfcf-f513-4945-9cf4-6df7db04545e_ALL-000030_AA.pdb	12.12	tm5	SimRNA
431	431	trna_rpr_x_ref.pdb	tm5_613bcfcf-f513-4945-9cf4-6df7db04545e_ALL-000031_AA.pdb	10.68	tm5	SimRNA
432	432	trna_rpr_x_ref.pdb	tm5_613bcfcf-f513-4945-9cf4-6df7db04545e_ALL-000032_AA.pdb	16.77	tm5	SimRNA
433	433	trna_rpr_x_ref.pdb	tm5_613bcfcf-f513-4945-9cf4-6df7db04545e_ALL-000033_AA.pdb	12.75	tm5	SimRNA
434	434	trna_rpr_x_ref.pdb	tm5_613bcfcf-f513-4945-9cf4-6df7db04545e_ALL-000034_AA.pdb	14.42	tm5	SimRNA
435	435	trna_rpr_x_ref.pdb	tm5_613bcfcf-f513-4945-9cf4-6df7db04545e_ALL-000035_AA.pdb	15.05	tm5	SimRNA
436	436	trna_rpr_x_ref.pdb	tm5_613bcfcf-f513-4945-9cf4-6df7db04545e_ALL-000036_AA.pdb	6.36	tm5	SimRNA
437	437	trna_rpr_x_ref.pdb	tm5_613bcfcf-f513-4945-9cf4-6df7db04545e_ALL-000037_AA.pdb	7.94	tm5	SimRNA
438	438	trna_rpr_x_ref.pdb	tm5_613bcfcf-f513-4945-9cf4-6df7db04545e_ALL-000038_AA.pdb	13.33	tm5	SimRNA
439	439	trna_rpr_x_ref.pdb	tm5_613bcfcf-f513-4945-9cf4-6df7db04545e_ALL-000039_AA.pdb	16.5	tm5	SimRNA
440	440	trna_rpr_x_ref.pdb	tm5_613bcfcf-f513-4945-9cf4-6df7db04545e_ALL-000040_AA.pdb	10.54	tm5	SimRNA
441	441	trna_rpr_x_ref.pdb	tm5_613bcfcf-f513-4945-9cf4-6df7db04545e_ALL-000041_AA.pdb	12.38	tm5	SimRNA
442	442	trna_rpr_x_ref.pdb	tm5_613bcfcf-f513-4945-9cf4-6df7db04545e_ALL-000042_AA.pdb	9.87	tm5	SimRNA
443	443	trna_rpr_x_ref.pdb	tm5_613bcfcf-f513-4945-9cf4-6df7db04545e_ALL-000043_AA.pdb	12.35	tm5	SimRNA
444	444	trna_rpr_x_ref.pdb	tm5_613bcfcf-f513-4945-9cf4-6df7db04545e_ALL-000044_AA.pdb	15.41	tm5	SimRNA
445	445	trna_rpr_x_ref.pdb	tm5_613bcfcf-f513-4945-9cf4-6df7db04545e_ALL-000045_AA.pdb	20.27	tm5	SimRNA
446	446	trna_rpr_x_ref.pdb	tm5_613bcfcf-f513-4945-9cf4-6df7db04545e_ALL-000046_AA.pdb	12.66	tm5	SimRNA
447	447	trna_rpr_x_ref.pdb	tm5_613bcfcf-f513-4945-9cf4-6df7db04545e_ALL-000047_AA.pdb	15.69	tm5	SimRNA
448	448	trna_rpr_x_ref.pdb	tm5_613bcfcf-f513-4945-9cf4-6df7db04545e_ALL-000048_AA.pdb	12.89	tm5	SimRNA
449	449	trna_rpr_x_ref.pdb	tm5_613bcfcf-f513-4945-9cf4-6df7db04545e_ALL-000049_AA.pdb	13.45	tm5	SimRNA
450	450	trna_rpr_x_ref.pdb	tm5_613bcfcf-f513-4945-9cf4-6df7db04545e_ALL-000050_AA.pdb	12.79	tm5	SimRNA
451	451	trna_rpr_x_ref.pdb	tm5_613bcfcf-f513-4945-9cf4-6df7db04545e_ALL-000051_AA.pdb	14.58	tm5	SimRNA
452	452	trna_rpr_x_ref.pdb	tm5_613bcfcf-f513-4945-9cf4-6df7db04545e_ALL-000052_AA.pdb	13.33	tm5	SimRNA
453	453	trna_rpr_x_ref.pdb	tm5_613bcfcf-f513-4945-9cf4-6df7db04545e_ALL-000053_AA.pdb	12.47	tm5	SimRNA
454	454	trna_rpr_x_ref.pdb	tm5_613bcfcf-f513-4945-9cf4-6df7db04545e_ALL-000054_AA.pdb	13.18	tm5	SimRNA
455	455	trna_rpr_x_ref.pdb	tm5_613bcfcf-f513-4945-9cf4-6df7db04545e_ALL-000055_AA.pdb	21.27	tm5	SimRNA
456	456	trna_rpr_x_ref.pdb	tm5_613bcfcf-f513-4945-9cf4-6df7db04545e_ALL-000056_AA.pdb	10.26	tm5	SimRNA
457	457	trna_rpr_x_ref.pdb	tm5_613bcfcf-f513-4945-9cf4-6df7db04545e_ALL-000057_AA.pdb	15.08	tm5	SimRNA
458	458	trna_rpr_x_ref.pdb	tm5_613bcfcf-f513-4945-9cf4-6df7db04545e_ALL-000058_AA.pdb	8.78	tm5	SimRNA
459	459	trna_rpr_x_ref.pdb	tm5_613bcfcf-f513-4945-9cf4-6df7db04545e_ALL-000059_AA.pdb	12.32	tm5	SimRNA
460	460	trna_rpr_x_ref.pdb	tm5_613bcfcf-f513-4945-9cf4-6df7db04545e_ALL-000060_AA.pdb	11.2	tm5	SimRNA
461	461	trna_rpr_x_ref.pdb	tm5_613bcfcf-f513-4945-9cf4-6df7db04545e_ALL-000061_AA.pdb	13.36	tm5	SimRNA
462	462	trna_rpr_x_ref.pdb	tm5_613bcfcf-f513-4945-9cf4-6df7db04545e_ALL-000062_AA.pdb	12.27	tm5	SimRNA
463	463	trna_rpr_x_ref.pdb	tm5_613bcfcf-f513-4945-9cf4-6df7db04545e_ALL-000063_AA.pdb	15.51	tm5	SimRNA
464	464	trna_rpr_x_ref.pdb	tm5_613bcfcf-f513-4945-9cf4-6df7db04545e_ALL-000064_AA.pdb	14.08	tm5	SimRNA
465	465	trna_rpr_x_ref.pdb	tm5_613bcfcf-f513-4945-9cf4-6df7db04545e_ALL-000065_AA.pdb	13.17	tm5	SimRNA
466	466	trna_rpr_x_ref.pdb	tm5_613bcfcf-f513-4945-9cf4-6df7db04545e_ALL-000066_AA.pdb	12.41	tm5	SimRNA
467	467	trna_rpr_x_ref.pdb	tm5_613bcfcf-f513-4945-9cf4-6df7db04545e_ALL-000067_AA.pdb	12.11	tm5	SimRNA
468	468	trna_rpr_x_ref.pdb	tm5_613bcfcf-f513-4945-9cf4-6df7db04545e_ALL-000068_AA.pdb	12.1	tm5	SimRNA
469	469	trna_rpr_x_ref.pdb	tm5_613bcfcf-f513-4945-9cf4-6df7db04545e_ALL-000069_AA.pdb	14.81	tm5	SimRNA
470	470	trna_rpr_x_ref.pdb	tm5_613bcfcf-f513-4945-9cf4-6df7db04545e_ALL-000070_AA.pdb	13.13	tm5	SimRNA
471	471	trna_rpr_x_ref.pdb	tm5_613bcfcf-f513-4945-9cf4-6df7db04545e_ALL-000071_AA.pdb	14.02	tm5	SimRNA
472	472	trna_rpr_x_ref.pdb	tm5_613bcfcf-f513-4945-9cf4-6df7db04545e_ALL-000072_AA.pdb	14.18	tm5	SimRNA
473	473	trna_rpr_x_ref.pdb	tm5_613bcfcf-f513-4945-9cf4-6df7db04545e_ALL-000073_AA.pdb	12.6	tm5	SimRNA
474	474	trna_rpr_x_ref.pdb	tm5_613bcfcf-f513-4945-9cf4-6df7db04545e_ALL-000074_AA.pdb	10.95	tm5	SimRNA
475	475	trna_rpr_x_ref.pdb	tm5_613bcfcf-f513-4945-9cf4-6df7db04545e_ALL-000075_AA.pdb	12.05	tm5	SimRNA
476	476	trna_rpr_x_ref.pdb	tm5_613bcfcf-f513-4945-9cf4-6df7db04545e_ALL-000076_AA.pdb	10.66	tm5	SimRNA
477	477	trna_rpr_x_ref.pdb	tm5_613bcfcf-f513-4945-9cf4-6df7db04545e_ALL-000077_AA.pdb	12.71	tm5	SimRNA
478	478	trna_rpr_x_ref.pdb	tm5_613bcfcf-f513-4945-9cf4-6df7db04545e_ALL-000078_AA.pdb	12.16	tm5	SimRNA
479	479	trna_rpr_x_ref.pdb	tm5_613bcfcf-f513-4945-9cf4-6df7db04545e_ALL-000079_AA.pdb	11.66	tm5	SimRNA
480	480	trna_rpr_x_ref.pdb	tm5_613bcfcf-f513-4945-9cf4-6df7db04545e_ALL-000080_AA.pdb	13.54	tm5	SimRNA
481	481	trna_rpr_x_ref.pdb	tm5_613bcfcf-f513-4945-9cf4-6df7db04545e_ALL-000081_AA.pdb	11.81	tm5	SimRNA
482	482	trna_rpr_x_ref.pdb	tm5_613bcfcf-f513-4945-9cf4-6df7db04545e_ALL-000082_AA.pdb	13.98	tm5	SimRNA
483	483	trna_rpr_x_ref.pdb	tm5_613bcfcf-f513-4945-9cf4-6df7db04545e_ALL-000083_AA.pdb	12.15	tm5	SimRNA
484	484	trna_rpr_x_ref.pdb	tm5_613bcfcf-f513-4945-9cf4-6df7db04545e_ALL-000084_AA.pdb	14.2	tm5	SimRNA
485	485	trna_rpr_x_ref.pdb	tm5_613bcfcf-f513-4945-9cf4-6df7db04545e_ALL-000085_AA.pdb	16.71	tm5	SimRNA
486	486	trna_rpr_x_ref.pdb	tm5_613bcfcf-f513-4945-9cf4-6df7db04545e_ALL-000086_AA.pdb	16.33	tm5	SimRNA
487	487	trna_rpr_x_ref.pdb	tm5_613bcfcf-f513-4945-9cf4-6df7db04545e_ALL-000087_AA.pdb	13.69	tm5	SimRNA
488	488	trna_rpr_x_ref.pdb	tm5_613bcfcf-f513-4945-9cf4-6df7db04545e_ALL-000088_AA.pdb	13.53	tm5	SimRNA
489	489	trna_rpr_x_ref.pdb	tm5_613bcfcf-f513-4945-9cf4-6df7db04545e_ALL-000089_AA.pdb	10.6	tm5	SimRNA
490	490	trna_rpr_x_ref.pdb	tm5_613bcfcf-f513-4945-9cf4-6df7db04545e_ALL-000090_AA.pdb	13.42	tm5	SimRNA
491	491	trna_rpr_x_ref.pdb	tm5_613bcfcf-f513-4945-9cf4-6df7db04545e_ALL-000091_AA.pdb	14.28	tm5	SimRNA
492	492	trna_rpr_x_ref.pdb	tm5_613bcfcf-f513-4945-9cf4-6df7db04545e_ALL-000092_AA.pdb	16.97	tm5	SimRNA
493	493	trna_rpr_x_ref.pdb	tm5_613bcfcf-f513-4945-9cf4-6df7db04545e_ALL-000093_AA.pdb	11.49	tm5	SimRNA
494	494	trna_rpr_x_ref.pdb	tm5_613bcfcf-f513-4945-9cf4-6df7db04545e_ALL-000094_AA.pdb	13.52	tm5	SimRNA
495	495	trna_rpr_x_ref.pdb	tm5_613bcfcf-f513-4945-9cf4-6df7db04545e_ALL-000095_AA.pdb	16.85	tm5	SimRNA
496	496	trna_rpr_x_ref.pdb	tm5_613bcfcf-f513-4945-9cf4-6df7db04545e_ALL-000096_AA.pdb	10.56	tm5	SimRNA
497	497	trna_rpr_x_ref.pdb	tm5_613bcfcf-f513-4945-9cf4-6df7db04545e_ALL-000097_AA.pdb	15.04	tm5	SimRNA
498	498	trna_rpr_x_ref.pdb	tm5_613bcfcf-f513-4945-9cf4-6df7db04545e_ALL-000098_AA.pdb	13.46	tm5	SimRNA
499	499	trna_rpr_x_ref.pdb	tm5_613bcfcf-f513-4945-9cf4-6df7db04545e_ALL-000099_AA.pdb	15.09	tm5	SimRNA
500	500	trna_rpr_x_ref.pdb	tm5_613bcfcf-f513-4945-9cf4-6df7db04545e_ALL-000100_AA.pdb	12.57	tm5	SimRNA
501	501	trna_rpr_x_ref.pdb	tm5_min.out.1.pdb	16.85	tm5	Rosetta
502	502	trna_rpr_x_ref.pdb	tm5_min.out.10.pdb	18.11	tm5	Rosetta
503	503	trna_rpr_x_ref.pdb	tm5_min.out.100.pdb	12.17	tm5	Rosetta
504	504	trna_rpr_x_ref.pdb	tm5_min.out.11.pdb	17.04	tm5	Rosetta
505	505	trna_rpr_x_ref.pdb	tm5_min.out.12.pdb	11.81	tm5	Rosetta
506	506	trna_rpr_x_ref.pdb	tm5_min.out.13.pdb	15.24	tm5	Rosetta
507	507	trna_rpr_x_ref.pdb	tm5_min.out.14.pdb	16.53	tm5	Rosetta
508	508	trna_rpr_x_ref.pdb	tm5_min.out.15.pdb	16.57	tm5	Rosetta
509	509	trna_rpr_x_ref.pdb	tm5_min.out.16.pdb	12.27	tm5	Rosetta
510	510	trna_rpr_x_ref.pdb	tm5_min.out.17.pdb	13.59	tm5	Rosetta
511	511	trna_rpr_x_ref.pdb	tm5_min.out.18.pdb	13.29	tm5	Rosetta
512	512	trna_rpr_x_ref.pdb	tm5_min.out.19.pdb	15.33	tm5	Rosetta
513	513	trna_rpr_x_ref.pdb	tm5_min.out.2.pdb	11.57	tm5	Rosetta
514	514	trna_rpr_x_ref.pdb	tm5_min.out.20.pdb	16.63	tm5	Rosetta
515	515	trna_rpr_x_ref.pdb	tm5_min.out.21.pdb	15.48	tm5	Rosetta
516	516	trna_rpr_x_ref.pdb	tm5_min.out.22.pdb	10.11	tm5	Rosetta
517	517	trna_rpr_x_ref.pdb	tm5_min.out.23.pdb	17.14	tm5	Rosetta
518	518	trna_rpr_x_ref.pdb	tm5_min.out.24.pdb	13.71	tm5	Rosetta
519	519	trna_rpr_x_ref.pdb	tm5_min.out.25.pdb	15.87	tm5	Rosetta
520	520	trna_rpr_x_ref.pdb	tm5_min.out.26.pdb	13.29	tm5	Rosetta
521	521	trna_rpr_x_ref.pdb	tm5_min.out.27.pdb	16.93	tm5	Rosetta
522	522	trna_rpr_x_ref.pdb	tm5_min.out.28.pdb	13.68	tm5	Rosetta
523	523	trna_rpr_x_ref.pdb	tm5_min.out.29.pdb	11.26	tm5	Rosetta
524	524	trna_rpr_x_ref.pdb	tm5_min.out.3.pdb	16.97	tm5	Rosetta
525	525	trna_rpr_x_ref.pdb	tm5_min.out.30.pdb	15.02	tm5	Rosetta
526	526	trna_rpr_x_ref.pdb	tm5_min.out.31.pdb	11.56	tm5	Rosetta
527	527	trna_rpr_x_ref.pdb	tm5_min.out.32.pdb	12.89	tm5	Rosetta
528	528	trna_rpr_x_ref.pdb	tm5_min.out.33.pdb	15.99	tm5	Rosetta
529	529	trna_rpr_x_ref.pdb	tm5_min.out.34.pdb	16.16	tm5	Rosetta
530	530	trna_rpr_x_ref.pdb	tm5_min.out.35.pdb	16.03	tm5	Rosetta
531	531	trna_rpr_x_ref.pdb	tm5_min.out.36.pdb	16.27	tm5	Rosetta
532	532	trna_rpr_x_ref.pdb	tm5_min.out.37.pdb	13.2	tm5	Rosetta
533	533	trna_rpr_x_ref.pdb	tm5_min.out.38.pdb	14.43	tm5	Rosetta
534	534	trna_rpr_x_ref.pdb	tm5_min.out.39.pdb	13.82	tm5	Rosetta
535	535	trna_rpr_x_ref.pdb	tm5_min.out.4.pdb	10.51	tm5	Rosetta
536	536	trna_rpr_x_ref.pdb	tm5_min.out.40.pdb	15.49	tm5	Rosetta
537	537	trna_rpr_x_ref.pdb	tm5_min.out.41.pdb	10.93	tm5	Rosetta
538	538	trna_rpr_x_ref.pdb	tm5_min.out.42.pdb	11.39	tm5	Rosetta
539	539	trna_rpr_x_ref.pdb	tm5_min.out.43.pdb	14.51	tm5	Rosetta
540	540	trna_rpr_x_ref.pdb	tm5_min.out.44.pdb	14.14	tm5	Rosetta
541	541	trna_rpr_x_ref.pdb	tm5_min.out.45.pdb	14.53	tm5	Rosetta
542	542	trna_rpr_x_ref.pdb	tm5_min.out.46.pdb	17.09	tm5	Rosetta
543	543	trna_rpr_x_ref.pdb	tm5_min.out.47.pdb	12.82	tm5	Rosetta
544	544	trna_rpr_x_ref.pdb	tm5_min.out.48.pdb	14.9	tm5	Rosetta
545	545	trna_rpr_x_ref.pdb	tm5_min.out.49.pdb	11.94	tm5	Rosetta
546	546	trna_rpr_x_ref.pdb	tm5_min.out.5.pdb	14.7	tm5	Rosetta
547	547	trna_rpr_x_ref.pdb	tm5_min.out.50.pdb	17.61	tm5	Rosetta
548	548	trna_rpr_x_ref.pdb	tm5_min.out.51.pdb	7.09	tm5	Rosetta
549	549	trna_rpr_x_ref.pdb	tm5_min.out.52.pdb	18.3	tm5	Rosetta
550	550	trna_rpr_x_ref.pdb	tm5_min.out.53.pdb	11.13	tm5	Rosetta
551	551	trna_rpr_x_ref.pdb	tm5_min.out.54.pdb	12.58	tm5	Rosetta
552	552	trna_rpr_x_ref.pdb	tm5_min.out.55.pdb	7.66	tm5	Rosetta
553	553	trna_rpr_x_ref.pdb	tm5_min.out.56.pdb	14.68	tm5	Rosetta
554	554	trna_rpr_x_ref.pdb	tm5_min.out.57.pdb	15.81	tm5	Rosetta
555	555	trna_rpr_x_ref.pdb	tm5_min.out.58.pdb	11.35	tm5	Rosetta
556	556	trna_rpr_x_ref.pdb	tm5_min.out.59.pdb	7.1	tm5	Rosetta
557	557	trna_rpr_x_ref.pdb	tm5_min.out.6.pdb	13.7	tm5	Rosetta
558	558	trna_rpr_x_ref.pdb	tm5_min.out.60.pdb	16.89	tm5	Rosetta
559	559	trna_rpr_x_ref.pdb	tm5_min.out.61.pdb	13.88	tm5	Rosetta
560	560	trna_rpr_x_ref.pdb	tm5_min.out.62.pdb	12.64	tm5	Rosetta
561	561	trna_rpr_x_ref.pdb	tm5_min.out.63.pdb	15.22	tm5	Rosetta
562	562	trna_rpr_x_ref.pdb	tm5_min.out.64.pdb	13.65	tm5	Rosetta
563	563	trna_rpr_x_ref.pdb	tm5_min.out.65.pdb	16.46	tm5	Rosetta
564	564	trna_rpr_x_ref.pdb	tm5_min.out.66.pdb	17.26	tm5	Rosetta
565	565	trna_rpr_x_ref.pdb	tm5_min.out.67.pdb	18.59	tm5	Rosetta
566	566	trna_rpr_x_ref.pdb	tm5_min.out.68.pdb	15.39	tm5	Rosetta
567	567	trna_rpr_x_ref.pdb	tm5_min.out.69.pdb	11.22	tm5	Rosetta
568	568	trna_rpr_x_ref.pdb	tm5_min.out.7.pdb	14.74	tm5	Rosetta
569	569	trna_rpr_x_ref.pdb	tm5_min.out.70.pdb	15.81	tm5	Rosetta
570	570	trna_rpr_x_ref.pdb	tm5_min.out.71.pdb	16.61	tm5	Rosetta
571	571	trna_rpr_x_ref.pdb	tm5_min.out.72.pdb	11.31	tm5	Rosetta
572	572	trna_rpr_x_ref.pdb	tm5_min.out.73.pdb	12.77	tm5	Rosetta
573	573	trna_rpr_x_ref.pdb	tm5_min.out.74.pdb	12.71	tm5	Rosetta
574	574	trna_rpr_x_ref.pdb	tm5_min.out.75.pdb	16.01	tm5	Rosetta
575	575	trna_rpr_x_ref.pdb	tm5_min.out.76.pdb	9.79	tm5	Rosetta
576	576	trna_rpr_x_ref.pdb	tm5_min.out.77.pdb	13.54	tm5	Rosetta
577	577	trna_rpr_x_ref.pdb	tm5_min.out.78.pdb	13.94	tm5	Rosetta
578	578	trna_rpr_x_ref.pdb	tm5_min.out.79.pdb	16.01	tm5	Rosetta
579	579	trna_rpr_x_ref.pdb	tm5_min.out.8.pdb	12.6	tm5	Rosetta
580	580	trna_rpr_x_ref.pdb	tm5_min.out.80.pdb	15.19	tm5	Rosetta
581	581	trna_rpr_x_ref.pdb	tm5_min.out.81.pdb	15.56	tm5	Rosetta
582	582	trna_rpr_x_ref.pdb	tm5_min.out.82.pdb	13.28	tm5	Rosetta
583	583	trna_rpr_x_ref.pdb	tm5_min.out.83.pdb	13.75	tm5	Rosetta
584	584	trna_rpr_x_ref.pdb	tm5_min.out.84.pdb	16.44	tm5	Rosetta
585	585	trna_rpr_x_ref.pdb	tm5_min.out.85.pdb	8.92	tm5	Rosetta
586	586	trna_rpr_x_ref.pdb	tm5_min.out.86.pdb	15.22	tm5	Rosetta
587	587	trna_rpr_x_ref.pdb	tm5_min.out.87.pdb	13.78	tm5	Rosetta
588	588	trna_rpr_x_ref.pdb	tm5_min.out.88.pdb	15.38	tm5	Rosetta
589	589	trna_rpr_x_ref.pdb	tm5_min.out.89.pdb	14.48	tm5	Rosetta
590	590	trna_rpr_x_ref.pdb	tm5_min.out.9.pdb	16.28	tm5	Rosetta
591	591	trna_rpr_x_ref.pdb	tm5_min.out.90.pdb	15.18	tm5	Rosetta
592	592	trna_rpr_x_ref.pdb	tm5_min.out.91.pdb	14.06	tm5	Rosetta
593	593	trna_rpr_x_ref.pdb	tm5_min.out.92.pdb	18.78	tm5	Rosetta
594	594	trna_rpr_x_ref.pdb	tm5_min.out.93.pdb	13.41	tm5	Rosetta
595	595	trna_rpr_x_ref.pdb	tm5_min.out.94.pdb	14.29	tm5	Rosetta
596	596	trna_rpr_x_ref.pdb	tm5_min.out.95.pdb	13.04	tm5	Rosetta
597	597	trna_rpr_x_ref.pdb	tm5_min.out.96.pdb	9.32	tm5	Rosetta
598	598	trna_rpr_x_ref.pdb	tm5_min.out.97.pdb	9.95	tm5	Rosetta
599	599	trna_rpr_x_ref.pdb	tm5_min.out.98.pdb	12.3	tm5	Rosetta
600	600	trna_rpr_x_ref.pdb	tm5_min.out.99.pdb	17.61	tm5	Rosetta
601	601	trna_rpr_x_ref.pdb	tab_cf61bea5-88c4-4e82-8042-dc04ce5cadcf_ALL-000001_AA.pdb	15.89	tab	SimRNA
602	602	trna_rpr_x_ref.pdb	tab_cf61bea5-88c4-4e82-8042-dc04ce5cadcf_ALL-000002_AA.pdb	15.72	tab	SimRNA
603	603	trna_rpr_x_ref.pdb	tab_cf61bea5-88c4-4e82-8042-dc04ce5cadcf_ALL-000003_AA.pdb	14.96	tab	SimRNA
604	604	trna_rpr_x_ref.pdb	tab_cf61bea5-88c4-4e82-8042-dc04ce5cadcf_ALL-000004_AA.pdb	16.71	tab	SimRNA
605	605	trna_rpr_x_ref.pdb	tab_cf61bea5-88c4-4e82-8042-dc04ce5cadcf_ALL-000005_AA.pdb	13.53	tab	SimRNA
606	606	trna_rpr_x_ref.pdb	tab_cf61bea5-88c4-4e82-8042-dc04ce5cadcf_ALL-000006_AA.pdb	13.38	tab	SimRNA
607	607	trna_rpr_x_ref.pdb	tab_cf61bea5-88c4-4e82-8042-dc04ce5cadcf_ALL-000007_AA.pdb	16.56	tab	SimRNA
608	608	trna_rpr_x_ref.pdb	tab_cf61bea5-88c4-4e82-8042-dc04ce5cadcf_ALL-000008_AA.pdb	15.33	tab	SimRNA
609	609	trna_rpr_x_ref.pdb	tab_cf61bea5-88c4-4e82-8042-dc04ce5cadcf_ALL-000009_AA.pdb	12.76	tab	SimRNA
610	610	trna_rpr_x_ref.pdb	tab_cf61bea5-88c4-4e82-8042-dc04ce5cadcf_ALL-000010_AA.pdb	14.6	tab	SimRNA
611	611	trna_rpr_x_ref.pdb	tab_cf61bea5-88c4-4e82-8042-dc04ce5cadcf_ALL-000011_AA.pdb	15.02	tab	SimRNA
612	612	trna_rpr_x_ref.pdb	tab_cf61bea5-88c4-4e82-8042-dc04ce5cadcf_ALL-000012_AA.pdb	14.54	tab	SimRNA
613	613	trna_rpr_x_ref.pdb	tab_cf61bea5-88c4-4e82-8042-dc04ce5cadcf_ALL-000013_AA.pdb	5.91	tab	SimRNA
614	614	trna_rpr_x_ref.pdb	tab_cf61bea5-88c4-4e82-8042-dc04ce5cadcf_ALL-000014_AA.pdb	14.9	tab	SimRNA
615	615	trna_rpr_x_ref.pdb	tab_cf61bea5-88c4-4e82-8042-dc04ce5cadcf_ALL-000015_AA.pdb	10.85	tab	SimRNA
616	616	trna_rpr_x_ref.pdb	tab_cf61bea5-88c4-4e82-8042-dc04ce5cadcf_ALL-000016_AA.pdb	13.94	tab	SimRNA
617	617	trna_rpr_x_ref.pdb	tab_cf61bea5-88c4-4e82-8042-dc04ce5cadcf_ALL-000017_AA.pdb	6.59	tab	SimRNA
618	618	trna_rpr_x_ref.pdb	tab_cf61bea5-88c4-4e82-8042-dc04ce5cadcf_ALL-000018_AA.pdb	14.59	tab	SimRNA
619	619	trna_rpr_x_ref.pdb	tab_cf61bea5-88c4-4e82-8042-dc04ce5cadcf_ALL-000019_AA.pdb	14.27	tab	SimRNA
620	620	trna_rpr_x_ref.pdb	tab_cf61bea5-88c4-4e82-8042-dc04ce5cadcf_ALL-000020_AA.pdb	12.3	tab	SimRNA
621	621	trna_rpr_x_ref.pdb	tab_cf61bea5-88c4-4e82-8042-dc04ce5cadcf_ALL-000021_AA.pdb	11.38	tab	SimRNA
622	622	trna_rpr_x_ref.pdb	tab_cf61bea5-88c4-4e82-8042-dc04ce5cadcf_ALL-000022_AA.pdb	11.35	tab	SimRNA
623	623	trna_rpr_x_ref.pdb	tab_cf61bea5-88c4-4e82-8042-dc04ce5cadcf_ALL-000023_AA.pdb	15.24	tab	SimRNA
624	624	trna_rpr_x_ref.pdb	tab_cf61bea5-88c4-4e82-8042-dc04ce5cadcf_ALL-000024_AA.pdb	11.55	tab	SimRNA
625	625	trna_rpr_x_ref.pdb	tab_cf61bea5-88c4-4e82-8042-dc04ce5cadcf_ALL-000025_AA.pdb	13.02	tab	SimRNA
626	626	trna_rpr_x_ref.pdb	tab_cf61bea5-88c4-4e82-8042-dc04ce5cadcf_ALL-000026_AA.pdb	6.82	tab	SimRNA
627	627	trna_rpr_x_ref.pdb	tab_cf61bea5-88c4-4e82-8042-dc04ce5cadcf_ALL-000027_AA.pdb	15.33	tab	SimRNA
628	628	trna_rpr_x_ref.pdb	tab_cf61bea5-88c4-4e82-8042-dc04ce5cadcf_ALL-000028_AA.pdb	14.64	tab	SimRNA
629	629	trna_rpr_x_ref.pdb	tab_cf61bea5-88c4-4e82-8042-dc04ce5cadcf_ALL-000029_AA.pdb	13.3	tab	SimRNA
630	630	trna_rpr_x_ref.pdb	tab_cf61bea5-88c4-4e82-8042-dc04ce5cadcf_ALL-000030_AA.pdb	14.64	tab	SimRNA
631	631	trna_rpr_x_ref.pdb	tab_cf61bea5-88c4-4e82-8042-dc04ce5cadcf_ALL-000031_AA.pdb	15.16	tab	SimRNA
632	632	trna_rpr_x_ref.pdb	tab_cf61bea5-88c4-4e82-8042-dc04ce5cadcf_ALL-000032_AA.pdb	15.82	tab	SimRNA
633	633	trna_rpr_x_ref.pdb	tab_cf61bea5-88c4-4e82-8042-dc04ce5cadcf_ALL-000033_AA.pdb	14.13	tab	SimRNA
634	634	trna_rpr_x_ref.pdb	tab_cf61bea5-88c4-4e82-8042-dc04ce5cadcf_ALL-000034_AA.pdb	13.36	tab	SimRNA
635	635	trna_rpr_x_ref.pdb	tab_cf61bea5-88c4-4e82-8042-dc04ce5cadcf_ALL-000035_AA.pdb	12.06	tab	SimRNA
636	636	trna_rpr_x_ref.pdb	tab_cf61bea5-88c4-4e82-8042-dc04ce5cadcf_ALL-000036_AA.pdb	15.01	tab	SimRNA
637	637	trna_rpr_x_ref.pdb	tab_cf61bea5-88c4-4e82-8042-dc04ce5cadcf_ALL-000037_AA.pdb	11.67	tab	SimRNA
638	638	trna_rpr_x_ref.pdb	tab_cf61bea5-88c4-4e82-8042-dc04ce5cadcf_ALL-000038_AA.pdb	14.94	tab	SimRNA
639	639	trna_rpr_x_ref.pdb	tab_cf61bea5-88c4-4e82-8042-dc04ce5cadcf_ALL-000039_AA.pdb	14.83	tab	SimRNA
640	640	trna_rpr_x_ref.pdb	tab_cf61bea5-88c4-4e82-8042-dc04ce5cadcf_ALL-000040_AA.pdb	14.48	tab	SimRNA
641	641	trna_rpr_x_ref.pdb	tab_cf61bea5-88c4-4e82-8042-dc04ce5cadcf_ALL-000041_AA.pdb	12.41	tab	SimRNA
642	642	trna_rpr_x_ref.pdb	tab_cf61bea5-88c4-4e82-8042-dc04ce5cadcf_ALL-000042_AA.pdb	12.94	tab	SimRNA
643	643	trna_rpr_x_ref.pdb	tab_cf61bea5-88c4-4e82-8042-dc04ce5cadcf_ALL-000043_AA.pdb	6.05	tab	SimRNA
644	644	trna_rpr_x_ref.pdb	tab_cf61bea5-88c4-4e82-8042-dc04ce5cadcf_ALL-000044_AA.pdb	13.89	tab	SimRNA
645	645	trna_rpr_x_ref.pdb	tab_cf61bea5-88c4-4e82-8042-dc04ce5cadcf_ALL-000045_AA.pdb	13.13	tab	SimRNA
646	646	trna_rpr_x_ref.pdb	tab_cf61bea5-88c4-4e82-8042-dc04ce5cadcf_ALL-000046_AA.pdb	15.16	tab	SimRNA
647	647	trna_rpr_x_ref.pdb	tab_cf61bea5-88c4-4e82-8042-dc04ce5cadcf_ALL-000047_AA.pdb	13.77	tab	SimRNA
648	648	trna_rpr_x_ref.pdb	tab_cf61bea5-88c4-4e82-8042-dc04ce5cadcf_ALL-000048_AA.pdb	16.03	tab	SimRNA
649	649	trna_rpr_x_ref.pdb	tab_cf61bea5-88c4-4e82-8042-dc04ce5cadcf_ALL-000049_AA.pdb	14.37	tab	SimRNA
650	650	trna_rpr_x_ref.pdb	tab_cf61bea5-88c4-4e82-8042-dc04ce5cadcf_ALL-000050_AA.pdb	13.43	tab	SimRNA
651	651	trna_rpr_x_ref.pdb	tab_cf61bea5-88c4-4e82-8042-dc04ce5cadcf_ALL-000051_AA.pdb	12.06	tab	SimRNA
652	652	trna_rpr_x_ref.pdb	tab_cf61bea5-88c4-4e82-8042-dc04ce5cadcf_ALL-000052_AA.pdb	15.01	tab	SimRNA
653	653	trna_rpr_x_ref.pdb	tab_cf61bea5-88c4-4e82-8042-dc04ce5cadcf_ALL-000053_AA.pdb	12.55	tab	SimRNA
654	654	trna_rpr_x_ref.pdb	tab_cf61bea5-88c4-4e82-8042-dc04ce5cadcf_ALL-000054_AA.pdb	11.85	tab	SimRNA
655	655	trna_rpr_x_ref.pdb	tab_cf61bea5-88c4-4e82-8042-dc04ce5cadcf_ALL-000055_AA.pdb	15.71	tab	SimRNA
656	656	trna_rpr_x_ref.pdb	tab_cf61bea5-88c4-4e82-8042-dc04ce5cadcf_ALL-000056_AA.pdb	15.34	tab	SimRNA
657	657	trna_rpr_x_ref.pdb	tab_cf61bea5-88c4-4e82-8042-dc04ce5cadcf_ALL-000057_AA.pdb	14.36	tab	SimRNA
658	658	trna_rpr_x_ref.pdb	tab_cf61bea5-88c4-4e82-8042-dc04ce5cadcf_ALL-000058_AA.pdb	15.81	tab	SimRNA
659	659	trna_rpr_x_ref.pdb	tab_cf61bea5-88c4-4e82-8042-dc04ce5cadcf_ALL-000059_AA.pdb	15.69	tab	SimRNA
660	660	trna_rpr_x_ref.pdb	tab_cf61bea5-88c4-4e82-8042-dc04ce5cadcf_ALL-000060_AA.pdb	11.74	tab	SimRNA
661	661	trna_rpr_x_ref.pdb	tab_cf61bea5-88c4-4e82-8042-dc04ce5cadcf_ALL-000061_AA.pdb	11.73	tab	SimRNA
662	662	trna_rpr_x_ref.pdb	tab_cf61bea5-88c4-4e82-8042-dc04ce5cadcf_ALL-000062_AA.pdb	15.82	tab	SimRNA
663	663	trna_rpr_x_ref.pdb	tab_cf61bea5-88c4-4e82-8042-dc04ce5cadcf_ALL-000063_AA.pdb	14.59	tab	SimRNA
664	664	trna_rpr_x_ref.pdb	tab_cf61bea5-88c4-4e82-8042-dc04ce5cadcf_ALL-000064_AA.pdb	11.29	tab	SimRNA
665	665	trna_rpr_x_ref.pdb	tab_cf61bea5-88c4-4e82-8042-dc04ce5cadcf_ALL-000065_AA.pdb	14.78	tab	SimRNA
666	666	trna_rpr_x_ref.pdb	tab_cf61bea5-88c4-4e82-8042-dc04ce5cadcf_ALL-000066_AA.pdb	14.03	tab	SimRNA
667	667	trna_rpr_x_ref.pdb	tab_cf61bea5-88c4-4e82-8042-dc04ce5cadcf_ALL-000067_AA.pdb	6.5	tab	SimRNA
668	668	trna_rpr_x_ref.pdb	tab_cf61bea5-88c4-4e82-8042-dc04ce5cadcf_ALL-000068_AA.pdb	11.92	tab	SimRNA
669	669	trna_rpr_x_ref.pdb	tab_cf61bea5-88c4-4e82-8042-dc04ce5cadcf_ALL-000069_AA.pdb	12.64	tab	SimRNA
670	670	trna_rpr_x_ref.pdb	tab_cf61bea5-88c4-4e82-8042-dc04ce5cadcf_ALL-000070_AA.pdb	12.42	tab	SimRNA
671	671	trna_rpr_x_ref.pdb	tab_cf61bea5-88c4-4e82-8042-dc04ce5cadcf_ALL-000071_AA.pdb	12.07	tab	SimRNA
672	672	trna_rpr_x_ref.pdb	tab_cf61bea5-88c4-4e82-8042-dc04ce5cadcf_ALL-000072_AA.pdb	13.31	tab	SimRNA
673	673	trna_rpr_x_ref.pdb	tab_cf61bea5-88c4-4e82-8042-dc04ce5cadcf_ALL-000073_AA.pdb	11.63	tab	SimRNA
674	674	trna_rpr_x_ref.pdb	tab_cf61bea5-88c4-4e82-8042-dc04ce5cadcf_ALL-000074_AA.pdb	6.53	tab	SimRNA
675	675	trna_rpr_x_ref.pdb	tab_cf61bea5-88c4-4e82-8042-dc04ce5cadcf_ALL-000075_AA.pdb	12.09	tab	SimRNA
676	676	trna_rpr_x_ref.pdb	tab_cf61bea5-88c4-4e82-8042-dc04ce5cadcf_ALL-000076_AA.pdb	11.91	tab	SimRNA
677	677	trna_rpr_x_ref.pdb	tab_cf61bea5-88c4-4e82-8042-dc04ce5cadcf_ALL-000077_AA.pdb	10.8	tab	SimRNA
678	678	trna_rpr_x_ref.pdb	tab_cf61bea5-88c4-4e82-8042-dc04ce5cadcf_ALL-000078_AA.pdb	13.78	tab	SimRNA
679	679	trna_rpr_x_ref.pdb	tab_cf61bea5-88c4-4e82-8042-dc04ce5cadcf_ALL-000079_AA.pdb	11.93	tab	SimRNA
680	680	trna_rpr_x_ref.pdb	tab_cf61bea5-88c4-4e82-8042-dc04ce5cadcf_ALL-000080_AA.pdb	16.66	tab	SimRNA
681	681	trna_rpr_x_ref.pdb	tab_cf61bea5-88c4-4e82-8042-dc04ce5cadcf_ALL-000081_AA.pdb	13.12	tab	SimRNA
682	682	trna_rpr_x_ref.pdb	tab_cf61bea5-88c4-4e82-8042-dc04ce5cadcf_ALL-000082_AA.pdb	16.29	tab	SimRNA
683	683	trna_rpr_x_ref.pdb	tab_cf61bea5-88c4-4e82-8042-dc04ce5cadcf_ALL-000083_AA.pdb	12.92	tab	SimRNA
684	684	trna_rpr_x_ref.pdb	tab_cf61bea5-88c4-4e82-8042-dc04ce5cadcf_ALL-000084_AA.pdb	12.13	tab	SimRNA
685	685	trna_rpr_x_ref.pdb	tab_cf61bea5-88c4-4e82-8042-dc04ce5cadcf_ALL-000085_AA.pdb	14.93	tab	SimRNA
686	686	trna_rpr_x_ref.pdb	tab_cf61bea5-88c4-4e82-8042-dc04ce5cadcf_ALL-000086_AA.pdb	15.9	tab	SimRNA
687	687	trna_rpr_x_ref.pdb	tab_cf61bea5-88c4-4e82-8042-dc04ce5cadcf_ALL-000087_AA.pdb	14.1	tab	SimRNA
688	688	trna_rpr_x_ref.pdb	tab_cf61bea5-88c4-4e82-8042-dc04ce5cadcf_ALL-000088_AA.pdb	16.63	tab	SimRNA
689	689	trna_rpr_x_ref.pdb	tab_cf61bea5-88c4-4e82-8042-dc04ce5cadcf_ALL-000089_AA.pdb	14.05	tab	SimRNA
690	690	trna_rpr_x_ref.pdb	tab_cf61bea5-88c4-4e82-8042-dc04ce5cadcf_ALL-000090_AA.pdb	11.81	tab	SimRNA
691	691	trna_rpr_x_ref.pdb	tab_cf61bea5-88c4-4e82-8042-dc04ce5cadcf_ALL-000091_AA.pdb	11.57	tab	SimRNA
692	692	trna_rpr_x_ref.pdb	tab_cf61bea5-88c4-4e82-8042-dc04ce5cadcf_ALL-000092_AA.pdb	11.54	tab	SimRNA
693	693	trna_rpr_x_ref.pdb	tab_cf61bea5-88c4-4e82-8042-dc04ce5cadcf_ALL-000093_AA.pdb	12.64	tab	SimRNA
694	694	trna_rpr_x_ref.pdb	tab_cf61bea5-88c4-4e82-8042-dc04ce5cadcf_ALL-000094_AA.pdb	13.65	tab	SimRNA
695	695	trna_rpr_x_ref.pdb	tab_cf61bea5-88c4-4e82-8042-dc04ce5cadcf_ALL-000095_AA.pdb	11.89	tab	SimRNA
696	696	trna_rpr_x_ref.pdb	tab_cf61bea5-88c4-4e82-8042-dc04ce5cadcf_ALL-000096_AA.pdb	18.11	tab	SimRNA
697	697	trna_rpr_x_ref.pdb	tab_cf61bea5-88c4-4e82-8042-dc04ce5cadcf_ALL-000097_AA.pdb	16.82	tab	SimRNA
698	698	trna_rpr_x_ref.pdb	tab_cf61bea5-88c4-4e82-8042-dc04ce5cadcf_ALL-000098_AA.pdb	11.26	tab	SimRNA
699	699	trna_rpr_x_ref.pdb	tab_cf61bea5-88c4-4e82-8042-dc04ce5cadcf_ALL-000099_AA.pdb	10.55	tab	SimRNA
700	700	trna_rpr_x_ref.pdb	tab_cf61bea5-88c4-4e82-8042-dc04ce5cadcf_ALL-000100_AA.pdb	13.53	tab	SimRNA
701	701	trna_rpr_x_ref.pdb	tab_min.out.1.pdb	13.99	tab	Rosetta
702	702	trna_rpr_x_ref.pdb	tab_min.out.10.pdb	14.12	tab	Rosetta
703	703	trna_rpr_x_ref.pdb	tab_min.out.100.pdb	13.37	tab	Rosetta
704	704	trna_rpr_x_ref.pdb	tab_min.out.11.pdb	16.28	tab	Rosetta
705	705	trna_rpr_x_ref.pdb	tab_min.out.12.pdb	13.74	tab	Rosetta
706	706	trna_rpr_x_ref.pdb	tab_min.out.13.pdb	15.77	tab	Rosetta
707	707	trna_rpr_x_ref.pdb	tab_min.out.14.pdb	16.81	tab	Rosetta
708	708	trna_rpr_x_ref.pdb	tab_min.out.15.pdb	17.07	tab	Rosetta
709	709	trna_rpr_x_ref.pdb	tab_min.out.16.pdb	14.39	tab	Rosetta
710	710	trna_rpr_x_ref.pdb	tab_min.out.17.pdb	13.44	tab	Rosetta
711	711	trna_rpr_x_ref.pdb	tab_min.out.18.pdb	8.36	tab	Rosetta
712	712	trna_rpr_x_ref.pdb	tab_min.out.19.pdb	13.99	tab	Rosetta
713	713	trna_rpr_x_ref.pdb	tab_min.out.2.pdb	14.7	tab	Rosetta
714	714	trna_rpr_x_ref.pdb	tab_min.out.20.pdb	13.25	tab	Rosetta
715	715	trna_rpr_x_ref.pdb	tab_min.out.21.pdb	19.76	tab	Rosetta
716	716	trna_rpr_x_ref.pdb	tab_min.out.22.pdb	11.99	tab	Rosetta
717	717	trna_rpr_x_ref.pdb	tab_min.out.23.pdb	14.29	tab	Rosetta
718	718	trna_rpr_x_ref.pdb	tab_min.out.24.pdb	17.08	tab	Rosetta
719	719	trna_rpr_x_ref.pdb	tab_min.out.25.pdb	15.4	tab	Rosetta
720	720	trna_rpr_x_ref.pdb	tab_min.out.26.pdb	14.48	tab	Rosetta
721	721	trna_rpr_x_ref.pdb	tab_min.out.27.pdb	14.44	tab	Rosetta
722	722	trna_rpr_x_ref.pdb	tab_min.out.28.pdb	18.77	tab	Rosetta
723	723	trna_rpr_x_ref.pdb	tab_min.out.29.pdb	13.38	tab	Rosetta
724	724	trna_rpr_x_ref.pdb	tab_min.out.3.pdb	11.45	tab	Rosetta
725	725	trna_rpr_x_ref.pdb	tab_min.out.30.pdb	14.85	tab	Rosetta
726	726	trna_rpr_x_ref.pdb	tab_min.out.31.pdb	11.95	tab	Rosetta
727	727	trna_rpr_x_ref.pdb	tab_min.out.32.pdb	17.23	tab	Rosetta
728	728	trna_rpr_x_ref.pdb	tab_min.out.33.pdb	17.44	tab	Rosetta
729	729	trna_rpr_x_ref.pdb	tab_min.out.34.pdb	16.69	tab	Rosetta
730	730	trna_rpr_x_ref.pdb	tab_min.out.35.pdb	13.44	tab	Rosetta
731	731	trna_rpr_x_ref.pdb	tab_min.out.36.pdb	17.66	tab	Rosetta
732	732	trna_rpr_x_ref.pdb	tab_min.out.37.pdb	17.78	tab	Rosetta
733	733	trna_rpr_x_ref.pdb	tab_min.out.38.pdb	15.37	tab	Rosetta
734	734	trna_rpr_x_ref.pdb	tab_min.out.39.pdb	12.54	tab	Rosetta
735	735	trna_rpr_x_ref.pdb	tab_min.out.4.pdb	10.93	tab	Rosetta
736	736	trna_rpr_x_ref.pdb	tab_min.out.40.pdb	17.46	tab	Rosetta
737	737	trna_rpr_x_ref.pdb	tab_min.out.41.pdb	12.21	tab	Rosetta
738	738	trna_rpr_x_ref.pdb	tab_min.out.42.pdb	17.66	tab	Rosetta
739	739	trna_rpr_x_ref.pdb	tab_min.out.43.pdb	12.38	tab	Rosetta
740	740	trna_rpr_x_ref.pdb	tab_min.out.44.pdb	18.26	tab	Rosetta
741	741	trna_rpr_x_ref.pdb	tab_min.out.45.pdb	15.52	tab	Rosetta
742	742	trna_rpr_x_ref.pdb	tab_min.out.46.pdb	14.5	tab	Rosetta
743	743	trna_rpr_x_ref.pdb	tab_min.out.47.pdb	13.21	tab	Rosetta
744	744	trna_rpr_x_ref.pdb	tab_min.out.48.pdb	15.68	tab	Rosetta
745	745	trna_rpr_x_ref.pdb	tab_min.out.49.pdb	13.47	tab	Rosetta
746	746	trna_rpr_x_ref.pdb	tab_min.out.5.pdb	16.97	tab	Rosetta
747	747	trna_rpr_x_ref.pdb	tab_min.out.50.pdb	18.88	tab	Rosetta
748	748	trna_rpr_x_ref.pdb	tab_min.out.51.pdb	15.06	tab	Rosetta
749	749	trna_rpr_x_ref.pdb	tab_min.out.52.pdb	13.62	tab	Rosetta
750	750	trna_rpr_x_ref.pdb	tab_min.out.53.pdb	16.5	tab	Rosetta
751	751	trna_rpr_x_ref.pdb	tab_min.out.54.pdb	12.74	tab	Rosetta
752	752	trna_rpr_x_ref.pdb	tab_min.out.55.pdb	15.22	tab	Rosetta
753	753	trna_rpr_x_ref.pdb	tab_min.out.56.pdb	16.18	tab	Rosetta
754	754	trna_rpr_x_ref.pdb	tab_min.out.57.pdb	11.82	tab	Rosetta
755	755	trna_rpr_x_ref.pdb	tab_min.out.58.pdb	12.05	tab	Rosetta
756	756	trna_rpr_x_ref.pdb	tab_min.out.59.pdb	13.35	tab	Rosetta
757	757	trna_rpr_x_ref.pdb	tab_min.out.6.pdb	14.93	tab	Rosetta
758	758	trna_rpr_x_ref.pdb	tab_min.out.60.pdb	12.27	tab	Rosetta
759	759	trna_rpr_x_ref.pdb	tab_min.out.61.pdb	10.72	tab	Rosetta
760	760	trna_rpr_x_ref.pdb	tab_min.out.62.pdb	14.93	tab	Rosetta
761	761	trna_rpr_x_ref.pdb	tab_min.out.63.pdb	16.11	tab	Rosetta
762	762	trna_rpr_x_ref.pdb	tab_min.out.64.pdb	10.04	tab	Rosetta
763	763	trna_rpr_x_ref.pdb	tab_min.out.65.pdb	8.93	tab	Rosetta
764	764	trna_rpr_x_ref.pdb	tab_min.out.66.pdb	12.26	tab	Rosetta
765	765	trna_rpr_x_ref.pdb	tab_min.out.67.pdb	13.46	tab	Rosetta
766	766	trna_rpr_x_ref.pdb	tab_min.out.68.pdb	16.93	tab	Rosetta
767	767	trna_rpr_x_ref.pdb	tab_min.out.69.pdb	11.52	tab	Rosetta
768	768	trna_rpr_x_ref.pdb	tab_min.out.7.pdb	12.45	tab	Rosetta
769	769	trna_rpr_x_ref.pdb	tab_min.out.70.pdb	11.53	tab	Rosetta
770	770	trna_rpr_x_ref.pdb	tab_min.out.71.pdb	15.99	tab	Rosetta
771	771	trna_rpr_x_ref.pdb	tab_min.out.72.pdb	16.96	tab	Rosetta
772	772	trna_rpr_x_ref.pdb	tab_min.out.73.pdb	18.07	tab	Rosetta
773	773	trna_rpr_x_ref.pdb	tab_min.out.74.pdb	11.97	tab	Rosetta
774	774	trna_rpr_x_ref.pdb	tab_min.out.75.pdb	10.36	tab	Rosetta
775	775	trna_rpr_x_ref.pdb	tab_min.out.76.pdb	16.07	tab	Rosetta
776	776	trna_rpr_x_ref.pdb	tab_min.out.77.pdb	12.42	tab	Rosetta
777	777	trna_rpr_x_ref.pdb	tab_min.out.78.pdb	13.52	tab	Rosetta
778	778	trna_rpr_x_ref.pdb	tab_min.out.79.pdb	12.92	tab	Rosetta
779	779	trna_rpr_x_ref.pdb	tab_min.out.8.pdb	13.06	tab	Rosetta
780	780	trna_rpr_x_ref.pdb	tab_min.out.80.pdb	12.64	tab	Rosetta
781	781	trna_rpr_x_ref.pdb	tab_min.out.81.pdb	14.26	tab	Rosetta
782	782	trna_rpr_x_ref.pdb	tab_min.out.82.pdb	14.31	tab	Rosetta
783	783	trna_rpr_x_ref.pdb	tab_min.out.83.pdb	13.09	tab	Rosetta
784	784	trna_rpr_x_ref.pdb	tab_min.out.84.pdb	16.3	tab	Rosetta
785	785	trna_rpr_x_ref.pdb	tab_min.out.85.pdb	11.06	tab	Rosetta
786	786	trna_rpr_x_ref.pdb	tab_min.out.86.pdb	18.24	tab	Rosetta
787	787	trna_rpr_x_ref.pdb	tab_min.out.87.pdb	14.96	tab	Rosetta
788	788	trna_rpr_x_ref.pdb	tab_min.out.88.pdb	14.29	tab	Rosetta
789	789	trna_rpr_x_ref.pdb	tab_min.out.89.pdb	13	tab	Rosetta
790	790	trna_rpr_x_ref.pdb	tab_min.out.9.pdb	15.79	tab	Rosetta
791	791	trna_rpr_x_ref.pdb	tab_min.out.90.pdb	17.02	tab	Rosetta
792	792	trna_rpr_x_ref.pdb	tab_min.out.91.pdb	14.16	tab	Rosetta
793	793	trna_rpr_x_ref.pdb	tab_min.out.92.pdb	13.52	tab	Rosetta
794	794	trna_rpr_x_ref.pdb	tab_min.out.93.pdb	11.83	tab	Rosetta
795	795	trna_rpr_x_ref.pdb	tab_min.out.94.pdb	11.99	tab	Rosetta
796	796	trna_rpr_x_ref.pdb	tab_min.out.95.pdb	14.31	tab	Rosetta
797	797	trna_rpr_x_ref.pdb	tab_min.out.96.pdb	11.46	tab	Rosetta
798	798	trna_rpr_x_ref.pdb	tab_min.out.97.pdb	14.08	tab	Rosetta
799	799	trna_rpr_x_ref.pdb	tab_min.out.98.pdb	11.79	tab	Rosetta
800	800	trna_rpr_x_ref.pdb	tab_min.out.99.pdb	10.84	tab	Rosetta
801	801	trna_rpr_x_ref.pdb	tm2_8ca21d4d-7ceb-4736-9619-7c1814c75637_ALL-000001_AA.pdb	11.42	tm2	SimRNA
802	802	trna_rpr_x_ref.pdb	tm2_8ca21d4d-7ceb-4736-9619-7c1814c75637_ALL-000002_AA.pdb	12.59	tm2	SimRNA
803	803	trna_rpr_x_ref.pdb	tm2_8ca21d4d-7ceb-4736-9619-7c1814c75637_ALL-000003_AA.pdb	12.63	tm2	SimRNA
804	804	trna_rpr_x_ref.pdb	tm2_8ca21d4d-7ceb-4736-9619-7c1814c75637_ALL-000004_AA.pdb	12	tm2	SimRNA
805	805	trna_rpr_x_ref.pdb	tm2_8ca21d4d-7ceb-4736-9619-7c1814c75637_ALL-000005_AA.pdb	11.93	tm2	SimRNA
806	806	trna_rpr_x_ref.pdb	tm2_8ca21d4d-7ceb-4736-9619-7c1814c75637_ALL-000006_AA.pdb	12.48	tm2	SimRNA
807	807	trna_rpr_x_ref.pdb	tm2_8ca21d4d-7ceb-4736-9619-7c1814c75637_ALL-000007_AA.pdb	9.5	tm2	SimRNA
808	808	trna_rpr_x_ref.pdb	tm2_8ca21d4d-7ceb-4736-9619-7c1814c75637_ALL-000008_AA.pdb	11.21	tm2	SimRNA
809	809	trna_rpr_x_ref.pdb	tm2_8ca21d4d-7ceb-4736-9619-7c1814c75637_ALL-000009_AA.pdb	13.16	tm2	SimRNA
810	810	trna_rpr_x_ref.pdb	tm2_8ca21d4d-7ceb-4736-9619-7c1814c75637_ALL-000010_AA.pdb	14.2	tm2	SimRNA
811	811	trna_rpr_x_ref.pdb	tm2_8ca21d4d-7ceb-4736-9619-7c1814c75637_ALL-000011_AA.pdb	13.05	tm2	SimRNA
812	812	trna_rpr_x_ref.pdb	tm2_8ca21d4d-7ceb-4736-9619-7c1814c75637_ALL-000012_AA.pdb	13.01	tm2	SimRNA
813	813	trna_rpr_x_ref.pdb	tm2_8ca21d4d-7ceb-4736-9619-7c1814c75637_ALL-000013_AA.pdb	12.23	tm2	SimRNA
814	814	trna_rpr_x_ref.pdb	tm2_8ca21d4d-7ceb-4736-9619-7c1814c75637_ALL-000014_AA.pdb	12.37	tm2	SimRNA
815	815	trna_rpr_x_ref.pdb	tm2_8ca21d4d-7ceb-4736-9619-7c1814c75637_ALL-000015_AA.pdb	9.37	tm2	SimRNA
816	816	trna_rpr_x_ref.pdb	tm2_8ca21d4d-7ceb-4736-9619-7c1814c75637_ALL-000016_AA.pdb	12.3	tm2	SimRNA
817	817	trna_rpr_x_ref.pdb	tm2_8ca21d4d-7ceb-4736-9619-7c1814c75637_ALL-000017_AA.pdb	12.94	tm2	SimRNA
818	818	trna_rpr_x_ref.pdb	tm2_8ca21d4d-7ceb-4736-9619-7c1814c75637_ALL-000018_AA.pdb	13.25	tm2	SimRNA
819	819	trna_rpr_x_ref.pdb	tm2_8ca21d4d-7ceb-4736-9619-7c1814c75637_ALL-000019_AA.pdb	12.55	tm2	SimRNA
820	820	trna_rpr_x_ref.pdb	tm2_8ca21d4d-7ceb-4736-9619-7c1814c75637_ALL-000020_AA.pdb	13.93	tm2	SimRNA
821	821	trna_rpr_x_ref.pdb	tm2_8ca21d4d-7ceb-4736-9619-7c1814c75637_ALL-000021_AA.pdb	11.59	tm2	SimRNA
822	822	trna_rpr_x_ref.pdb	tm2_8ca21d4d-7ceb-4736-9619-7c1814c75637_ALL-000022_AA.pdb	11.85	tm2	SimRNA
823	823	trna_rpr_x_ref.pdb	tm2_8ca21d4d-7ceb-4736-9619-7c1814c75637_ALL-000023_AA.pdb	14.21	tm2	SimRNA
824	824	trna_rpr_x_ref.pdb	tm2_8ca21d4d-7ceb-4736-9619-7c1814c75637_ALL-000024_AA.pdb	13.5	tm2	SimRNA
825	825	trna_rpr_x_ref.pdb	tm2_8ca21d4d-7ceb-4736-9619-7c1814c75637_ALL-000025_AA.pdb	12.67	tm2	SimRNA
826	826	trna_rpr_x_ref.pdb	tm2_8ca21d4d-7ceb-4736-9619-7c1814c75637_ALL-000026_AA.pdb	10.08	tm2	SimRNA
827	827	trna_rpr_x_ref.pdb	tm2_8ca21d4d-7ceb-4736-9619-7c1814c75637_ALL-000027_AA.pdb	13.65	tm2	SimRNA
828	828	trna_rpr_x_ref.pdb	tm2_8ca21d4d-7ceb-4736-9619-7c1814c75637_ALL-000028_AA.pdb	12.05	tm2	SimRNA
829	829	trna_rpr_x_ref.pdb	tm2_8ca21d4d-7ceb-4736-9619-7c1814c75637_ALL-000029_AA.pdb	13.21	tm2	SimRNA
830	830	trna_rpr_x_ref.pdb	tm2_8ca21d4d-7ceb-4736-9619-7c1814c75637_ALL-000030_AA.pdb	13.5	tm2	SimRNA
831	831	trna_rpr_x_ref.pdb	tm2_8ca21d4d-7ceb-4736-9619-7c1814c75637_ALL-000031_AA.pdb	11.96	tm2	SimRNA
832	832	trna_rpr_x_ref.pdb	tm2_8ca21d4d-7ceb-4736-9619-7c1814c75637_ALL-000032_AA.pdb	15.51	tm2	SimRNA
833	833	trna_rpr_x_ref.pdb	tm2_8ca21d4d-7ceb-4736-9619-7c1814c75637_ALL-000033_AA.pdb	14.04	tm2	SimRNA
834	834	trna_rpr_x_ref.pdb	tm2_8ca21d4d-7ceb-4736-9619-7c1814c75637_ALL-000034_AA.pdb	11.18	tm2	SimRNA
835	835	trna_rpr_x_ref.pdb	tm2_8ca21d4d-7ceb-4736-9619-7c1814c75637_ALL-000035_AA.pdb	13.71	tm2	SimRNA
836	836	trna_rpr_x_ref.pdb	tm2_8ca21d4d-7ceb-4736-9619-7c1814c75637_ALL-000036_AA.pdb	14.44	tm2	SimRNA
837	837	trna_rpr_x_ref.pdb	tm2_8ca21d4d-7ceb-4736-9619-7c1814c75637_ALL-000037_AA.pdb	13.11	tm2	SimRNA
838	838	trna_rpr_x_ref.pdb	tm2_8ca21d4d-7ceb-4736-9619-7c1814c75637_ALL-000038_AA.pdb	11.37	tm2	SimRNA
839	839	trna_rpr_x_ref.pdb	tm2_8ca21d4d-7ceb-4736-9619-7c1814c75637_ALL-000039_AA.pdb	10.97	tm2	SimRNA
840	840	trna_rpr_x_ref.pdb	tm2_8ca21d4d-7ceb-4736-9619-7c1814c75637_ALL-000040_AA.pdb	13.69	tm2	SimRNA
841	841	trna_rpr_x_ref.pdb	tm2_8ca21d4d-7ceb-4736-9619-7c1814c75637_ALL-000041_AA.pdb	15.04	tm2	SimRNA
842	842	trna_rpr_x_ref.pdb	tm2_8ca21d4d-7ceb-4736-9619-7c1814c75637_ALL-000042_AA.pdb	8.2	tm2	SimRNA
843	843	trna_rpr_x_ref.pdb	tm2_8ca21d4d-7ceb-4736-9619-7c1814c75637_ALL-000043_AA.pdb	11.22	tm2	SimRNA
844	844	trna_rpr_x_ref.pdb	tm2_8ca21d4d-7ceb-4736-9619-7c1814c75637_ALL-000044_AA.pdb	13.3	tm2	SimRNA
845	845	trna_rpr_x_ref.pdb	tm2_8ca21d4d-7ceb-4736-9619-7c1814c75637_ALL-000045_AA.pdb	11.08	tm2	SimRNA
846	846	trna_rpr_x_ref.pdb	tm2_8ca21d4d-7ceb-4736-9619-7c1814c75637_ALL-000046_AA.pdb	11.19	tm2	SimRNA
847	847	trna_rpr_x_ref.pdb	tm2_8ca21d4d-7ceb-4736-9619-7c1814c75637_ALL-000047_AA.pdb	11.36	tm2	SimRNA
848	848	trna_rpr_x_ref.pdb	tm2_8ca21d4d-7ceb-4736-9619-7c1814c75637_ALL-000048_AA.pdb	14.62	tm2	SimRNA
849	849	trna_rpr_x_ref.pdb	tm2_8ca21d4d-7ceb-4736-9619-7c1814c75637_ALL-000049_AA.pdb	13.99	tm2	SimRNA
850	850	trna_rpr_x_ref.pdb	tm2_8ca21d4d-7ceb-4736-9619-7c1814c75637_ALL-000050_AA.pdb	14.28	tm2	SimRNA
851	851	trna_rpr_x_ref.pdb	tm2_8ca21d4d-7ceb-4736-9619-7c1814c75637_ALL-000051_AA.pdb	13.08	tm2	SimRNA
852	852	trna_rpr_x_ref.pdb	tm2_8ca21d4d-7ceb-4736-9619-7c1814c75637_ALL-000052_AA.pdb	11.12	tm2	SimRNA
853	853	trna_rpr_x_ref.pdb	tm2_8ca21d4d-7ceb-4736-9619-7c1814c75637_ALL-000053_AA.pdb	14.33	tm2	SimRNA
854	854	trna_rpr_x_ref.pdb	tm2_8ca21d4d-7ceb-4736-9619-7c1814c75637_ALL-000054_AA.pdb	13.35	tm2	SimRNA
855	855	trna_rpr_x_ref.pdb	tm2_8ca21d4d-7ceb-4736-9619-7c1814c75637_ALL-000055_AA.pdb	12.25	tm2	SimRNA
856	856	trna_rpr_x_ref.pdb	tm2_8ca21d4d-7ceb-4736-9619-7c1814c75637_ALL-000056_AA.pdb	12.69	tm2	SimRNA
857	857	trna_rpr_x_ref.pdb	tm2_8ca21d4d-7ceb-4736-9619-7c1814c75637_ALL-000057_AA.pdb	13.07	tm2	SimRNA
858	858	trna_rpr_x_ref.pdb	tm2_8ca21d4d-7ceb-4736-9619-7c1814c75637_ALL-000058_AA.pdb	12.92	tm2	SimRNA
859	859	trna_rpr_x_ref.pdb	tm2_8ca21d4d-7ceb-4736-9619-7c1814c75637_ALL-000059_AA.pdb	18.29	tm2	SimRNA
860	860	trna_rpr_x_ref.pdb	tm2_8ca21d4d-7ceb-4736-9619-7c1814c75637_ALL-000060_AA.pdb	12.11	tm2	SimRNA
861	861	trna_rpr_x_ref.pdb	tm2_8ca21d4d-7ceb-4736-9619-7c1814c75637_ALL-000061_AA.pdb	14.7	tm2	SimRNA
862	862	trna_rpr_x_ref.pdb	tm2_8ca21d4d-7ceb-4736-9619-7c1814c75637_ALL-000062_AA.pdb	12.2	tm2	SimRNA
863	863	trna_rpr_x_ref.pdb	tm2_8ca21d4d-7ceb-4736-9619-7c1814c75637_ALL-000063_AA.pdb	13.35	tm2	SimRNA
864	864	trna_rpr_x_ref.pdb	tm2_8ca21d4d-7ceb-4736-9619-7c1814c75637_ALL-000064_AA.pdb	11.59	tm2	SimRNA
865	865	trna_rpr_x_ref.pdb	tm2_8ca21d4d-7ceb-4736-9619-7c1814c75637_ALL-000065_AA.pdb	14.31	tm2	SimRNA
866	866	trna_rpr_x_ref.pdb	tm2_8ca21d4d-7ceb-4736-9619-7c1814c75637_ALL-000066_AA.pdb	12.1	tm2	SimRNA
867	867	trna_rpr_x_ref.pdb	tm2_8ca21d4d-7ceb-4736-9619-7c1814c75637_ALL-000067_AA.pdb	13.31	tm2	SimRNA
868	868	trna_rpr_x_ref.pdb	tm2_8ca21d4d-7ceb-4736-9619-7c1814c75637_ALL-000068_AA.pdb	11.91	tm2	SimRNA
869	869	trna_rpr_x_ref.pdb	tm2_8ca21d4d-7ceb-4736-9619-7c1814c75637_ALL-000069_AA.pdb	11.33	tm2	SimRNA
870	870	trna_rpr_x_ref.pdb	tm2_8ca21d4d-7ceb-4736-9619-7c1814c75637_ALL-000070_AA.pdb	12.6	tm2	SimRNA
871	871	trna_rpr_x_ref.pdb	tm2_8ca21d4d-7ceb-4736-9619-7c1814c75637_ALL-000071_AA.pdb	9.8	tm2	SimRNA
872	872	trna_rpr_x_ref.pdb	tm2_8ca21d4d-7ceb-4736-9619-7c1814c75637_ALL-000072_AA.pdb	15.17	tm2	SimRNA
873	873	trna_rpr_x_ref.pdb	tm2_8ca21d4d-7ceb-4736-9619-7c1814c75637_ALL-000073_AA.pdb	10.65	tm2	SimRNA
874	874	trna_rpr_x_ref.pdb	tm2_8ca21d4d-7ceb-4736-9619-7c1814c75637_ALL-000074_AA.pdb	13.21	tm2	SimRNA
875	875	trna_rpr_x_ref.pdb	tm2_8ca21d4d-7ceb-4736-9619-7c1814c75637_ALL-000075_AA.pdb	13.5	tm2	SimRNA
876	876	trna_rpr_x_ref.pdb	tm2_8ca21d4d-7ceb-4736-9619-7c1814c75637_ALL-000076_AA.pdb	13.21	tm2	SimRNA
877	877	trna_rpr_x_ref.pdb	tm2_8ca21d4d-7ceb-4736-9619-7c1814c75637_ALL-000077_AA.pdb	9.44	tm2	SimRNA
878	878	trna_rpr_x_ref.pdb	tm2_8ca21d4d-7ceb-4736-9619-7c1814c75637_ALL-000078_AA.pdb	15.64	tm2	SimRNA
879	879	trna_rpr_x_ref.pdb	tm2_8ca21d4d-7ceb-4736-9619-7c1814c75637_ALL-000079_AA.pdb	13.96	tm2	SimRNA
880	880	trna_rpr_x_ref.pdb	tm2_8ca21d4d-7ceb-4736-9619-7c1814c75637_ALL-000080_AA.pdb	9.92	tm2	SimRNA
881	881	trna_rpr_x_ref.pdb	tm2_8ca21d4d-7ceb-4736-9619-7c1814c75637_ALL-000081_AA.pdb	12.01	tm2	SimRNA
882	882	trna_rpr_x_ref.pdb	tm2_8ca21d4d-7ceb-4736-9619-7c1814c75637_ALL-000082_AA.pdb	12.17	tm2	SimRNA
883	883	trna_rpr_x_ref.pdb	tm2_8ca21d4d-7ceb-4736-9619-7c1814c75637_ALL-000083_AA.pdb	14.59	tm2	SimRNA
884	884	trna_rpr_x_ref.pdb	tm2_8ca21d4d-7ceb-4736-9619-7c1814c75637_ALL-000084_AA.pdb	14.72	tm2	SimRNA
885	885	trna_rpr_x_ref.pdb	tm2_8ca21d4d-7ceb-4736-9619-7c1814c75637_ALL-000085_AA.pdb	11.28	tm2	SimRNA
886	886	trna_rpr_x_ref.pdb	tm2_8ca21d4d-7ceb-4736-9619-7c1814c75637_ALL-000086_AA.pdb	12.57	tm2	SimRNA
887	887	trna_rpr_x_ref.pdb	tm2_8ca21d4d-7ceb-4736-9619-7c1814c75637_ALL-000087_AA.pdb	11.95	tm2	SimRNA
888	888	trna_rpr_x_ref.pdb	tm2_8ca21d4d-7ceb-4736-9619-7c1814c75637_ALL-000088_AA.pdb	14.25	tm2	SimRNA
889	889	trna_rpr_x_ref.pdb	tm2_8ca21d4d-7ceb-4736-9619-7c1814c75637_ALL-000089_AA.pdb	12.54	tm2	SimRNA
890	890	trna_rpr_x_ref.pdb	tm2_8ca21d4d-7ceb-4736-9619-7c1814c75637_ALL-000090_AA.pdb	14.02	tm2	SimRNA
891	891	trna_rpr_x_ref.pdb	tm2_8ca21d4d-7ceb-4736-9619-7c1814c75637_ALL-000091_AA.pdb	13.74	tm2	SimRNA
892	892	trna_rpr_x_ref.pdb	tm2_8ca21d4d-7ceb-4736-9619-7c1814c75637_ALL-000092_AA.pdb	11.98	tm2	SimRNA
893	893	trna_rpr_x_ref.pdb	tm2_8ca21d4d-7ceb-4736-9619-7c1814c75637_ALL-000093_AA.pdb	11.41	tm2	SimRNA
894	894	trna_rpr_x_ref.pdb	tm2_8ca21d4d-7ceb-4736-9619-7c1814c75637_ALL-000094_AA.pdb	13.87	tm2	SimRNA
895	895	trna_rpr_x_ref.pdb	tm2_8ca21d4d-7ceb-4736-9619-7c1814c75637_ALL-000095_AA.pdb	15.28	tm2	SimRNA
896	896	trna_rpr_x_ref.pdb	tm2_8ca21d4d-7ceb-4736-9619-7c1814c75637_ALL-000096_AA.pdb	11.54	tm2	SimRNA
897	897	trna_rpr_x_ref.pdb	tm2_8ca21d4d-7ceb-4736-9619-7c1814c75637_ALL-000097_AA.pdb	11.88	tm2	SimRNA
898	898	trna_rpr_x_ref.pdb	tm2_8ca21d4d-7ceb-4736-9619-7c1814c75637_ALL-000098_AA.pdb	14.05	tm2	SimRNA
899	899	trna_rpr_x_ref.pdb	tm2_8ca21d4d-7ceb-4736-9619-7c1814c75637_ALL-000099_AA.pdb	17.17	tm2	SimRNA
900	900	trna_rpr_x_ref.pdb	tm2_8ca21d4d-7ceb-4736-9619-7c1814c75637_ALL-000100_AA.pdb	11.49	tm2	SimRNA
901	901	trna_rpr_x_ref.pdb	tm2_min.out.1.pdb	12.56	tm2	Rosetta
902	902	trna_rpr_x_ref.pdb	tm2_min.out.10.pdb	17.31	tm2	Rosetta
903	903	trna_rpr_x_ref.pdb	tm2_min.out.100.pdb	17.69	tm2	Rosetta
904	904	trna_rpr_x_ref.pdb	tm2_min.out.11.pdb	15.09	tm2	Rosetta
905	905	trna_rpr_x_ref.pdb	tm2_min.out.12.pdb	11.3	tm2	Rosetta
906	906	trna_rpr_x_ref.pdb	tm2_min.out.13.pdb	13.41	tm2	Rosetta
907	907	trna_rpr_x_ref.pdb	tm2_min.out.14.pdb	17.19	tm2	Rosetta
908	908	trna_rpr_x_ref.pdb	tm2_min.out.15.pdb	11.28	tm2	Rosetta
909	909	trna_rpr_x_ref.pdb	tm2_min.out.16.pdb	14.21	tm2	Rosetta
910	910	trna_rpr_x_ref.pdb	tm2_min.out.17.pdb	14.07	tm2	Rosetta
911	911	trna_rpr_x_ref.pdb	tm2_min.out.18.pdb	13.73	tm2	Rosetta
912	912	trna_rpr_x_ref.pdb	tm2_min.out.19.pdb	16.86	tm2	Rosetta
913	913	trna_rpr_x_ref.pdb	tm2_min.out.2.pdb	12.5	tm2	Rosetta
914	914	trna_rpr_x_ref.pdb	tm2_min.out.20.pdb	15.74	tm2	Rosetta
915	915	trna_rpr_x_ref.pdb	tm2_min.out.21.pdb	13.13	tm2	Rosetta
916	916	trna_rpr_x_ref.pdb	tm2_min.out.22.pdb	13.33	tm2	Rosetta
917	917	trna_rpr_x_ref.pdb	tm2_min.out.23.pdb	12.92	tm2	Rosetta
918	918	trna_rpr_x_ref.pdb	tm2_min.out.24.pdb	11.82	tm2	Rosetta
919	919	trna_rpr_x_ref.pdb	tm2_min.out.25.pdb	13.22	tm2	Rosetta
920	920	trna_rpr_x_ref.pdb	tm2_min.out.26.pdb	17.02	tm2	Rosetta
921	921	trna_rpr_x_ref.pdb	tm2_min.out.27.pdb	12.16	tm2	Rosetta
922	922	trna_rpr_x_ref.pdb	tm2_min.out.28.pdb	16.61	tm2	Rosetta
923	923	trna_rpr_x_ref.pdb	tm2_min.out.29.pdb	15.15	tm2	Rosetta
924	924	trna_rpr_x_ref.pdb	tm2_min.out.3.pdb	17.04	tm2	Rosetta
925	925	trna_rpr_x_ref.pdb	tm2_min.out.30.pdb	15.54	tm2	Rosetta
926	926	trna_rpr_x_ref.pdb	tm2_min.out.31.pdb	17.64	tm2	Rosetta
927	927	trna_rpr_x_ref.pdb	tm2_min.out.32.pdb	14.68	tm2	Rosetta
928	928	trna_rpr_x_ref.pdb	tm2_min.out.33.pdb	12.13	tm2	Rosetta
929	929	trna_rpr_x_ref.pdb	tm2_min.out.34.pdb	11.77	tm2	Rosetta
930	930	trna_rpr_x_ref.pdb	tm2_min.out.35.pdb	13.81	tm2	Rosetta
931	931	trna_rpr_x_ref.pdb	tm2_min.out.36.pdb	15.93	tm2	Rosetta
932	932	trna_rpr_x_ref.pdb	tm2_min.out.37.pdb	14.69	tm2	Rosetta
933	933	trna_rpr_x_ref.pdb	tm2_min.out.38.pdb	13.29	tm2	Rosetta
934	934	trna_rpr_x_ref.pdb	tm2_min.out.39.pdb	15.01	tm2	Rosetta
935	935	trna_rpr_x_ref.pdb	tm2_min.out.4.pdb	17.52	tm2	Rosetta
936	936	trna_rpr_x_ref.pdb	tm2_min.out.40.pdb	14.97	tm2	Rosetta
937	937	trna_rpr_x_ref.pdb	tm2_min.out.41.pdb	17.49	tm2	Rosetta
938	938	trna_rpr_x_ref.pdb	tm2_min.out.42.pdb	14.12	tm2	Rosetta
939	939	trna_rpr_x_ref.pdb	tm2_min.out.43.pdb	13.08	tm2	Rosetta
940	940	trna_rpr_x_ref.pdb	tm2_min.out.44.pdb	14.02	tm2	Rosetta
941	941	trna_rpr_x_ref.pdb	tm2_min.out.45.pdb	18.74	tm2	Rosetta
942	942	trna_rpr_x_ref.pdb	tm2_min.out.46.pdb	14.51	tm2	Rosetta
943	943	trna_rpr_x_ref.pdb	tm2_min.out.47.pdb	15.96	tm2	Rosetta
944	944	trna_rpr_x_ref.pdb	tm2_min.out.48.pdb	16.97	tm2	Rosetta
945	945	trna_rpr_x_ref.pdb	tm2_min.out.49.pdb	15.57	tm2	Rosetta
946	946	trna_rpr_x_ref.pdb	tm2_min.out.5.pdb	14.78	tm2	Rosetta
947	947	trna_rpr_x_ref.pdb	tm2_min.out.50.pdb	14.74	tm2	Rosetta
948	948	trna_rpr_x_ref.pdb	tm2_min.out.51.pdb	15.63	tm2	Rosetta
949	949	trna_rpr_x_ref.pdb	tm2_min.out.52.pdb	11.4	tm2	Rosetta
950	950	trna_rpr_x_ref.pdb	tm2_min.out.53.pdb	14.32	tm2	Rosetta
951	951	trna_rpr_x_ref.pdb	tm2_min.out.54.pdb	12.97	tm2	Rosetta
952	952	trna_rpr_x_ref.pdb	tm2_min.out.55.pdb	12.14	tm2	Rosetta
953	953	trna_rpr_x_ref.pdb	tm2_min.out.56.pdb	8.7	tm2	Rosetta
954	954	trna_rpr_x_ref.pdb	tm2_min.out.57.pdb	16.3	tm2	Rosetta
955	955	trna_rpr_x_ref.pdb	tm2_min.out.58.pdb	10.67	tm2	Rosetta
956	956	trna_rpr_x_ref.pdb	tm2_min.out.59.pdb	13.1	tm2	Rosetta
957	957	trna_rpr_x_ref.pdb	tm2_min.out.6.pdb	15.56	tm2	Rosetta
958	958	trna_rpr_x_ref.pdb	tm2_min.out.60.pdb	17.01	tm2	Rosetta
959	959	trna_rpr_x_ref.pdb	tm2_min.out.61.pdb	16.4	tm2	Rosetta
960	960	trna_rpr_x_ref.pdb	tm2_min.out.62.pdb	13.89	tm2	Rosetta
961	961	trna_rpr_x_ref.pdb	tm2_min.out.63.pdb	18.42	tm2	Rosetta
962	962	trna_rpr_x_ref.pdb	tm2_min.out.64.pdb	11.39	tm2	Rosetta
963	963	trna_rpr_x_ref.pdb	tm2_min.out.65.pdb	13.13	tm2	Rosetta
964	964	trna_rpr_x_ref.pdb	tm2_min.out.66.pdb	17.02	tm2	Rosetta
965	965	trna_rpr_x_ref.pdb	tm2_min.out.67.pdb	10.89	tm2	Rosetta
966	966	trna_rpr_x_ref.pdb	tm2_min.out.68.pdb	11.81	tm2	Rosetta
967	967	trna_rpr_x_ref.pdb	tm2_min.out.69.pdb	11.18	tm2	Rosetta
968	968	trna_rpr_x_ref.pdb	tm2_min.out.7.pdb	14.04	tm2	Rosetta
969	969	trna_rpr_x_ref.pdb	tm2_min.out.70.pdb	9.87	tm2	Rosetta
970	970	trna_rpr_x_ref.pdb	tm2_min.out.71.pdb	9.65	tm2	Rosetta
971	971	trna_rpr_x_ref.pdb	tm2_min.out.72.pdb	16.85	tm2	Rosetta
972	972	trna_rpr_x_ref.pdb	tm2_min.out.73.pdb	11.09	tm2	Rosetta
973	973	trna_rpr_x_ref.pdb	tm2_min.out.74.pdb	9	tm2	Rosetta
974	974	trna_rpr_x_ref.pdb	tm2_min.out.75.pdb	11.5	tm2	Rosetta
975	975	trna_rpr_x_ref.pdb	tm2_min.out.76.pdb	16.72	tm2	Rosetta
976	976	trna_rpr_x_ref.pdb	tm2_min.out.77.pdb	16.06	tm2	Rosetta
977	977	trna_rpr_x_ref.pdb	tm2_min.out.78.pdb	13.77	tm2	Rosetta
978	978	trna_rpr_x_ref.pdb	tm2_min.out.79.pdb	11.19	tm2	Rosetta
979	979	trna_rpr_x_ref.pdb	tm2_min.out.8.pdb	13.2	tm2	Rosetta
980	980	trna_rpr_x_ref.pdb	tm2_min.out.80.pdb	12.18	tm2	Rosetta
981	981	trna_rpr_x_ref.pdb	tm2_min.out.81.pdb	14.02	tm2	Rosetta
982	982	trna_rpr_x_ref.pdb	tm2_min.out.82.pdb	14.17	tm2	Rosetta
983	983	trna_rpr_x_ref.pdb	tm2_min.out.83.pdb	14.89	tm2	Rosetta
984	984	trna_rpr_x_ref.pdb	tm2_min.out.84.pdb	12.62	tm2	Rosetta
985	985	trna_rpr_x_ref.pdb	tm2_min.out.85.pdb	18.59	tm2	Rosetta
986	986	trna_rpr_x_ref.pdb	tm2_min.out.86.pdb	13.68	tm2	Rosetta
987	987	trna_rpr_x_ref.pdb	tm2_min.out.87.pdb	16.8	tm2	Rosetta
988	988	trna_rpr_x_ref.pdb	tm2_min.out.88.pdb	15.22	tm2	Rosetta
989	989	trna_rpr_x_ref.pdb	tm2_min.out.89.pdb	14.41	tm2	Rosetta
990	990	trna_rpr_x_ref.pdb	tm2_min.out.9.pdb	12.88	tm2	Rosetta
991	991	trna_rpr_x_ref.pdb	tm2_min.out.90.pdb	14.08	tm2	Rosetta
992	992	trna_rpr_x_ref.pdb	tm2_min.out.91.pdb	10.85	tm2	Rosetta
993	993	trna_rpr_x_ref.pdb	tm2_min.out.92.pdb	16.64	tm2	Rosetta
994	994	trna_rpr_x_ref.pdb	tm2_min.out.93.pdb	13.7	tm2	Rosetta
995	995	trna_rpr_x_ref.pdb	tm2_min.out.94.pdb	9.01	tm2	Rosetta
996	996	trna_rpr_x_ref.pdb	tm2_min.out.95.pdb	13.56	tm2	Rosetta
997	997	trna_rpr_x_ref.pdb	tm2_min.out.96.pdb	16.39	tm2	Rosetta
998	998	trna_rpr_x_ref.pdb	tm2_min.out.97.pdb	9.55	tm2	Rosetta
999	999	trna_rpr_x_ref.pdb	tm2_min.out.98.pdb	14.22	tm2	Rosetta
1000	1000	trna_rpr_x_ref.pdb	tm2_min.out.99.pdb	12.42	tm2	Rosetta
0	0	trna_rpr_x_ref.pdb	tar_a9bc516d-e3da-489d-93ef-5eb20e3f13c3_ALL-000001_AA.pdb	14.52	tar	SimRNA
1	1	trna_rpr_x_ref.pdb	tar_a9bc516d-e3da-489d-93ef-5eb20e3f13c3_ALL-000002_AA.pdb	13.42	tar	SimRNA
2	2	trna_rpr_x_ref.pdb	tar_a9bc516d-e3da-489d-93ef-5eb20e3f13c3_ALL-000003_AA.pdb	13.43	tar	SimRNA
3	3	trna_rpr_x_ref.pdb	tar_a9bc516d-e3da-489d-93ef-5eb20e3f13c3_ALL-000004_AA.pdb	12.16	tar	SimRNA
4	4	trna_rpr_x_ref.pdb	tar_a9bc516d-e3da-489d-93ef-5eb20e3f13c3_ALL-000005_AA.pdb	13.52	tar	SimRNA
5	5	trna_rpr_x_ref.pdb	tar_a9bc516d-e3da-489d-93ef-5eb20e3f13c3_ALL-000006_AA.pdb	12.18	tar	SimRNA
6	6	trna_rpr_x_ref.pdb	tar_a9bc516d-e3da-489d-93ef-5eb20e3f13c3_ALL-000007_AA.pdb	12.21	tar	SimRNA
7	7	trna_rpr_x_ref.pdb	tar_a9bc516d-e3da-489d-93ef-5eb20e3f13c3_ALL-000008_AA.pdb	7.5	tar	SimRNA
8	8	trna_rpr_x_ref.pdb	tar_a9bc516d-e3da-489d-93ef-5eb20e3f13c3_ALL-000009_AA.pdb	13.36	tar	SimRNA
9	9	trna_rpr_x_ref.pdb	tar_a9bc516d-e3da-489d-93ef-5eb20e3f13c3_ALL-000010_AA.pdb	15.74	tar	SimRNA
10	10	trna_rpr_x_ref.pdb	tar_a9bc516d-e3da-489d-93ef-5eb20e3f13c3_ALL-000011_AA.pdb	13.18	tar	SimRNA
11	11	trna_rpr_x_ref.pdb	tar_a9bc516d-e3da-489d-93ef-5eb20e3f13c3_ALL-000012_AA.pdb	15.06	tar	SimRNA
12	12	trna_rpr_x_ref.pdb	tar_a9bc516d-e3da-489d-93ef-5eb20e3f13c3_ALL-000013_AA.pdb	10.52	tar	SimRNA
13	13	trna_rpr_x_ref.pdb	tar_a9bc516d-e3da-489d-93ef-5eb20e3f13c3_ALL-000014_AA.pdb	13.95	tar	SimRNA
14	14	trna_rpr_x_ref.pdb	tar_a9bc516d-e3da-489d-93ef-5eb20e3f13c3_ALL-000015_AA.pdb	13.88	tar	SimRNA
15	15	trna_rpr_x_ref.pdb	tar_a9bc516d-e3da-489d-93ef-5eb20e3f13c3_ALL-000016_AA.pdb	14.47	tar	SimRNA
16	16	trna_rpr_x_ref.pdb	tar_a9bc516d-e3da-489d-93ef-5eb20e3f13c3_ALL-000017_AA.pdb	10.66	tar	SimRNA
17	17	trna_rpr_x_ref.pdb	tar_a9bc516d-e3da-489d-93ef-5eb20e3f13c3_ALL-000018_AA.pdb	12.46	tar	SimRNA
18	18	trna_rpr_x_ref.pdb	tar_a9bc516d-e3da-489d-93ef-5eb20e3f13c3_ALL-000019_AA.pdb	14.13	tar	SimRNA
19	19	trna_rpr_x_ref.pdb	tar_a9bc516d-e3da-489d-93ef-5eb20e3f13c3_ALL-000020_AA.pdb	14.94	tar	SimRNA
20	20	trna_rpr_x_ref.pdb	tar_a9bc516d-e3da-489d-93ef-5eb20e3f13c3_ALL-000021_AA.pdb	12.78	tar	SimRNA
21	21	trna_rpr_x_ref.pdb	tar_a9bc516d-e3da-489d-93ef-5eb20e3f13c3_ALL-000022_AA.pdb	13.86	tar	SimRNA
22	22	trna_rpr_x_ref.pdb	tar_a9bc516d-e3da-489d-93ef-5eb20e3f13c3_ALL-000023_AA.pdb	13.78	tar	SimRNA
23	23	trna_rpr_x_ref.pdb	tar_a9bc516d-e3da-489d-93ef-5eb20e3f13c3_ALL-000024_AA.pdb	13.33	tar	SimRNA
24	24	trna_rpr_x_ref.pdb	tar_a9bc516d-e3da-489d-93ef-5eb20e3f13c3_ALL-000025_AA.pdb	15.11	tar	SimRNA
25	25	trna_rpr_x_ref.pdb	tar_a9bc516d-e3da-489d-93ef-5eb20e3f13c3_ALL-000026_AA.pdb	13.53	tar	SimRNA
26	26	trna_rpr_x_ref.pdb	tar_a9bc516d-e3da-489d-93ef-5eb20e3f13c3_ALL-000027_AA.pdb	16.04	tar	SimRNA
27	27	trna_rpr_x_ref.pdb	tar_a9bc516d-e3da-489d-93ef-5eb20e3f13c3_ALL-000028_AA.pdb	14.66	tar	SimRNA
28	28	trna_rpr_x_ref.pdb	tar_a9bc516d-e3da-489d-93ef-5eb20e3f13c3_ALL-000029_AA.pdb	15.27	tar	SimRNA
29	29	trna_rpr_x_ref.pdb	tar_a9bc516d-e3da-489d-93ef-5eb20e3f13c3_ALL-000030_AA.pdb	14.22	tar	SimRNA
30	30	trna_rpr_x_ref.pdb	tar_a9bc516d-e3da-489d-93ef-5eb20e3f13c3_ALL-000031_AA.pdb	14.62	tar	SimRNA
31	31	trna_rpr_x_ref.pdb	tar_a9bc516d-e3da-489d-93ef-5eb20e3f13c3_ALL-000032_AA.pdb	15.47	tar	SimRNA
32	32	trna_rpr_x_ref.pdb	tar_a9bc516d-e3da-489d-93ef-5eb20e3f13c3_ALL-000033_AA.pdb	11.71	tar	SimRNA
33	33	trna_rpr_x_ref.pdb	tar_a9bc516d-e3da-489d-93ef-5eb20e3f13c3_ALL-000034_AA.pdb	11.16	tar	SimRNA
34	34	trna_rpr_x_ref.pdb	tar_a9bc516d-e3da-489d-93ef-5eb20e3f13c3_ALL-000035_AA.pdb	15.99	tar	SimRNA
35	35	trna_rpr_x_ref.pdb	tar_a9bc516d-e3da-489d-93ef-5eb20e3f13c3_ALL-000036_AA.pdb	13.29	tar	SimRNA
36	36	trna_rpr_x_ref.pdb	tar_a9bc516d-e3da-489d-93ef-5eb20e3f13c3_ALL-000037_AA.pdb	12.57	tar	SimRNA
37	37	trna_rpr_x_ref.pdb	tar_a9bc516d-e3da-489d-93ef-5eb20e3f13c3_ALL-000038_AA.pdb	7.7	tar	SimRNA
38	38	trna_rpr_x_ref.pdb	tar_a9bc516d-e3da-489d-93ef-5eb20e3f13c3_ALL-000039_AA.pdb	11.97	tar	SimRNA
39	39	trna_rpr_x_ref.pdb	tar_a9bc516d-e3da-489d-93ef-5eb20e3f13c3_ALL-000040_AA.pdb	11.71	tar	SimRNA
40	40	trna_rpr_x_ref.pdb	tar_a9bc516d-e3da-489d-93ef-5eb20e3f13c3_ALL-000041_AA.pdb	12.99	tar	SimRNA
41	41	trna_rpr_x_ref.pdb	tar_a9bc516d-e3da-489d-93ef-5eb20e3f13c3_ALL-000042_AA.pdb	14.79	tar	SimRNA
42	42	trna_rpr_x_ref.pdb	tar_a9bc516d-e3da-489d-93ef-5eb20e3f13c3_ALL-000043_AA.pdb	11.27	tar	SimRNA
43	43	trna_rpr_x_ref.pdb	tar_a9bc516d-e3da-489d-93ef-5eb20e3f13c3_ALL-000044_AA.pdb	14.29	tar	SimRNA
44	44	trna_rpr_x_ref.pdb	tar_a9bc516d-e3da-489d-93ef-5eb20e3f13c3_ALL-000045_AA.pdb	11.84	tar	SimRNA
45	45	trna_rpr_x_ref.pdb	tar_a9bc516d-e3da-489d-93ef-5eb20e3f13c3_ALL-000046_AA.pdb	13.62	tar	SimRNA
46	46	trna_rpr_x_ref.pdb	tar_a9bc516d-e3da-489d-93ef-5eb20e3f13c3_ALL-000047_AA.pdb	10.8	tar	SimRNA
47	47	trna_rpr_x_ref.pdb	tar_a9bc516d-e3da-489d-93ef-5eb20e3f13c3_ALL-000048_AA.pdb	14.64	tar	SimRNA
48	48	trna_rpr_x_ref.pdb	tar_a9bc516d-e3da-489d-93ef-5eb20e3f13c3_ALL-000049_AA.pdb	15.12	tar	SimRNA
49	49	trna_rpr_x_ref.pdb	tar_a9bc516d-e3da-489d-93ef-5eb20e3f13c3_ALL-000050_AA.pdb	10.76	tar	SimRNA
50	50	trna_rpr_x_ref.pdb	tar_a9bc516d-e3da-489d-93ef-5eb20e3f13c3_ALL-000051_AA.pdb	9.88	tar	SimRNA
51	51	trna_rpr_x_ref.pdb	tar_a9bc516d-e3da-489d-93ef-5eb20e3f13c3_ALL-000052_AA.pdb	9.97	tar	SimRNA
52	52	trna_rpr_x_ref.pdb	tar_a9bc516d-e3da-489d-93ef-5eb20e3f13c3_ALL-000053_AA.pdb	14.38	tar	SimRNA
53	53	trna_rpr_x_ref.pdb	tar_a9bc516d-e3da-489d-93ef-5eb20e3f13c3_ALL-000054_AA.pdb	16.37	tar	SimRNA
54	54	trna_rpr_x_ref.pdb	tar_a9bc516d-e3da-489d-93ef-5eb20e3f13c3_ALL-000055_AA.pdb	15.37	tar	SimRNA
55	55	trna_rpr_x_ref.pdb	tar_a9bc516d-e3da-489d-93ef-5eb20e3f13c3_ALL-000056_AA.pdb	13.65	tar	SimRNA
56	56	trna_rpr_x_ref.pdb	tar_a9bc516d-e3da-489d-93ef-5eb20e3f13c3_ALL-000057_AA.pdb	15.38	tar	SimRNA
57	57	trna_rpr_x_ref.pdb	tar_a9bc516d-e3da-489d-93ef-5eb20e3f13c3_ALL-000058_AA.pdb	11.91	tar	SimRNA
58	58	trna_rpr_x_ref.pdb	tar_a9bc516d-e3da-489d-93ef-5eb20e3f13c3_ALL-000059_AA.pdb	11.41	tar	SimRNA
59	59	trna_rpr_x_ref.pdb	tar_a9bc516d-e3da-489d-93ef-5eb20e3f13c3_ALL-000060_AA.pdb	14.57	tar	SimRNA
60	60	trna_rpr_x_ref.pdb	tar_a9bc516d-e3da-489d-93ef-5eb20e3f13c3_ALL-000061_AA.pdb	13.3	tar	SimRNA
61	61	trna_rpr_x_ref.pdb	tar_a9bc516d-e3da-489d-93ef-5eb20e3f13c3_ALL-000062_AA.pdb	14.85	tar	SimRNA
62	62	trna_rpr_x_ref.pdb	tar_a9bc516d-e3da-489d-93ef-5eb20e3f13c3_ALL-000063_AA.pdb	15.42	tar	SimRNA
63	63	trna_rpr_x_ref.pdb	tar_a9bc516d-e3da-489d-93ef-5eb20e3f13c3_ALL-000064_AA.pdb	15.47	tar	SimRNA
64	64	trna_rpr_x_ref.pdb	tar_a9bc516d-e3da-489d-93ef-5eb20e3f13c3_ALL-000065_AA.pdb	13.5	tar	SimRNA
65	65	trna_rpr_x_ref.pdb	tar_a9bc516d-e3da-489d-93ef-5eb20e3f13c3_ALL-000066_AA.pdb	14.67	tar	SimRNA
66	66	trna_rpr_x_ref.pdb	tar_a9bc516d-e3da-489d-93ef-5eb20e3f13c3_ALL-000067_AA.pdb	14.89	tar	SimRNA
67	67	trna_rpr_x_ref.pdb	tar_a9bc516d-e3da-489d-93ef-5eb20e3f13c3_ALL-000068_AA.pdb	15.59	tar	SimRNA
68	68	trna_rpr_x_ref.pdb	tar_a9bc516d-e3da-489d-93ef-5eb20e3f13c3_ALL-000069_AA.pdb	14.48	tar	SimRNA
69	69	trna_rpr_x_ref.pdb	tar_a9bc516d-e3da-489d-93ef-5eb20e3f13c3_ALL-000070_AA.pdb	14.38	tar	SimRNA
70	70	trna_rpr_x_ref.pdb	tar_a9bc516d-e3da-489d-93ef-5eb20e3f13c3_ALL-000071_AA.pdb	14.21	tar	SimRNA
71	71	trna_rpr_x_ref.pdb	tar_a9bc516d-e3da-489d-93ef-5eb20e3f13c3_ALL-000072_AA.pdb	13.44	tar	SimRNA
72	72	trna_rpr_x_ref.pdb	tar_a9bc516d-e3da-489d-93ef-5eb20e3f13c3_ALL-000073_AA.pdb	15.46	tar	SimRNA
73	73	trna_rpr_x_ref.pdb	tar_a9bc516d-e3da-489d-93ef-5eb20e3f13c3_ALL-000074_AA.pdb	13.45	tar	SimRNA
74	74	trna_rpr_x_ref.pdb	tar_a9bc516d-e3da-489d-93ef-5eb20e3f13c3_ALL-000075_AA.pdb	10.86	tar	SimRNA
75	75	trna_rpr_x_ref.pdb	tar_a9bc516d-e3da-489d-93ef-5eb20e3f13c3_ALL-000076_AA.pdb	14.59	tar	SimRNA
76	76	trna_rpr_x_ref.pdb	tar_a9bc516d-e3da-489d-93ef-5eb20e3f13c3_ALL-000077_AA.pdb	15.04	tar	SimRNA
77	77	trna_rpr_x_ref.pdb	tar_a9bc516d-e3da-489d-93ef-5eb20e3f13c3_ALL-000078_AA.pdb	14.87	tar	SimRNA
78	78	trna_rpr_x_ref.pdb	tar_a9bc516d-e3da-489d-93ef-5eb20e3f13c3_ALL-000079_AA.pdb	11.9	tar	SimRNA
79	79	trna_rpr_x_ref.pdb	tar_a9bc516d-e3da-489d-93ef-5eb20e3f13c3_ALL-000080_AA.pdb	12.29	tar	SimRNA
80	80	trna_rpr_x_ref.pdb	tar_a9bc516d-e3da-489d-93ef-5eb20e3f13c3_ALL-000081_AA.pdb	15.14	tar	SimRNA
81	81	trna_rpr_x_ref.pdb	tar_a9bc516d-e3da-489d-93ef-5eb20e3f13c3_ALL-000082_AA.pdb	15.34	tar	SimRNA
82	82	trna_rpr_x_ref.pdb	tar_a9bc516d-e3da-489d-93ef-5eb20e3f13c3_ALL-000083_AA.pdb	13.93	tar	SimRNA
83	83	trna_rpr_x_ref.pdb	tar_a9bc516d-e3da-489d-93ef-5eb20e3f13c3_ALL-000084_AA.pdb	15.53	tar	SimRNA
84	84	trna_rpr_x_ref.pdb	tar_a9bc516d-e3da-489d-93ef-5eb20e3f13c3_ALL-000085_AA.pdb	10.95	tar	SimRNA
85	85	trna_rpr_x_ref.pdb	tar_a9bc516d-e3da-489d-93ef-5eb20e3f13c3_ALL-000086_AA.pdb	13.03	tar	SimRNA
86	86	trna_rpr_x_ref.pdb	tar_a9bc516d-e3da-489d-93ef-5eb20e3f13c3_ALL-000087_AA.pdb	16.14	tar	SimRNA
87	87	trna_rpr_x_ref.pdb	tar_a9bc516d-e3da-489d-93ef-5eb20e3f13c3_ALL-000088_AA.pdb	15.8	tar	SimRNA
88	88	trna_rpr_x_ref.pdb	tar_a9bc516d-e3da-489d-93ef-5eb20e3f13c3_ALL-000089_AA.pdb	15.32	tar	SimRNA
89	89	trna_rpr_x_ref.pdb	tar_a9bc516d-e3da-489d-93ef-5eb20e3f13c3_ALL-000090_AA.pdb	12.37	tar	SimRNA
90	90	trna_rpr_x_ref.pdb	tar_a9bc516d-e3da-489d-93ef-5eb20e3f13c3_ALL-000091_AA.pdb	8.46	tar	SimRNA
91	91	trna_rpr_x_ref.pdb	tar_a9bc516d-e3da-489d-93ef-5eb20e3f13c3_ALL-000092_AA.pdb	9.82	tar	SimRNA
92	92	trna_rpr_x_ref.pdb	tar_a9bc516d-e3da-489d-93ef-5eb20e3f13c3_ALL-000093_AA.pdb	15.33	tar	SimRNA
93	93	trna_rpr_x_ref.pdb	tar_a9bc516d-e3da-489d-93ef-5eb20e3f13c3_ALL-000094_AA.pdb	15.59	tar	SimRNA
94	94	trna_rpr_x_ref.pdb	tar_a9bc516d-e3da-489d-93ef-5eb20e3f13c3_ALL-000095_AA.pdb	16.01	tar	SimRNA
95	95	trna_rpr_x_ref.pdb	tar_a9bc516d-e3da-489d-93ef-5eb20e3f13c3_ALL-000096_AA.pdb	10.1	tar	SimRNA
96	96	trna_rpr_x_ref.pdb	tar_a9bc516d-e3da-489d-93ef-5eb20e3f13c3_ALL-000097_AA.pdb	15.64	tar	SimRNA
97	97	trna_rpr_x_ref.pdb	tar_a9bc516d-e3da-489d-93ef-5eb20e3f13c3_ALL-000098_AA.pdb	14.33	tar	SimRNA
98	98	trna_rpr_x_ref.pdb	tar_a9bc516d-e3da-489d-93ef-5eb20e3f13c3_ALL-000099_AA.pdb	14.82	tar	SimRNA
99	99	trna_rpr_x_ref.pdb	tar_a9bc516d-e3da-489d-93ef-5eb20e3f13c3_ALL-000100_AA.pdb	13.39	tar	SimRNA
100	100	trna_rpr_x_ref.pdb	tar_min.out.1.pdb	16.57	tar	Rosetta
101	101	trna_rpr_x_ref.pdb	tar_min.out.10.pdb	11.03	tar	Rosetta
102	102	trna_rpr_x_ref.pdb	tar_min.out.100.pdb	14.53	tar	Rosetta
103	103	trna_rpr_x_ref.pdb	tar_min.out.11.pdb	11.91	tar	Rosetta
104	104	trna_rpr_x_ref.pdb	tar_min.out.12.pdb	14.16	tar	Rosetta
105	105	trna_rpr_x_ref.pdb	tar_min.out.13.pdb	10.54	tar	Rosetta
106	106	trna_rpr_x_ref.pdb	tar_min.out.14.pdb	12.12	tar	Rosetta
107	107	trna_rpr_x_ref.pdb	tar_min.out.15.pdb	12.82	tar	Rosetta
108	108	trna_rpr_x_ref.pdb	tar_min.out.16.pdb	11.63	tar	Rosetta
109	109	trna_rpr_x_ref.pdb	tar_min.out.17.pdb	13.52	tar	Rosetta
110	110	trna_rpr_x_ref.pdb	tar_min.out.18.pdb	9.46	tar	Rosetta
111	111	trna_rpr_x_ref.pdb	tar_min.out.19.pdb	15.09	tar	Rosetta
112	112	trna_rpr_x_ref.pdb	tar_min.out.2.pdb	16.07	tar	Rosetta
113	113	trna_rpr_x_ref.pdb	tar_min.out.20.pdb	15.46	tar	Rosetta
114	114	trna_rpr_x_ref.pdb	tar_min.out.21.pdb	13.84	tar	Rosetta
115	115	trna_rpr_x_ref.pdb	tar_min.out.22.pdb	17.59	tar	Rosetta
116	116	trna_rpr_x_ref.pdb	tar_min.out.23.pdb	12.75	tar	Rosetta
117	117	trna_rpr_x_ref.pdb	tar_min.out.24.pdb	13.96	tar	Rosetta
118	118	trna_rpr_x_ref.pdb	tar_min.out.25.pdb	16.36	tar	Rosetta
119	119	trna_rpr_x_ref.pdb	tar_min.out.26.pdb	12.7	tar	Rosetta
120	120	trna_rpr_x_ref.pdb	tar_min.out.27.pdb	16.14	tar	Rosetta
121	121	trna_rpr_x_ref.pdb	tar_min.out.28.pdb	11.91	tar	Rosetta
122	122	trna_rpr_x_ref.pdb	tar_min.out.29.pdb	13.17	tar	Rosetta
123	123	trna_rpr_x_ref.pdb	tar_min.out.3.pdb	14.6	tar	Rosetta
124	124	trna_rpr_x_ref.pdb	tar_min.out.30.pdb	13.95	tar	Rosetta
125	125	trna_rpr_x_ref.pdb	tar_min.out.31.pdb	13.43	tar	Rosetta
126	126	trna_rpr_x_ref.pdb	tar_min.out.32.pdb	14.37	tar	Rosetta
127	127	trna_rpr_x_ref.pdb	tar_min.out.33.pdb	16.36	tar	Rosetta
128	128	trna_rpr_x_ref.pdb	tar_min.out.34.pdb	13.8	tar	Rosetta
129	129	trna_rpr_x_ref.pdb	tar_min.out.35.pdb	14.39	tar	Rosetta
130	130	trna_rpr_x_ref.pdb	tar_min.out.36.pdb	11.73	tar	Rosetta
131	131	trna_rpr_x_ref.pdb	tar_min.out.37.pdb	15.69	tar	Rosetta
132	132	trna_rpr_x_ref.pdb	tar_min.out.38.pdb	11.44	tar	Rosetta
133	133	trna_rpr_x_ref.pdb	tar_min.out.39.pdb	13.92	tar	Rosetta
134	134	trna_rpr_x_ref.pdb	tar_min.out.4.pdb	18.33	tar	Rosetta
135	135	trna_rpr_x_ref.pdb	tar_min.out.40.pdb	13.87	tar	Rosetta
136	136	trna_rpr_x_ref.pdb	tar_min.out.41.pdb	15.33	tar	Rosetta
137	137	trna_rpr_x_ref.pdb	tar_min.out.42.pdb	12.58	tar	Rosetta
138	138	trna_rpr_x_ref.pdb	tar_min.out.43.pdb	12.15	tar	Rosetta
139	139	trna_rpr_x_ref.pdb	tar_min.out.44.pdb	13.87	tar	Rosetta
140	140	trna_rpr_x_ref.pdb	tar_min.out.45.pdb	13.12	tar	Rosetta
141	141	trna_rpr_x_ref.pdb	tar_min.out.46.pdb	14.63	tar	Rosetta
142	142	trna_rpr_x_ref.pdb	tar_min.out.47.pdb	13.14	tar	Rosetta
143	143	trna_rpr_x_ref.pdb	tar_min.out.48.pdb	13.46	tar	Rosetta
144	144	trna_rpr_x_ref.pdb	tar_min.out.49.pdb	11.55	tar	Rosetta
145	145	trna_rpr_x_ref.pdb	tar_min.out.5.pdb	14	tar	Rosetta
146	146	trna_rpr_x_ref.pdb	tar_min.out.50.pdb	13.11	tar	Rosetta
147	147	trna_rpr_x_ref.pdb	tar_min.out.51.pdb	15.22	tar	Rosetta
148	148	trna_rpr_x_ref.pdb	tar_min.out.52.pdb	15.05	tar	Rosetta
149	149	trna_rpr_x_ref.pdb	tar_min.out.53.pdb	9.93	tar	Rosetta
150	150	trna_rpr_x_ref.pdb	tar_min.out.54.pdb	11.77	tar	Rosetta
151	151	trna_rpr_x_ref.pdb	tar_min.out.55.pdb	14.24	tar	Rosetta
152	152	trna_rpr_x_ref.pdb	tar_min.out.56.pdb	12.21	tar	Rosetta
153	153	trna_rpr_x_ref.pdb	tar_min.out.57.pdb	13.69	tar	Rosetta
154	154	trna_rpr_x_ref.pdb	tar_min.out.58.pdb	11.95	tar	Rosetta
155	155	trna_rpr_x_ref.pdb	tar_min.out.59.pdb	16.74	tar	Rosetta
156	156	trna_rpr_x_ref.pdb	tar_min.out.6.pdb	13.88	tar	Rosetta
157	157	trna_rpr_x_ref.pdb	tar_min.out.60.pdb	16.38	tar	Rosetta
158	158	trna_rpr_x_ref.pdb	tar_min.out.61.pdb	13.11	tar	Rosetta
159	159	trna_rpr_x_ref.pdb	tar_min.out.62.pdb	13.96	tar	Rosetta
160	160	trna_rpr_x_ref.pdb	tar_min.out.63.pdb	7.82	tar	Rosetta
161	161	trna_rpr_x_ref.pdb	tar_min.out.64.pdb	10.78	tar	Rosetta
162	162	trna_rpr_x_ref.pdb	tar_min.out.65.pdb	10.18	tar	Rosetta
163	163	trna_rpr_x_ref.pdb	tar_min.out.66.pdb	16.21	tar	Rosetta
164	164	trna_rpr_x_ref.pdb	tar_min.out.67.pdb	11.52	tar	Rosetta
165	165	trna_rpr_x_ref.pdb	tar_min.out.68.pdb	15.32	tar	Rosetta
166	166	trna_rpr_x_ref.pdb	tar_min.out.69.pdb	12.48	tar	Rosetta
167	167	trna_rpr_x_ref.pdb	tar_min.out.7.pdb	16.73	tar	Rosetta
168	168	trna_rpr_x_ref.pdb	tar_min.out.70.pdb	15.05	tar	Rosetta
169	169	trna_rpr_x_ref.pdb	tar_min.out.71.pdb	14.32	tar	Rosetta
170	170	trna_rpr_x_ref.pdb	tar_min.out.72.pdb	13.98	tar	Rosetta
171	171	trna_rpr_x_ref.pdb	tar_min.out.73.pdb	10.8	tar	Rosetta
172	172	trna_rpr_x_ref.pdb	tar_min.out.74.pdb	15.56	tar	Rosetta
173	173	trna_rpr_x_ref.pdb	tar_min.out.75.pdb	15.46	tar	Rosetta
174	174	trna_rpr_x_ref.pdb	tar_min.out.76.pdb	16.36	tar	Rosetta
175	175	trna_rpr_x_ref.pdb	tar_min.out.77.pdb	12.22	tar	Rosetta
176	176	trna_rpr_x_ref.pdb	tar_min.out.78.pdb	16.51	tar	Rosetta
177	177	trna_rpr_x_ref.pdb	tar_min.out.79.pdb	14.46	tar	Rosetta
178	178	trna_rpr_x_ref.pdb	tar_min.out.8.pdb	11.1	tar	Rosetta
179	179	trna_rpr_x_ref.pdb	tar_min.out.80.pdb	14.06	tar	Rosetta
180	180	trna_rpr_x_ref.pdb	tar_min.out.81.pdb	11.76	tar	Rosetta
181	181	trna_rpr_x_ref.pdb	tar_min.out.82.pdb	13.45	tar	Rosetta
182	182	trna_rpr_x_ref.pdb	tar_min.out.83.pdb	14.47	tar	Rosetta
183	183	trna_rpr_x_ref.pdb	tar_min.out.84.pdb	13.6	tar	Rosetta
184	184	trna_rpr_x_ref.pdb	tar_min.out.85.pdb	11.18	tar	Rosetta
185	185	trna_rpr_x_ref.pdb	tar_min.out.86.pdb	16.36	tar	Rosetta
186	186	trna_rpr_x_ref.pdb	tar_min.out.87.pdb	17.9	tar	Rosetta
187	187	trna_rpr_x_ref.pdb	tar_min.out.88.pdb	11.2	tar	Rosetta
188	188	trna_rpr_x_ref.pdb	tar_min.out.89.pdb	14.18	tar	Rosetta
189	189	trna_rpr_x_ref.pdb	tar_min.out.9.pdb	16.41	tar	Rosetta
190	190	trna_rpr_x_ref.pdb	tar_min.out.90.pdb	12.3	tar	Rosetta
191	191	trna_rpr_x_ref.pdb	tar_min.out.91.pdb	13.91	tar	Rosetta
192	192	trna_rpr_x_ref.pdb	tar_min.out.92.pdb	17.43	tar	Rosetta
193	193	trna_rpr_x_ref.pdb	tar_min.out.93.pdb	16.79	tar	Rosetta
194	194	trna_rpr_x_ref.pdb	tar_min.out.94.pdb	14.72	tar	Rosetta
195	195	trna_rpr_x_ref.pdb	tar_min.out.95.pdb	13.05	tar	Rosetta
196	196	trna_rpr_x_ref.pdb	tar_min.out.96.pdb	14.54	tar	Rosetta
197	197	trna_rpr_x_ref.pdb	tar_min.out.97.pdb	15.38	tar	Rosetta
198	198	trna_rpr_x_ref.pdb	tar_min.out.98.pdb	14.24	tar	Rosetta
199	199	trna_rpr_x_ref.pdb	tar_min.out.99.pdb	13.96	tar	Rosetta

## Sheet: tpp_simrna5x100farna5x100_rmsd_
	Unnamed: 0	target	model	rmsd	group_name	Method
201	201	target_tpp_2gdi_ba_rpr_renumb_chainA_ref.pdb	tc5_aed2c40b-bb70-44a7-846d-b133359fc6bd_ALL-000001_AA.pdb	22.47	tc5	SimRNA
202	202	target_tpp_2gdi_ba_rpr_renumb_chainA_ref.pdb	tc5_aed2c40b-bb70-44a7-846d-b133359fc6bd_ALL-000002_AA.pdb	19.15	tc5	SimRNA
203	203	target_tpp_2gdi_ba_rpr_renumb_chainA_ref.pdb	tc5_aed2c40b-bb70-44a7-846d-b133359fc6bd_ALL-000003_AA.pdb	19.54	tc5	SimRNA
204	204	target_tpp_2gdi_ba_rpr_renumb_chainA_ref.pdb	tc5_aed2c40b-bb70-44a7-846d-b133359fc6bd_ALL-000004_AA.pdb	21.8	tc5	SimRNA
205	205	target_tpp_2gdi_ba_rpr_renumb_chainA_ref.pdb	tc5_aed2c40b-bb70-44a7-846d-b133359fc6bd_ALL-000005_AA.pdb	24.27	tc5	SimRNA
206	206	target_tpp_2gdi_ba_rpr_renumb_chainA_ref.pdb	tc5_aed2c40b-bb70-44a7-846d-b133359fc6bd_ALL-000006_AA.pdb	20.75	tc5	SimRNA
207	207	target_tpp_2gdi_ba_rpr_renumb_chainA_ref.pdb	tc5_aed2c40b-bb70-44a7-846d-b133359fc6bd_ALL-000007_AA.pdb	21.2	tc5	SimRNA
208	208	target_tpp_2gdi_ba_rpr_renumb_chainA_ref.pdb	tc5_aed2c40b-bb70-44a7-846d-b133359fc6bd_ALL-000008_AA.pdb	19.39	tc5	SimRNA
209	209	target_tpp_2gdi_ba_rpr_renumb_chainA_ref.pdb	tc5_aed2c40b-bb70-44a7-846d-b133359fc6bd_ALL-000009_AA.pdb	17.04	tc5	SimRNA
210	210	target_tpp_2gdi_ba_rpr_renumb_chainA_ref.pdb	tc5_aed2c40b-bb70-44a7-846d-b133359fc6bd_ALL-000010_AA.pdb	26.04	tc5	SimRNA
211	211	target_tpp_2gdi_ba_rpr_renumb_chainA_ref.pdb	tc5_aed2c40b-bb70-44a7-846d-b133359fc6bd_ALL-000011_AA.pdb	16.55	tc5	SimRNA
212	212	target_tpp_2gdi_ba_rpr_renumb_chainA_ref.pdb	tc5_aed2c40b-bb70-44a7-846d-b133359fc6bd_ALL-000012_AA.pdb	16.16	tc5	SimRNA
213	213	target_tpp_2gdi_ba_rpr_renumb_chainA_ref.pdb	tc5_aed2c40b-bb70-44a7-846d-b133359fc6bd_ALL-000013_AA.pdb	18.6	tc5	SimRNA
214	214	target_tpp_2gdi_ba_rpr_renumb_chainA_ref.pdb	tc5_aed2c40b-bb70-44a7-846d-b133359fc6bd_ALL-000014_AA.pdb	19.71	tc5	SimRNA
215	215	target_tpp_2gdi_ba_rpr_renumb_chainA_ref.pdb	tc5_aed2c40b-bb70-44a7-846d-b133359fc6bd_ALL-000015_AA.pdb	23.31	tc5	SimRNA
216	216	target_tpp_2gdi_ba_rpr_renumb_chainA_ref.pdb	tc5_aed2c40b-bb70-44a7-846d-b133359fc6bd_ALL-000016_AA.pdb	17.47	tc5	SimRNA
217	217	target_tpp_2gdi_ba_rpr_renumb_chainA_ref.pdb	tc5_aed2c40b-bb70-44a7-846d-b133359fc6bd_ALL-000017_AA.pdb	18.36	tc5	SimRNA
218	218	target_tpp_2gdi_ba_rpr_renumb_chainA_ref.pdb	tc5_aed2c40b-bb70-44a7-846d-b133359fc6bd_ALL-000018_AA.pdb	21.55	tc5	SimRNA
219	219	target_tpp_2gdi_ba_rpr_renumb_chainA_ref.pdb	tc5_aed2c40b-bb70-44a7-846d-b133359fc6bd_ALL-000019_AA.pdb	20.63	tc5	SimRNA
220	220	target_tpp_2gdi_ba_rpr_renumb_chainA_ref.pdb	tc5_aed2c40b-bb70-44a7-846d-b133359fc6bd_ALL-000020_AA.pdb	21.9	tc5	SimRNA
221	221	target_tpp_2gdi_ba_rpr_renumb_chainA_ref.pdb	tc5_aed2c40b-bb70-44a7-846d-b133359fc6bd_ALL-000021_AA.pdb	20.08	tc5	SimRNA
222	222	target_tpp_2gdi_ba_rpr_renumb_chainA_ref.pdb	tc5_aed2c40b-bb70-44a7-846d-b133359fc6bd_ALL-000022_AA.pdb	16.69	tc5	SimRNA
223	223	target_tpp_2gdi_ba_rpr_renumb_chainA_ref.pdb	tc5_aed2c40b-bb70-44a7-846d-b133359fc6bd_ALL-000023_AA.pdb	20.34	tc5	SimRNA
224	224	target_tpp_2gdi_ba_rpr_renumb_chainA_ref.pdb	tc5_aed2c40b-bb70-44a7-846d-b133359fc6bd_ALL-000024_AA.pdb	20.14	tc5	SimRNA
225	225	target_tpp_2gdi_ba_rpr_renumb_chainA_ref.pdb	tc5_aed2c40b-bb70-44a7-846d-b133359fc6bd_ALL-000025_AA.pdb	17.76	tc5	SimRNA
226	226	target_tpp_2gdi_ba_rpr_renumb_chainA_ref.pdb	tc5_aed2c40b-bb70-44a7-846d-b133359fc6bd_ALL-000026_AA.pdb	19.79	tc5	SimRNA
227	227	target_tpp_2gdi_ba_rpr_renumb_chainA_ref.pdb	tc5_aed2c40b-bb70-44a7-846d-b133359fc6bd_ALL-000027_AA.pdb	21.36	tc5	SimRNA
228	228	target_tpp_2gdi_ba_rpr_renumb_chainA_ref.pdb	tc5_aed2c40b-bb70-44a7-846d-b133359fc6bd_ALL-000028_AA.pdb	19.88	tc5	SimRNA
229	229	target_tpp_2gdi_ba_rpr_renumb_chainA_ref.pdb	tc5_aed2c40b-bb70-44a7-846d-b133359fc6bd_ALL-000029_AA.pdb	24.48	tc5	SimRNA
230	230	target_tpp_2gdi_ba_rpr_renumb_chainA_ref.pdb	tc5_aed2c40b-bb70-44a7-846d-b133359fc6bd_ALL-000030_AA.pdb	17.9	tc5	SimRNA
231	231	target_tpp_2gdi_ba_rpr_renumb_chainA_ref.pdb	tc5_aed2c40b-bb70-44a7-846d-b133359fc6bd_ALL-000031_AA.pdb	17.97	tc5	SimRNA
232	232	target_tpp_2gdi_ba_rpr_renumb_chainA_ref.pdb	tc5_aed2c40b-bb70-44a7-846d-b133359fc6bd_ALL-000032_AA.pdb	20.67	tc5	SimRNA
233	233	target_tpp_2gdi_ba_rpr_renumb_chainA_ref.pdb	tc5_aed2c40b-bb70-44a7-846d-b133359fc6bd_ALL-000033_AA.pdb	25.59	tc5	SimRNA
234	234	target_tpp_2gdi_ba_rpr_renumb_chainA_ref.pdb	tc5_aed2c40b-bb70-44a7-846d-b133359fc6bd_ALL-000034_AA.pdb	16.02	tc5	SimRNA
235	235	target_tpp_2gdi_ba_rpr_renumb_chainA_ref.pdb	tc5_aed2c40b-bb70-44a7-846d-b133359fc6bd_ALL-000035_AA.pdb	14.29	tc5	SimRNA
236	236	target_tpp_2gdi_ba_rpr_renumb_chainA_ref.pdb	tc5_aed2c40b-bb70-44a7-846d-b133359fc6bd_ALL-000036_AA.pdb	17.37	tc5	SimRNA
237	237	target_tpp_2gdi_ba_rpr_renumb_chainA_ref.pdb	tc5_aed2c40b-bb70-44a7-846d-b133359fc6bd_ALL-000037_AA.pdb	18.31	tc5	SimRNA
238	238	target_tpp_2gdi_ba_rpr_renumb_chainA_ref.pdb	tc5_aed2c40b-bb70-44a7-846d-b133359fc6bd_ALL-000038_AA.pdb	22.86	tc5	SimRNA
239	239	target_tpp_2gdi_ba_rpr_renumb_chainA_ref.pdb	tc5_aed2c40b-bb70-44a7-846d-b133359fc6bd_ALL-000039_AA.pdb	21.2	tc5	SimRNA
240	240	target_tpp_2gdi_ba_rpr_renumb_chainA_ref.pdb	tc5_aed2c40b-bb70-44a7-846d-b133359fc6bd_ALL-000040_AA.pdb	21.34	tc5	SimRNA
241	241	target_tpp_2gdi_ba_rpr_renumb_chainA_ref.pdb	tc5_aed2c40b-bb70-44a7-846d-b133359fc6bd_ALL-000041_AA.pdb	23.24	tc5	SimRNA
242	242	target_tpp_2gdi_ba_rpr_renumb_chainA_ref.pdb	tc5_aed2c40b-bb70-44a7-846d-b133359fc6bd_ALL-000042_AA.pdb	15.3	tc5	SimRNA
243	243	target_tpp_2gdi_ba_rpr_renumb_chainA_ref.pdb	tc5_aed2c40b-bb70-44a7-846d-b133359fc6bd_ALL-000043_AA.pdb	16.18	tc5	SimRNA
244	244	target_tpp_2gdi_ba_rpr_renumb_chainA_ref.pdb	tc5_aed2c40b-bb70-44a7-846d-b133359fc6bd_ALL-000044_AA.pdb	21.65	tc5	SimRNA
245	245	target_tpp_2gdi_ba_rpr_renumb_chainA_ref.pdb	tc5_aed2c40b-bb70-44a7-846d-b133359fc6bd_ALL-000045_AA.pdb	21.13	tc5	SimRNA
246	246	target_tpp_2gdi_ba_rpr_renumb_chainA_ref.pdb	tc5_aed2c40b-bb70-44a7-846d-b133359fc6bd_ALL-000046_AA.pdb	24.75	tc5	SimRNA
247	247	target_tpp_2gdi_ba_rpr_renumb_chainA_ref.pdb	tc5_aed2c40b-bb70-44a7-846d-b133359fc6bd_ALL-000047_AA.pdb	22.19	tc5	SimRNA
248	248	target_tpp_2gdi_ba_rpr_renumb_chainA_ref.pdb	tc5_aed2c40b-bb70-44a7-846d-b133359fc6bd_ALL-000048_AA.pdb	17.07	tc5	SimRNA
249	249	target_tpp_2gdi_ba_rpr_renumb_chainA_ref.pdb	tc5_aed2c40b-bb70-44a7-846d-b133359fc6bd_ALL-000049_AA.pdb	24.2	tc5	SimRNA
250	250	target_tpp_2gdi_ba_rpr_renumb_chainA_ref.pdb	tc5_aed2c40b-bb70-44a7-846d-b133359fc6bd_ALL-000050_AA.pdb	21.95	tc5	SimRNA
251	251	target_tpp_2gdi_ba_rpr_renumb_chainA_ref.pdb	tc5_aed2c40b-bb70-44a7-846d-b133359fc6bd_ALL-000051_AA.pdb	20.2	tc5	SimRNA
252	252	target_tpp_2gdi_ba_rpr_renumb_chainA_ref.pdb	tc5_aed2c40b-bb70-44a7-846d-b133359fc6bd_ALL-000052_AA.pdb	15.65	tc5	SimRNA
253	253	target_tpp_2gdi_ba_rpr_renumb_chainA_ref.pdb	tc5_aed2c40b-bb70-44a7-846d-b133359fc6bd_ALL-000053_AA.pdb	15.47	tc5	SimRNA
254	254	target_tpp_2gdi_ba_rpr_renumb_chainA_ref.pdb	tc5_aed2c40b-bb70-44a7-846d-b133359fc6bd_ALL-000054_AA.pdb	21.34	tc5	SimRNA
255	255	target_tpp_2gdi_ba_rpr_renumb_chainA_ref.pdb	tc5_aed2c40b-bb70-44a7-846d-b133359fc6bd_ALL-000055_AA.pdb	15	tc5	SimRNA
256	256	target_tpp_2gdi_ba_rpr_renumb_chainA_ref.pdb	tc5_aed2c40b-bb70-44a7-846d-b133359fc6bd_ALL-000056_AA.pdb	19.81	tc5	SimRNA
257	257	target_tpp_2gdi_ba_rpr_renumb_chainA_ref.pdb	tc5_aed2c40b-bb70-44a7-846d-b133359fc6bd_ALL-000057_AA.pdb	17	tc5	SimRNA
258	258	target_tpp_2gdi_ba_rpr_renumb_chainA_ref.pdb	tc5_aed2c40b-bb70-44a7-846d-b133359fc6bd_ALL-000058_AA.pdb	14.76	tc5	SimRNA
259	259	target_tpp_2gdi_ba_rpr_renumb_chainA_ref.pdb	tc5_aed2c40b-bb70-44a7-846d-b133359fc6bd_ALL-000059_AA.pdb	20.33	tc5	SimRNA
260	260	target_tpp_2gdi_ba_rpr_renumb_chainA_ref.pdb	tc5_aed2c40b-bb70-44a7-846d-b133359fc6bd_ALL-000060_AA.pdb	15.71	tc5	SimRNA
261	261	target_tpp_2gdi_ba_rpr_renumb_chainA_ref.pdb	tc5_aed2c40b-bb70-44a7-846d-b133359fc6bd_ALL-000061_AA.pdb	22.96	tc5	SimRNA
262	262	target_tpp_2gdi_ba_rpr_renumb_chainA_ref.pdb	tc5_aed2c40b-bb70-44a7-846d-b133359fc6bd_ALL-000062_AA.pdb	24.35	tc5	SimRNA
263	263	target_tpp_2gdi_ba_rpr_renumb_chainA_ref.pdb	tc5_aed2c40b-bb70-44a7-846d-b133359fc6bd_ALL-000063_AA.pdb	21.89	tc5	SimRNA
264	264	target_tpp_2gdi_ba_rpr_renumb_chainA_ref.pdb	tc5_aed2c40b-bb70-44a7-846d-b133359fc6bd_ALL-000064_AA.pdb	21.18	tc5	SimRNA
265	265	target_tpp_2gdi_ba_rpr_renumb_chainA_ref.pdb	tc5_aed2c40b-bb70-44a7-846d-b133359fc6bd_ALL-000065_AA.pdb	15.45	tc5	SimRNA
266	266	target_tpp_2gdi_ba_rpr_renumb_chainA_ref.pdb	tc5_aed2c40b-bb70-44a7-846d-b133359fc6bd_ALL-000066_AA.pdb	19.55	tc5	SimRNA
267	267	target_tpp_2gdi_ba_rpr_renumb_chainA_ref.pdb	tc5_aed2c40b-bb70-44a7-846d-b133359fc6bd_ALL-000067_AA.pdb	19.81	tc5	SimRNA
268	268	target_tpp_2gdi_ba_rpr_renumb_chainA_ref.pdb	tc5_aed2c40b-bb70-44a7-846d-b133359fc6bd_ALL-000068_AA.pdb	15.35	tc5	SimRNA
269	269	target_tpp_2gdi_ba_rpr_renumb_chainA_ref.pdb	tc5_aed2c40b-bb70-44a7-846d-b133359fc6bd_ALL-000069_AA.pdb	22.05	tc5	SimRNA
270	270	target_tpp_2gdi_ba_rpr_renumb_chainA_ref.pdb	tc5_aed2c40b-bb70-44a7-846d-b133359fc6bd_ALL-000070_AA.pdb	19.99	tc5	SimRNA
271	271	target_tpp_2gdi_ba_rpr_renumb_chainA_ref.pdb	tc5_aed2c40b-bb70-44a7-846d-b133359fc6bd_ALL-000071_AA.pdb	14.28	tc5	SimRNA
272	272	target_tpp_2gdi_ba_rpr_renumb_chainA_ref.pdb	tc5_aed2c40b-bb70-44a7-846d-b133359fc6bd_ALL-000072_AA.pdb	21.28	tc5	SimRNA
273	273	target_tpp_2gdi_ba_rpr_renumb_chainA_ref.pdb	tc5_aed2c40b-bb70-44a7-846d-b133359fc6bd_ALL-000073_AA.pdb	19.29	tc5	SimRNA
274	274	target_tpp_2gdi_ba_rpr_renumb_chainA_ref.pdb	tc5_aed2c40b-bb70-44a7-846d-b133359fc6bd_ALL-000074_AA.pdb	23.21	tc5	SimRNA
275	275	target_tpp_2gdi_ba_rpr_renumb_chainA_ref.pdb	tc5_aed2c40b-bb70-44a7-846d-b133359fc6bd_ALL-000075_AA.pdb	21.09	tc5	SimRNA
276	276	target_tpp_2gdi_ba_rpr_renumb_chainA_ref.pdb	tc5_aed2c40b-bb70-44a7-846d-b133359fc6bd_ALL-000076_AA.pdb	19.54	tc5	SimRNA
277	277	target_tpp_2gdi_ba_rpr_renumb_chainA_ref.pdb	tc5_aed2c40b-bb70-44a7-846d-b133359fc6bd_ALL-000077_AA.pdb	20.14	tc5	SimRNA
278	278	target_tpp_2gdi_ba_rpr_renumb_chainA_ref.pdb	tc5_aed2c40b-bb70-44a7-846d-b133359fc6bd_ALL-000078_AA.pdb	21.25	tc5	SimRNA
279	279	target_tpp_2gdi_ba_rpr_renumb_chainA_ref.pdb	tc5_aed2c40b-bb70-44a7-846d-b133359fc6bd_ALL-000079_AA.pdb	19.33	tc5	SimRNA
280	280	target_tpp_2gdi_ba_rpr_renumb_chainA_ref.pdb	tc5_aed2c40b-bb70-44a7-846d-b133359fc6bd_ALL-000080_AA.pdb	20.81	tc5	SimRNA
281	281	target_tpp_2gdi_ba_rpr_renumb_chainA_ref.pdb	tc5_aed2c40b-bb70-44a7-846d-b133359fc6bd_ALL-000081_AA.pdb	22.08	tc5	SimRNA
282	282	target_tpp_2gdi_ba_rpr_renumb_chainA_ref.pdb	tc5_aed2c40b-bb70-44a7-846d-b133359fc6bd_ALL-000082_AA.pdb	19.54	tc5	SimRNA
283	283	target_tpp_2gdi_ba_rpr_renumb_chainA_ref.pdb	tc5_aed2c40b-bb70-44a7-846d-b133359fc6bd_ALL-000083_AA.pdb	13.82	tc5	SimRNA
284	284	target_tpp_2gdi_ba_rpr_renumb_chainA_ref.pdb	tc5_aed2c40b-bb70-44a7-846d-b133359fc6bd_ALL-000084_AA.pdb	16.28	tc5	SimRNA
285	285	target_tpp_2gdi_ba_rpr_renumb_chainA_ref.pdb	tc5_aed2c40b-bb70-44a7-846d-b133359fc6bd_ALL-000085_AA.pdb	16.19	tc5	SimRNA
286	286	target_tpp_2gdi_ba_rpr_renumb_chainA_ref.pdb	tc5_aed2c40b-bb70-44a7-846d-b133359fc6bd_ALL-000086_AA.pdb	18.79	tc5	SimRNA
287	287	target_tpp_2gdi_ba_rpr_renumb_chainA_ref.pdb	tc5_aed2c40b-bb70-44a7-846d-b133359fc6bd_ALL-000087_AA.pdb	20	tc5	SimRNA
288	288	target_tpp_2gdi_ba_rpr_renumb_chainA_ref.pdb	tc5_aed2c40b-bb70-44a7-846d-b133359fc6bd_ALL-000088_AA.pdb	18.21	tc5	SimRNA
289	289	target_tpp_2gdi_ba_rpr_renumb_chainA_ref.pdb	tc5_aed2c40b-bb70-44a7-846d-b133359fc6bd_ALL-000089_AA.pdb	21.39	tc5	SimRNA
290	290	target_tpp_2gdi_ba_rpr_renumb_chainA_ref.pdb	tc5_aed2c40b-bb70-44a7-846d-b133359fc6bd_ALL-000090_AA.pdb	19.77	tc5	SimRNA
291	291	target_tpp_2gdi_ba_rpr_renumb_chainA_ref.pdb	tc5_aed2c40b-bb70-44a7-846d-b133359fc6bd_ALL-000091_AA.pdb	24.65	tc5	SimRNA
292	292	target_tpp_2gdi_ba_rpr_renumb_chainA_ref.pdb	tc5_aed2c40b-bb70-44a7-846d-b133359fc6bd_ALL-000092_AA.pdb	18.18	tc5	SimRNA
293	293	target_tpp_2gdi_ba_rpr_renumb_chainA_ref.pdb	tc5_aed2c40b-bb70-44a7-846d-b133359fc6bd_ALL-000093_AA.pdb	22.68	tc5	SimRNA
294	294	target_tpp_2gdi_ba_rpr_renumb_chainA_ref.pdb	tc5_aed2c40b-bb70-44a7-846d-b133359fc6bd_ALL-000094_AA.pdb	15.26	tc5	SimRNA
295	295	target_tpp_2gdi_ba_rpr_renumb_chainA_ref.pdb	tc5_aed2c40b-bb70-44a7-846d-b133359fc6bd_ALL-000095_AA.pdb	19.03	tc5	SimRNA
296	296	target_tpp_2gdi_ba_rpr_renumb_chainA_ref.pdb	tc5_aed2c40b-bb70-44a7-846d-b133359fc6bd_ALL-000096_AA.pdb	25.77	tc5	SimRNA
297	297	target_tpp_2gdi_ba_rpr_renumb_chainA_ref.pdb	tc5_aed2c40b-bb70-44a7-846d-b133359fc6bd_ALL-000097_AA.pdb	21.77	tc5	SimRNA
298	298	target_tpp_2gdi_ba_rpr_renumb_chainA_ref.pdb	tc5_aed2c40b-bb70-44a7-846d-b133359fc6bd_ALL-000098_AA.pdb	18.09	tc5	SimRNA
299	299	target_tpp_2gdi_ba_rpr_renumb_chainA_ref.pdb	tc5_aed2c40b-bb70-44a7-846d-b133359fc6bd_ALL-000099_AA.pdb	21.75	tc5	SimRNA
300	300	target_tpp_2gdi_ba_rpr_renumb_chainA_ref.pdb	tc5_aed2c40b-bb70-44a7-846d-b133359fc6bd_ALL-000100_AA.pdb	19.54	tc5	SimRNA
301	301	target_tpp_2gdi_ba_rpr_renumb_chainA_ref.pdb	tc5_min.out.1.pdb	18.26	tc5	Rosetta
302	302	target_tpp_2gdi_ba_rpr_renumb_chainA_ref.pdb	tc5_min.out.10.pdb	11.65	tc5	Rosetta
303	303	target_tpp_2gdi_ba_rpr_renumb_chainA_ref.pdb	tc5_min.out.100.pdb	18.19	tc5	Rosetta
304	304	target_tpp_2gdi_ba_rpr_renumb_chainA_ref.pdb	tc5_min.out.11.pdb	24.02	tc5	Rosetta
305	305	target_tpp_2gdi_ba_rpr_renumb_chainA_ref.pdb	tc5_min.out.12.pdb	20.67	tc5	Rosetta
306	306	target_tpp_2gdi_ba_rpr_renumb_chainA_ref.pdb	tc5_min.out.13.pdb	10.74	tc5	Rosetta
307	307	target_tpp_2gdi_ba_rpr_renumb_chainA_ref.pdb	tc5_min.out.14.pdb	15.17	tc5	Rosetta
308	308	target_tpp_2gdi_ba_rpr_renumb_chainA_ref.pdb	tc5_min.out.15.pdb	22.58	tc5	Rosetta
309	309	target_tpp_2gdi_ba_rpr_renumb_chainA_ref.pdb	tc5_min.out.16.pdb	18.28	tc5	Rosetta
310	310	target_tpp_2gdi_ba_rpr_renumb_chainA_ref.pdb	tc5_min.out.17.pdb	20.13	tc5	Rosetta
311	311	target_tpp_2gdi_ba_rpr_renumb_chainA_ref.pdb	tc5_min.out.18.pdb	12.95	tc5	Rosetta
312	312	target_tpp_2gdi_ba_rpr_renumb_chainA_ref.pdb	tc5_min.out.19.pdb	17.31	tc5	Rosetta
313	313	target_tpp_2gdi_ba_rpr_renumb_chainA_ref.pdb	tc5_min.out.2.pdb	13.85	tc5	Rosetta
314	314	target_tpp_2gdi_ba_rpr_renumb_chainA_ref.pdb	tc5_min.out.20.pdb	19.3	tc5	Rosetta
315	315	target_tpp_2gdi_ba_rpr_renumb_chainA_ref.pdb	tc5_min.out.21.pdb	24.56	tc5	Rosetta
316	316	target_tpp_2gdi_ba_rpr_renumb_chainA_ref.pdb	tc5_min.out.22.pdb	16.08	tc5	Rosetta
317	317	target_tpp_2gdi_ba_rpr_renumb_chainA_ref.pdb	tc5_min.out.23.pdb	24.17	tc5	Rosetta
318	318	target_tpp_2gdi_ba_rpr_renumb_chainA_ref.pdb	tc5_min.out.24.pdb	24.73	tc5	Rosetta
319	319	target_tpp_2gdi_ba_rpr_renumb_chainA_ref.pdb	tc5_min.out.25.pdb	19.09	tc5	Rosetta
320	320	target_tpp_2gdi_ba_rpr_renumb_chainA_ref.pdb	tc5_min.out.26.pdb	12.65	tc5	Rosetta
321	321	target_tpp_2gdi_ba_rpr_renumb_chainA_ref.pdb	tc5_min.out.27.pdb	21.63	tc5	Rosetta
322	322	target_tpp_2gdi_ba_rpr_renumb_chainA_ref.pdb	tc5_min.out.28.pdb	16.33	tc5	Rosetta
323	323	target_tpp_2gdi_ba_rpr_renumb_chainA_ref.pdb	tc5_min.out.29.pdb	19.69	tc5	Rosetta
324	324	target_tpp_2gdi_ba_rpr_renumb_chainA_ref.pdb	tc5_min.out.3.pdb	22.13	tc5	Rosetta
325	325	target_tpp_2gdi_ba_rpr_renumb_chainA_ref.pdb	tc5_min.out.30.pdb	23.03	tc5	Rosetta
326	326	target_tpp_2gdi_ba_rpr_renumb_chainA_ref.pdb	tc5_min.out.31.pdb	15.37	tc5	Rosetta
327	327	target_tpp_2gdi_ba_rpr_renumb_chainA_ref.pdb	tc5_min.out.32.pdb	19.49	tc5	Rosetta
328	328	target_tpp_2gdi_ba_rpr_renumb_chainA_ref.pdb	tc5_min.out.33.pdb	15.52	tc5	Rosetta
329	329	target_tpp_2gdi_ba_rpr_renumb_chainA_ref.pdb	tc5_min.out.34.pdb	13.65	tc5	Rosetta
330	330	target_tpp_2gdi_ba_rpr_renumb_chainA_ref.pdb	tc5_min.out.35.pdb	13.06	tc5	Rosetta
331	331	target_tpp_2gdi_ba_rpr_renumb_chainA_ref.pdb	tc5_min.out.36.pdb	20.52	tc5	Rosetta
332	332	target_tpp_2gdi_ba_rpr_renumb_chainA_ref.pdb	tc5_min.out.37.pdb	20.15	tc5	Rosetta
333	333	target_tpp_2gdi_ba_rpr_renumb_chainA_ref.pdb	tc5_min.out.38.pdb	14.69	tc5	Rosetta
334	334	target_tpp_2gdi_ba_rpr_renumb_chainA_ref.pdb	tc5_min.out.39.pdb	23.94	tc5	Rosetta
335	335	target_tpp_2gdi_ba_rpr_renumb_chainA_ref.pdb	tc5_min.out.4.pdb	16.79	tc5	Rosetta
336	336	target_tpp_2gdi_ba_rpr_renumb_chainA_ref.pdb	tc5_min.out.40.pdb	21.67	tc5	Rosetta
337	337	target_tpp_2gdi_ba_rpr_renumb_chainA_ref.pdb	tc5_min.out.41.pdb	24.19	tc5	Rosetta
338	338	target_tpp_2gdi_ba_rpr_renumb_chainA_ref.pdb	tc5_min.out.42.pdb	13.43	tc5	Rosetta
339	339	target_tpp_2gdi_ba_rpr_renumb_chainA_ref.pdb	tc5_min.out.43.pdb	20.88	tc5	Rosetta
340	340	target_tpp_2gdi_ba_rpr_renumb_chainA_ref.pdb	tc5_min.out.44.pdb	22.23	tc5	Rosetta
341	341	target_tpp_2gdi_ba_rpr_renumb_chainA_ref.pdb	tc5_min.out.45.pdb	15.83	tc5	Rosetta
342	342	target_tpp_2gdi_ba_rpr_renumb_chainA_ref.pdb	tc5_min.out.46.pdb	25.62	tc5	Rosetta
343	343	target_tpp_2gdi_ba_rpr_renumb_chainA_ref.pdb	tc5_min.out.47.pdb	22.49	tc5	Rosetta
344	344	target_tpp_2gdi_ba_rpr_renumb_chainA_ref.pdb	tc5_min.out.48.pdb	21.33	tc5	Rosetta
345	345	target_tpp_2gdi_ba_rpr_renumb_chainA_ref.pdb	tc5_min.out.49.pdb	18.75	tc5	Rosetta
346	346	target_tpp_2gdi_ba_rpr_renumb_chainA_ref.pdb	tc5_min.out.5.pdb	11.14	tc5	Rosetta
347	347	target_tpp_2gdi_ba_rpr_renumb_chainA_ref.pdb	tc5_min.out.50.pdb	21.84	tc5	Rosetta
348	348	target_tpp_2gdi_ba_rpr_renumb_chainA_ref.pdb	tc5_min.out.51.pdb	20.44	tc5	Rosetta
349	349	target_tpp_2gdi_ba_rpr_renumb_chainA_ref.pdb	tc5_min.out.52.pdb	18.28	tc5	Rosetta
350	350	target_tpp_2gdi_ba_rpr_renumb_chainA_ref.pdb	tc5_min.out.53.pdb	23.51	tc5	Rosetta
351	351	target_tpp_2gdi_ba_rpr_renumb_chainA_ref.pdb	tc5_min.out.54.pdb	24.99	tc5	Rosetta
352	352	target_tpp_2gdi_ba_rpr_renumb_chainA_ref.pdb	tc5_min.out.55.pdb	17.09	tc5	Rosetta
353	353	target_tpp_2gdi_ba_rpr_renumb_chainA_ref.pdb	tc5_min.out.56.pdb	17.15	tc5	Rosetta
354	354	target_tpp_2gdi_ba_rpr_renumb_chainA_ref.pdb	tc5_min.out.57.pdb	19.27	tc5	Rosetta
355	355	target_tpp_2gdi_ba_rpr_renumb_chainA_ref.pdb	tc5_min.out.58.pdb	18.57	tc5	Rosetta
356	356	target_tpp_2gdi_ba_rpr_renumb_chainA_ref.pdb	tc5_min.out.59.pdb	22.82	tc5	Rosetta
357	357	target_tpp_2gdi_ba_rpr_renumb_chainA_ref.pdb	tc5_min.out.6.pdb	16.51	tc5	Rosetta
358	358	target_tpp_2gdi_ba_rpr_renumb_chainA_ref.pdb	tc5_min.out.60.pdb	26.5	tc5	Rosetta
359	359	target_tpp_2gdi_ba_rpr_renumb_chainA_ref.pdb	tc5_min.out.61.pdb	20.63	tc5	Rosetta
360	360	target_tpp_2gdi_ba_rpr_renumb_chainA_ref.pdb	tc5_min.out.62.pdb	15.13	tc5	Rosetta
361	361	target_tpp_2gdi_ba_rpr_renumb_chainA_ref.pdb	tc5_min.out.63.pdb	16.14	tc5	Rosetta
362	362	target_tpp_2gdi_ba_rpr_renumb_chainA_ref.pdb	tc5_min.out.64.pdb	16.92	tc5	Rosetta
363	363	target_tpp_2gdi_ba_rpr_renumb_chainA_ref.pdb	tc5_min.out.65.pdb	15.5	tc5	Rosetta
364	364	target_tpp_2gdi_ba_rpr_renumb_chainA_ref.pdb	tc5_min.out.66.pdb	18.66	tc5	Rosetta
365	365	target_tpp_2gdi_ba_rpr_renumb_chainA_ref.pdb	tc5_min.out.67.pdb	22.59	tc5	Rosetta
366	366	target_tpp_2gdi_ba_rpr_renumb_chainA_ref.pdb	tc5_min.out.68.pdb	14.82	tc5	Rosetta
367	367	target_tpp_2gdi_ba_rpr_renumb_chainA_ref.pdb	tc5_min.out.69.pdb	15.27	tc5	Rosetta
368	368	target_tpp_2gdi_ba_rpr_renumb_chainA_ref.pdb	tc5_min.out.7.pdb	18.33	tc5	Rosetta
369	369	target_tpp_2gdi_ba_rpr_renumb_chainA_ref.pdb	tc5_min.out.70.pdb	21.54	tc5	Rosetta
370	370	target_tpp_2gdi_ba_rpr_renumb_chainA_ref.pdb	tc5_min.out.71.pdb	22.66	tc5	Rosetta
371	371	target_tpp_2gdi_ba_rpr_renumb_chainA_ref.pdb	tc5_min.out.72.pdb	16.66	tc5	Rosetta
372	372	target_tpp_2gdi_ba_rpr_renumb_chainA_ref.pdb	tc5_min.out.73.pdb	19.5	tc5	Rosetta
373	373	target_tpp_2gdi_ba_rpr_renumb_chainA_ref.pdb	tc5_min.out.74.pdb	10.05	tc5	Rosetta
374	374	target_tpp_2gdi_ba_rpr_renumb_chainA_ref.pdb	tc5_min.out.75.pdb	24.64	tc5	Rosetta
375	375	target_tpp_2gdi_ba_rpr_renumb_chainA_ref.pdb	tc5_min.out.76.pdb	17.65	tc5	Rosetta
376	376	target_tpp_2gdi_ba_rpr_renumb_chainA_ref.pdb	tc5_min.out.77.pdb	23.43	tc5	Rosetta
377	377	target_tpp_2gdi_ba_rpr_renumb_chainA_ref.pdb	tc5_min.out.78.pdb	12.76	tc5	Rosetta
378	378	target_tpp_2gdi_ba_rpr_renumb_chainA_ref.pdb	tc5_min.out.79.pdb	16.44	tc5	Rosetta
379	379	target_tpp_2gdi_ba_rpr_renumb_chainA_ref.pdb	tc5_min.out.8.pdb	19.5	tc5	Rosetta
380	380	target_tpp_2gdi_ba_rpr_renumb_chainA_ref.pdb	tc5_min.out.80.pdb	13.2	tc5	Rosetta
381	381	target_tpp_2gdi_ba_rpr_renumb_chainA_ref.pdb	tc5_min.out.81.pdb	21.39	tc5	Rosetta
382	382	target_tpp_2gdi_ba_rpr_renumb_chainA_ref.pdb	tc5_min.out.82.pdb	13.21	tc5	Rosetta
383	383	target_tpp_2gdi_ba_rpr_renumb_chainA_ref.pdb	tc5_min.out.83.pdb	16.83	tc5	Rosetta
384	384	target_tpp_2gdi_ba_rpr_renumb_chainA_ref.pdb	tc5_min.out.84.pdb	20.5	tc5	Rosetta
385	385	target_tpp_2gdi_ba_rpr_renumb_chainA_ref.pdb	tc5_min.out.85.pdb	23.71	tc5	Rosetta
386	386	target_tpp_2gdi_ba_rpr_renumb_chainA_ref.pdb	tc5_min.out.86.pdb	16.61	tc5	Rosetta
387	387	target_tpp_2gdi_ba_rpr_renumb_chainA_ref.pdb	tc5_min.out.87.pdb	18.14	tc5	Rosetta
388	388	target_tpp_2gdi_ba_rpr_renumb_chainA_ref.pdb	tc5_min.out.88.pdb	21.92	tc5	Rosetta
389	389	target_tpp_2gdi_ba_rpr_renumb_chainA_ref.pdb	tc5_min.out.89.pdb	12.11	tc5	Rosetta
390	390	target_tpp_2gdi_ba_rpr_renumb_chainA_ref.pdb	tc5_min.out.9.pdb	15.44	tc5	Rosetta
391	391	target_tpp_2gdi_ba_rpr_renumb_chainA_ref.pdb	tc5_min.out.90.pdb	11.93	tc5	Rosetta
392	392	target_tpp_2gdi_ba_rpr_renumb_chainA_ref.pdb	tc5_min.out.91.pdb	22.57	tc5	Rosetta
393	393	target_tpp_2gdi_ba_rpr_renumb_chainA_ref.pdb	tc5_min.out.92.pdb	21.71	tc5	Rosetta
394	394	target_tpp_2gdi_ba_rpr_renumb_chainA_ref.pdb	tc5_min.out.93.pdb	20.22	tc5	Rosetta
395	395	target_tpp_2gdi_ba_rpr_renumb_chainA_ref.pdb	tc5_min.out.94.pdb	16.45	tc5	Rosetta
396	396	target_tpp_2gdi_ba_rpr_renumb_chainA_ref.pdb	tc5_min.out.95.pdb	23.03	tc5	Rosetta
397	397	target_tpp_2gdi_ba_rpr_renumb_chainA_ref.pdb	tc5_min.out.96.pdb	20.41	tc5	Rosetta
398	398	target_tpp_2gdi_ba_rpr_renumb_chainA_ref.pdb	tc5_min.out.97.pdb	22.85	tc5	Rosetta
399	399	target_tpp_2gdi_ba_rpr_renumb_chainA_ref.pdb	tc5_min.out.98.pdb	19.97	tc5	Rosetta
400	400	target_tpp_2gdi_ba_rpr_renumb_chainA_ref.pdb	tc5_min.out.99.pdb	16.78	tc5	Rosetta
401	401	target_tpp_2gdi_ba_rpr_renumb_chainA_ref.pdb	tae_6bff10d7-d4ec-43ce-8f79-8f538fa1ae65_ALL-000001_AA.pdb	20.38	tae	SimRNA
402	402	target_tpp_2gdi_ba_rpr_renumb_chainA_ref.pdb	tae_6bff10d7-d4ec-43ce-8f79-8f538fa1ae65_ALL-000002_AA.pdb	19.67	tae	SimRNA
403	403	target_tpp_2gdi_ba_rpr_renumb_chainA_ref.pdb	tae_6bff10d7-d4ec-43ce-8f79-8f538fa1ae65_ALL-000003_AA.pdb	21.47	tae	SimRNA
404	404	target_tpp_2gdi_ba_rpr_renumb_chainA_ref.pdb	tae_6bff10d7-d4ec-43ce-8f79-8f538fa1ae65_ALL-000004_AA.pdb	13.24	tae	SimRNA
405	405	target_tpp_2gdi_ba_rpr_renumb_chainA_ref.pdb	tae_6bff10d7-d4ec-43ce-8f79-8f538fa1ae65_ALL-000005_AA.pdb	12.38	tae	SimRNA
406	406	target_tpp_2gdi_ba_rpr_renumb_chainA_ref.pdb	tae_6bff10d7-d4ec-43ce-8f79-8f538fa1ae65_ALL-000006_AA.pdb	19.12	tae	SimRNA
407	407	target_tpp_2gdi_ba_rpr_renumb_chainA_ref.pdb	tae_6bff10d7-d4ec-43ce-8f79-8f538fa1ae65_ALL-000007_AA.pdb	19.69	tae	SimRNA
408	408	target_tpp_2gdi_ba_rpr_renumb_chainA_ref.pdb	tae_6bff10d7-d4ec-43ce-8f79-8f538fa1ae65_ALL-000008_AA.pdb	17.18	tae	SimRNA
409	409	target_tpp_2gdi_ba_rpr_renumb_chainA_ref.pdb	tae_6bff10d7-d4ec-43ce-8f79-8f538fa1ae65_ALL-000009_AA.pdb	23.23	tae	SimRNA
410	410	target_tpp_2gdi_ba_rpr_renumb_chainA_ref.pdb	tae_6bff10d7-d4ec-43ce-8f79-8f538fa1ae65_ALL-000010_AA.pdb	14.92	tae	SimRNA
411	411	target_tpp_2gdi_ba_rpr_renumb_chainA_ref.pdb	tae_6bff10d7-d4ec-43ce-8f79-8f538fa1ae65_ALL-000011_AA.pdb	20.43	tae	SimRNA
412	412	target_tpp_2gdi_ba_rpr_renumb_chainA_ref.pdb	tae_6bff10d7-d4ec-43ce-8f79-8f538fa1ae65_ALL-000012_AA.pdb	20.22	tae	SimRNA
413	413	target_tpp_2gdi_ba_rpr_renumb_chainA_ref.pdb	tae_6bff10d7-d4ec-43ce-8f79-8f538fa1ae65_ALL-000013_AA.pdb	11.96	tae	SimRNA
414	414	target_tpp_2gdi_ba_rpr_renumb_chainA_ref.pdb	tae_6bff10d7-d4ec-43ce-8f79-8f538fa1ae65_ALL-000014_AA.pdb	18.62	tae	SimRNA
415	415	target_tpp_2gdi_ba_rpr_renumb_chainA_ref.pdb	tae_6bff10d7-d4ec-43ce-8f79-8f538fa1ae65_ALL-000015_AA.pdb	19.97	tae	SimRNA
416	416	target_tpp_2gdi_ba_rpr_renumb_chainA_ref.pdb	tae_6bff10d7-d4ec-43ce-8f79-8f538fa1ae65_ALL-000016_AA.pdb	18.13	tae	SimRNA
417	417	target_tpp_2gdi_ba_rpr_renumb_chainA_ref.pdb	tae_6bff10d7-d4ec-43ce-8f79-8f538fa1ae65_ALL-000017_AA.pdb	14.15	tae	SimRNA
418	418	target_tpp_2gdi_ba_rpr_renumb_chainA_ref.pdb	tae_6bff10d7-d4ec-43ce-8f79-8f538fa1ae65_ALL-000018_AA.pdb	10.78	tae	SimRNA
419	419	target_tpp_2gdi_ba_rpr_renumb_chainA_ref.pdb	tae_6bff10d7-d4ec-43ce-8f79-8f538fa1ae65_ALL-000019_AA.pdb	11.89	tae	SimRNA
420	420	target_tpp_2gdi_ba_rpr_renumb_chainA_ref.pdb	tae_6bff10d7-d4ec-43ce-8f79-8f538fa1ae65_ALL-000020_AA.pdb	23.13	tae	SimRNA
421	421	target_tpp_2gdi_ba_rpr_renumb_chainA_ref.pdb	tae_6bff10d7-d4ec-43ce-8f79-8f538fa1ae65_ALL-000021_AA.pdb	10.82	tae	SimRNA
422	422	target_tpp_2gdi_ba_rpr_renumb_chainA_ref.pdb	tae_6bff10d7-d4ec-43ce-8f79-8f538fa1ae65_ALL-000022_AA.pdb	19.84	tae	SimRNA
423	423	target_tpp_2gdi_ba_rpr_renumb_chainA_ref.pdb	tae_6bff10d7-d4ec-43ce-8f79-8f538fa1ae65_ALL-000023_AA.pdb	18.32	tae	SimRNA
424	424	target_tpp_2gdi_ba_rpr_renumb_chainA_ref.pdb	tae_6bff10d7-d4ec-43ce-8f79-8f538fa1ae65_ALL-000024_AA.pdb	17.61	tae	SimRNA
425	425	target_tpp_2gdi_ba_rpr_renumb_chainA_ref.pdb	tae_6bff10d7-d4ec-43ce-8f79-8f538fa1ae65_ALL-000025_AA.pdb	17.71	tae	SimRNA
426	426	target_tpp_2gdi_ba_rpr_renumb_chainA_ref.pdb	tae_6bff10d7-d4ec-43ce-8f79-8f538fa1ae65_ALL-000026_AA.pdb	19.23	tae	SimRNA
427	427	target_tpp_2gdi_ba_rpr_renumb_chainA_ref.pdb	tae_6bff10d7-d4ec-43ce-8f79-8f538fa1ae65_ALL-000027_AA.pdb	18.88	tae	SimRNA
428	428	target_tpp_2gdi_ba_rpr_renumb_chainA_ref.pdb	tae_6bff10d7-d4ec-43ce-8f79-8f538fa1ae65_ALL-000028_AA.pdb	11.41	tae	SimRNA
429	429	target_tpp_2gdi_ba_rpr_renumb_chainA_ref.pdb	tae_6bff10d7-d4ec-43ce-8f79-8f538fa1ae65_ALL-000029_AA.pdb	22.36	tae	SimRNA
430	430	target_tpp_2gdi_ba_rpr_renumb_chainA_ref.pdb	tae_6bff10d7-d4ec-43ce-8f79-8f538fa1ae65_ALL-000030_AA.pdb	18.85	tae	SimRNA
431	431	target_tpp_2gdi_ba_rpr_renumb_chainA_ref.pdb	tae_6bff10d7-d4ec-43ce-8f79-8f538fa1ae65_ALL-000031_AA.pdb	19.76	tae	SimRNA
432	432	target_tpp_2gdi_ba_rpr_renumb_chainA_ref.pdb	tae_6bff10d7-d4ec-43ce-8f79-8f538fa1ae65_ALL-000032_AA.pdb	14.26	tae	SimRNA
433	433	target_tpp_2gdi_ba_rpr_renumb_chainA_ref.pdb	tae_6bff10d7-d4ec-43ce-8f79-8f538fa1ae65_ALL-000033_AA.pdb	23.98	tae	SimRNA
434	434	target_tpp_2gdi_ba_rpr_renumb_chainA_ref.pdb	tae_6bff10d7-d4ec-43ce-8f79-8f538fa1ae65_ALL-000034_AA.pdb	19.42	tae	SimRNA
435	435	target_tpp_2gdi_ba_rpr_renumb_chainA_ref.pdb	tae_6bff10d7-d4ec-43ce-8f79-8f538fa1ae65_ALL-000035_AA.pdb	24.05	tae	SimRNA
436	436	target_tpp_2gdi_ba_rpr_renumb_chainA_ref.pdb	tae_6bff10d7-d4ec-43ce-8f79-8f538fa1ae65_ALL-000036_AA.pdb	11.2	tae	SimRNA
437	437	target_tpp_2gdi_ba_rpr_renumb_chainA_ref.pdb	tae_6bff10d7-d4ec-43ce-8f79-8f538fa1ae65_ALL-000037_AA.pdb	12.44	tae	SimRNA
438	438	target_tpp_2gdi_ba_rpr_renumb_chainA_ref.pdb	tae_6bff10d7-d4ec-43ce-8f79-8f538fa1ae65_ALL-000038_AA.pdb	10.17	tae	SimRNA
439	439	target_tpp_2gdi_ba_rpr_renumb_chainA_ref.pdb	tae_6bff10d7-d4ec-43ce-8f79-8f538fa1ae65_ALL-000039_AA.pdb	12.3	tae	SimRNA
440	440	target_tpp_2gdi_ba_rpr_renumb_chainA_ref.pdb	tae_6bff10d7-d4ec-43ce-8f79-8f538fa1ae65_ALL-000040_AA.pdb	20.52	tae	SimRNA
441	441	target_tpp_2gdi_ba_rpr_renumb_chainA_ref.pdb	tae_6bff10d7-d4ec-43ce-8f79-8f538fa1ae65_ALL-000041_AA.pdb	19.78	tae	SimRNA
442	442	target_tpp_2gdi_ba_rpr_renumb_chainA_ref.pdb	tae_6bff10d7-d4ec-43ce-8f79-8f538fa1ae65_ALL-000042_AA.pdb	22.23	tae	SimRNA
443	443	target_tpp_2gdi_ba_rpr_renumb_chainA_ref.pdb	tae_6bff10d7-d4ec-43ce-8f79-8f538fa1ae65_ALL-000043_AA.pdb	23.83	tae	SimRNA
444	444	target_tpp_2gdi_ba_rpr_renumb_chainA_ref.pdb	tae_6bff10d7-d4ec-43ce-8f79-8f538fa1ae65_ALL-000044_AA.pdb	20.24	tae	SimRNA
445	445	target_tpp_2gdi_ba_rpr_renumb_chainA_ref.pdb	tae_6bff10d7-d4ec-43ce-8f79-8f538fa1ae65_ALL-000045_AA.pdb	17.42	tae	SimRNA
446	446	target_tpp_2gdi_ba_rpr_renumb_chainA_ref.pdb	tae_6bff10d7-d4ec-43ce-8f79-8f538fa1ae65_ALL-000046_AA.pdb	18.63	tae	SimRNA
447	447	target_tpp_2gdi_ba_rpr_renumb_chainA_ref.pdb	tae_6bff10d7-d4ec-43ce-8f79-8f538fa1ae65_ALL-000047_AA.pdb	20.12	tae	SimRNA
448	448	target_tpp_2gdi_ba_rpr_renumb_chainA_ref.pdb	tae_6bff10d7-d4ec-43ce-8f79-8f538fa1ae65_ALL-000048_AA.pdb	17.03	tae	SimRNA
449	449	target_tpp_2gdi_ba_rpr_renumb_chainA_ref.pdb	tae_6bff10d7-d4ec-43ce-8f79-8f538fa1ae65_ALL-000049_AA.pdb	8.88	tae	SimRNA
450	450	target_tpp_2gdi_ba_rpr_renumb_chainA_ref.pdb	tae_6bff10d7-d4ec-43ce-8f79-8f538fa1ae65_ALL-000050_AA.pdb	16.94	tae	SimRNA
451	451	target_tpp_2gdi_ba_rpr_renumb_chainA_ref.pdb	tae_6bff10d7-d4ec-43ce-8f79-8f538fa1ae65_ALL-000051_AA.pdb	11.91	tae	SimRNA
452	452	target_tpp_2gdi_ba_rpr_renumb_chainA_ref.pdb	tae_6bff10d7-d4ec-43ce-8f79-8f538fa1ae65_ALL-000052_AA.pdb	12.06	tae	SimRNA
453	453	target_tpp_2gdi_ba_rpr_renumb_chainA_ref.pdb	tae_6bff10d7-d4ec-43ce-8f79-8f538fa1ae65_ALL-000053_AA.pdb	12.93	tae	SimRNA
454	454	target_tpp_2gdi_ba_rpr_renumb_chainA_ref.pdb	tae_6bff10d7-d4ec-43ce-8f79-8f538fa1ae65_ALL-000054_AA.pdb	18.62	tae	SimRNA
455	455	target_tpp_2gdi_ba_rpr_renumb_chainA_ref.pdb	tae_6bff10d7-d4ec-43ce-8f79-8f538fa1ae65_ALL-000055_AA.pdb	19.76	tae	SimRNA
456	456	target_tpp_2gdi_ba_rpr_renumb_chainA_ref.pdb	tae_6bff10d7-d4ec-43ce-8f79-8f538fa1ae65_ALL-000056_AA.pdb	17.67	tae	SimRNA
457	457	target_tpp_2gdi_ba_rpr_renumb_chainA_ref.pdb	tae_6bff10d7-d4ec-43ce-8f79-8f538fa1ae65_ALL-000057_AA.pdb	11.19	tae	SimRNA
458	458	target_tpp_2gdi_ba_rpr_renumb_chainA_ref.pdb	tae_6bff10d7-d4ec-43ce-8f79-8f538fa1ae65_ALL-000058_AA.pdb	12.89	tae	SimRNA
459	459	target_tpp_2gdi_ba_rpr_renumb_chainA_ref.pdb	tae_6bff10d7-d4ec-43ce-8f79-8f538fa1ae65_ALL-000059_AA.pdb	22.84	tae	SimRNA
460	460	target_tpp_2gdi_ba_rpr_renumb_chainA_ref.pdb	tae_6bff10d7-d4ec-43ce-8f79-8f538fa1ae65_ALL-000060_AA.pdb	17.52	tae	SimRNA
461	461	target_tpp_2gdi_ba_rpr_renumb_chainA_ref.pdb	tae_6bff10d7-d4ec-43ce-8f79-8f538fa1ae65_ALL-000061_AA.pdb	9.68	tae	SimRNA
462	462	target_tpp_2gdi_ba_rpr_renumb_chainA_ref.pdb	tae_6bff10d7-d4ec-43ce-8f79-8f538fa1ae65_ALL-000062_AA.pdb	22.02	tae	SimRNA
463	463	target_tpp_2gdi_ba_rpr_renumb_chainA_ref.pdb	tae_6bff10d7-d4ec-43ce-8f79-8f538fa1ae65_ALL-000063_AA.pdb	13.9	tae	SimRNA
464	464	target_tpp_2gdi_ba_rpr_renumb_chainA_ref.pdb	tae_6bff10d7-d4ec-43ce-8f79-8f538fa1ae65_ALL-000064_AA.pdb	12.46	tae	SimRNA
465	465	target_tpp_2gdi_ba_rpr_renumb_chainA_ref.pdb	tae_6bff10d7-d4ec-43ce-8f79-8f538fa1ae65_ALL-000065_AA.pdb	24.39	tae	SimRNA
466	466	target_tpp_2gdi_ba_rpr_renumb_chainA_ref.pdb	tae_6bff10d7-d4ec-43ce-8f79-8f538fa1ae65_ALL-000066_AA.pdb	19.44	tae	SimRNA
467	467	target_tpp_2gdi_ba_rpr_renumb_chainA_ref.pdb	tae_6bff10d7-d4ec-43ce-8f79-8f538fa1ae65_ALL-000067_AA.pdb	11.57	tae	SimRNA
468	468	target_tpp_2gdi_ba_rpr_renumb_chainA_ref.pdb	tae_6bff10d7-d4ec-43ce-8f79-8f538fa1ae65_ALL-000068_AA.pdb	20.46	tae	SimRNA
469	469	target_tpp_2gdi_ba_rpr_renumb_chainA_ref.pdb	tae_6bff10d7-d4ec-43ce-8f79-8f538fa1ae65_ALL-000069_AA.pdb	17.65	tae	SimRNA
470	470	target_tpp_2gdi_ba_rpr_renumb_chainA_ref.pdb	tae_6bff10d7-d4ec-43ce-8f79-8f538fa1ae65_ALL-000070_AA.pdb	23.81	tae	SimRNA
471	471	target_tpp_2gdi_ba_rpr_renumb_chainA_ref.pdb	tae_6bff10d7-d4ec-43ce-8f79-8f538fa1ae65_ALL-000071_AA.pdb	13.44	tae	SimRNA
472	472	target_tpp_2gdi_ba_rpr_renumb_chainA_ref.pdb	tae_6bff10d7-d4ec-43ce-8f79-8f538fa1ae65_ALL-000072_AA.pdb	11.44	tae	SimRNA
473	473	target_tpp_2gdi_ba_rpr_renumb_chainA_ref.pdb	tae_6bff10d7-d4ec-43ce-8f79-8f538fa1ae65_ALL-000073_AA.pdb	19.97	tae	SimRNA
474	474	target_tpp_2gdi_ba_rpr_renumb_chainA_ref.pdb	tae_6bff10d7-d4ec-43ce-8f79-8f538fa1ae65_ALL-000074_AA.pdb	12.63	tae	SimRNA
475	475	target_tpp_2gdi_ba_rpr_renumb_chainA_ref.pdb	tae_6bff10d7-d4ec-43ce-8f79-8f538fa1ae65_ALL-000075_AA.pdb	21.16	tae	SimRNA
476	476	target_tpp_2gdi_ba_rpr_renumb_chainA_ref.pdb	tae_6bff10d7-d4ec-43ce-8f79-8f538fa1ae65_ALL-000076_AA.pdb	14.98	tae	SimRNA
477	477	target_tpp_2gdi_ba_rpr_renumb_chainA_ref.pdb	tae_6bff10d7-d4ec-43ce-8f79-8f538fa1ae65_ALL-000077_AA.pdb	11.54	tae	SimRNA
478	478	target_tpp_2gdi_ba_rpr_renumb_chainA_ref.pdb	tae_6bff10d7-d4ec-43ce-8f79-8f538fa1ae65_ALL-000078_AA.pdb	11.39	tae	SimRNA
479	479	target_tpp_2gdi_ba_rpr_renumb_chainA_ref.pdb	tae_6bff10d7-d4ec-43ce-8f79-8f538fa1ae65_ALL-000079_AA.pdb	10.23	tae	SimRNA
480	480	target_tpp_2gdi_ba_rpr_renumb_chainA_ref.pdb	tae_6bff10d7-d4ec-43ce-8f79-8f538fa1ae65_ALL-000080_AA.pdb	18.09	tae	SimRNA
481	481	target_tpp_2gdi_ba_rpr_renumb_chainA_ref.pdb	tae_6bff10d7-d4ec-43ce-8f79-8f538fa1ae65_ALL-000081_AA.pdb	12.66	tae	SimRNA
482	482	target_tpp_2gdi_ba_rpr_renumb_chainA_ref.pdb	tae_6bff10d7-d4ec-43ce-8f79-8f538fa1ae65_ALL-000082_AA.pdb	19.61	tae	SimRNA
483	483	target_tpp_2gdi_ba_rpr_renumb_chainA_ref.pdb	tae_6bff10d7-d4ec-43ce-8f79-8f538fa1ae65_ALL-000083_AA.pdb	19.7	tae	SimRNA
484	484	target_tpp_2gdi_ba_rpr_renumb_chainA_ref.pdb	tae_6bff10d7-d4ec-43ce-8f79-8f538fa1ae65_ALL-000084_AA.pdb	12.67	tae	SimRNA
485	485	target_tpp_2gdi_ba_rpr_renumb_chainA_ref.pdb	tae_6bff10d7-d4ec-43ce-8f79-8f538fa1ae65_ALL-000085_AA.pdb	23.18	tae	SimRNA
486	486	target_tpp_2gdi_ba_rpr_renumb_chainA_ref.pdb	tae_6bff10d7-d4ec-43ce-8f79-8f538fa1ae65_ALL-000086_AA.pdb	16.62	tae	SimRNA
487	487	target_tpp_2gdi_ba_rpr_renumb_chainA_ref.pdb	tae_6bff10d7-d4ec-43ce-8f79-8f538fa1ae65_ALL-000087_AA.pdb	15.05	tae	SimRNA
488	488	target_tpp_2gdi_ba_rpr_renumb_chainA_ref.pdb	tae_6bff10d7-d4ec-43ce-8f79-8f538fa1ae65_ALL-000088_AA.pdb	19.86	tae	SimRNA
489	489	target_tpp_2gdi_ba_rpr_renumb_chainA_ref.pdb	tae_6bff10d7-d4ec-43ce-8f79-8f538fa1ae65_ALL-000089_AA.pdb	18.81	tae	SimRNA
490	490	target_tpp_2gdi_ba_rpr_renumb_chainA_ref.pdb	tae_6bff10d7-d4ec-43ce-8f79-8f538fa1ae65_ALL-000090_AA.pdb	13.07	tae	SimRNA
491	491	target_tpp_2gdi_ba_rpr_renumb_chainA_ref.pdb	tae_6bff10d7-d4ec-43ce-8f79-8f538fa1ae65_ALL-000091_AA.pdb	10.89	tae	SimRNA
492	492	target_tpp_2gdi_ba_rpr_renumb_chainA_ref.pdb	tae_6bff10d7-d4ec-43ce-8f79-8f538fa1ae65_ALL-000092_AA.pdb	21.36	tae	SimRNA
493	493	target_tpp_2gdi_ba_rpr_renumb_chainA_ref.pdb	tae_6bff10d7-d4ec-43ce-8f79-8f538fa1ae65_ALL-000093_AA.pdb	13.39	tae	SimRNA
494	494	target_tpp_2gdi_ba_rpr_renumb_chainA_ref.pdb	tae_6bff10d7-d4ec-43ce-8f79-8f538fa1ae65_ALL-000094_AA.pdb	18.53	tae	SimRNA
495	495	target_tpp_2gdi_ba_rpr_renumb_chainA_ref.pdb	tae_6bff10d7-d4ec-43ce-8f79-8f538fa1ae65_ALL-000095_AA.pdb	19.5	tae	SimRNA
496	496	target_tpp_2gdi_ba_rpr_renumb_chainA_ref.pdb	tae_6bff10d7-d4ec-43ce-8f79-8f538fa1ae65_ALL-000096_AA.pdb	11.61	tae	SimRNA
497	497	target_tpp_2gdi_ba_rpr_renumb_chainA_ref.pdb	tae_6bff10d7-d4ec-43ce-8f79-8f538fa1ae65_ALL-000097_AA.pdb	19.73	tae	SimRNA
498	498	target_tpp_2gdi_ba_rpr_renumb_chainA_ref.pdb	tae_6bff10d7-d4ec-43ce-8f79-8f538fa1ae65_ALL-000098_AA.pdb	18.96	tae	SimRNA
499	499	target_tpp_2gdi_ba_rpr_renumb_chainA_ref.pdb	tae_6bff10d7-d4ec-43ce-8f79-8f538fa1ae65_ALL-000099_AA.pdb	20.65	tae	SimRNA
500	500	target_tpp_2gdi_ba_rpr_renumb_chainA_ref.pdb	tae_6bff10d7-d4ec-43ce-8f79-8f538fa1ae65_ALL-000100_AA.pdb	11.18	tae	SimRNA
501	501	target_tpp_2gdi_ba_rpr_renumb_chainA_ref.pdb	tae_min.out.1.pdb	23.03	tae	Rosetta
502	502	target_tpp_2gdi_ba_rpr_renumb_chainA_ref.pdb	tae_min.out.10.pdb	21.03	tae	Rosetta
503	503	target_tpp_2gdi_ba_rpr_renumb_chainA_ref.pdb	tae_min.out.100.pdb	10.76	tae	Rosetta
504	504	target_tpp_2gdi_ba_rpr_renumb_chainA_ref.pdb	tae_min.out.11.pdb	17.14	tae	Rosetta
505	505	target_tpp_2gdi_ba_rpr_renumb_chainA_ref.pdb	tae_min.out.12.pdb	17.56	tae	Rosetta
506	506	target_tpp_2gdi_ba_rpr_renumb_chainA_ref.pdb	tae_min.out.13.pdb	21.51	tae	Rosetta
507	507	target_tpp_2gdi_ba_rpr_renumb_chainA_ref.pdb	tae_min.out.14.pdb	21.38	tae	Rosetta
508	508	target_tpp_2gdi_ba_rpr_renumb_chainA_ref.pdb	tae_min.out.15.pdb	19.26	tae	Rosetta
509	509	target_tpp_2gdi_ba_rpr_renumb_chainA_ref.pdb	tae_min.out.16.pdb	22.11	tae	Rosetta
510	510	target_tpp_2gdi_ba_rpr_renumb_chainA_ref.pdb	tae_min.out.17.pdb	19.52	tae	Rosetta
511	511	target_tpp_2gdi_ba_rpr_renumb_chainA_ref.pdb	tae_min.out.18.pdb	18.77	tae	Rosetta
512	512	target_tpp_2gdi_ba_rpr_renumb_chainA_ref.pdb	tae_min.out.19.pdb	12.06	tae	Rosetta
513	513	target_tpp_2gdi_ba_rpr_renumb_chainA_ref.pdb	tae_min.out.2.pdb	15.04	tae	Rosetta
514	514	target_tpp_2gdi_ba_rpr_renumb_chainA_ref.pdb	tae_min.out.20.pdb	16.05	tae	Rosetta
515	515	target_tpp_2gdi_ba_rpr_renumb_chainA_ref.pdb	tae_min.out.21.pdb	17.93	tae	Rosetta
516	516	target_tpp_2gdi_ba_rpr_renumb_chainA_ref.pdb	tae_min.out.22.pdb	19.13	tae	Rosetta
517	517	target_tpp_2gdi_ba_rpr_renumb_chainA_ref.pdb	tae_min.out.23.pdb	17.61	tae	Rosetta
518	518	target_tpp_2gdi_ba_rpr_renumb_chainA_ref.pdb	tae_min.out.24.pdb	15.37	tae	Rosetta
519	519	target_tpp_2gdi_ba_rpr_renumb_chainA_ref.pdb	tae_min.out.25.pdb	18.63	tae	Rosetta
520	520	target_tpp_2gdi_ba_rpr_renumb_chainA_ref.pdb	tae_min.out.26.pdb	14.27	tae	Rosetta
521	521	target_tpp_2gdi_ba_rpr_renumb_chainA_ref.pdb	tae_min.out.27.pdb	20.7	tae	Rosetta
522	522	target_tpp_2gdi_ba_rpr_renumb_chainA_ref.pdb	tae_min.out.28.pdb	24.37	tae	Rosetta
523	523	target_tpp_2gdi_ba_rpr_renumb_chainA_ref.pdb	tae_min.out.29.pdb	12.41	tae	Rosetta
524	524	target_tpp_2gdi_ba_rpr_renumb_chainA_ref.pdb	tae_min.out.3.pdb	25.58	tae	Rosetta
525	525	target_tpp_2gdi_ba_rpr_renumb_chainA_ref.pdb	tae_min.out.30.pdb	22.68	tae	Rosetta
526	526	target_tpp_2gdi_ba_rpr_renumb_chainA_ref.pdb	tae_min.out.31.pdb	25.12	tae	Rosetta
527	527	target_tpp_2gdi_ba_rpr_renumb_chainA_ref.pdb	tae_min.out.32.pdb	13.71	tae	Rosetta
528	528	target_tpp_2gdi_ba_rpr_renumb_chainA_ref.pdb	tae_min.out.33.pdb	16.73	tae	Rosetta
529	529	target_tpp_2gdi_ba_rpr_renumb_chainA_ref.pdb	tae_min.out.34.pdb	24.03	tae	Rosetta
530	530	target_tpp_2gdi_ba_rpr_renumb_chainA_ref.pdb	tae_min.out.35.pdb	16.32	tae	Rosetta
531	531	target_tpp_2gdi_ba_rpr_renumb_chainA_ref.pdb	tae_min.out.36.pdb	11.07	tae	Rosetta
532	532	target_tpp_2gdi_ba_rpr_renumb_chainA_ref.pdb	tae_min.out.37.pdb	20.46	tae	Rosetta
533	533	target_tpp_2gdi_ba_rpr_renumb_chainA_ref.pdb	tae_min.out.38.pdb	12.31	tae	Rosetta
534	534	target_tpp_2gdi_ba_rpr_renumb_chainA_ref.pdb	tae_min.out.39.pdb	21.35	tae	Rosetta
535	535	target_tpp_2gdi_ba_rpr_renumb_chainA_ref.pdb	tae_min.out.4.pdb	17.49	tae	Rosetta
536	536	target_tpp_2gdi_ba_rpr_renumb_chainA_ref.pdb	tae_min.out.40.pdb	20.24	tae	Rosetta
537	537	target_tpp_2gdi_ba_rpr_renumb_chainA_ref.pdb	tae_min.out.41.pdb	23.07	tae	Rosetta
538	538	target_tpp_2gdi_ba_rpr_renumb_chainA_ref.pdb	tae_min.out.42.pdb	23.95	tae	Rosetta
539	539	target_tpp_2gdi_ba_rpr_renumb_chainA_ref.pdb	tae_min.out.43.pdb	15.57	tae	Rosetta
540	540	target_tpp_2gdi_ba_rpr_renumb_chainA_ref.pdb	tae_min.out.44.pdb	19.89	tae	Rosetta
541	541	target_tpp_2gdi_ba_rpr_renumb_chainA_ref.pdb	tae_min.out.45.pdb	17.94	tae	Rosetta
542	542	target_tpp_2gdi_ba_rpr_renumb_chainA_ref.pdb	tae_min.out.46.pdb	21.19	tae	Rosetta
543	543	target_tpp_2gdi_ba_rpr_renumb_chainA_ref.pdb	tae_min.out.47.pdb	18.07	tae	Rosetta
544	544	target_tpp_2gdi_ba_rpr_renumb_chainA_ref.pdb	tae_min.out.48.pdb	16.79	tae	Rosetta
545	545	target_tpp_2gdi_ba_rpr_renumb_chainA_ref.pdb	tae_min.out.49.pdb	17.33	tae	Rosetta
546	546	target_tpp_2gdi_ba_rpr_renumb_chainA_ref.pdb	tae_min.out.5.pdb	19.66	tae	Rosetta
547	547	target_tpp_2gdi_ba_rpr_renumb_chainA_ref.pdb	tae_min.out.50.pdb	17.92	tae	Rosetta
548	548	target_tpp_2gdi_ba_rpr_renumb_chainA_ref.pdb	tae_min.out.51.pdb	21.17	tae	Rosetta
549	549	target_tpp_2gdi_ba_rpr_renumb_chainA_ref.pdb	tae_min.out.52.pdb	19.26	tae	Rosetta
550	550	target_tpp_2gdi_ba_rpr_renumb_chainA_ref.pdb	tae_min.out.53.pdb	19.88	tae	Rosetta
551	551	target_tpp_2gdi_ba_rpr_renumb_chainA_ref.pdb	tae_min.out.54.pdb	22.51	tae	Rosetta
552	552	target_tpp_2gdi_ba_rpr_renumb_chainA_ref.pdb	tae_min.out.55.pdb	24.74	tae	Rosetta
553	553	target_tpp_2gdi_ba_rpr_renumb_chainA_ref.pdb	tae_min.out.56.pdb	19.45	tae	Rosetta
554	554	target_tpp_2gdi_ba_rpr_renumb_chainA_ref.pdb	tae_min.out.57.pdb	16.29	tae	Rosetta
555	555	target_tpp_2gdi_ba_rpr_renumb_chainA_ref.pdb	tae_min.out.58.pdb	14.65	tae	Rosetta
556	556	target_tpp_2gdi_ba_rpr_renumb_chainA_ref.pdb	tae_min.out.59.pdb	19.68	tae	Rosetta
557	557	target_tpp_2gdi_ba_rpr_renumb_chainA_ref.pdb	tae_min.out.6.pdb	17.06	tae	Rosetta
558	558	target_tpp_2gdi_ba_rpr_renumb_chainA_ref.pdb	tae_min.out.60.pdb	22.74	tae	Rosetta
559	559	target_tpp_2gdi_ba_rpr_renumb_chainA_ref.pdb	tae_min.out.61.pdb	20.21	tae	Rosetta
560	560	target_tpp_2gdi_ba_rpr_renumb_chainA_ref.pdb	tae_min.out.62.pdb	19.92	tae	Rosetta
561	561	target_tpp_2gdi_ba_rpr_renumb_chainA_ref.pdb	tae_min.out.63.pdb	22.29	tae	Rosetta
562	562	target_tpp_2gdi_ba_rpr_renumb_chainA_ref.pdb	tae_min.out.64.pdb	20.46	tae	Rosetta
563	563	target_tpp_2gdi_ba_rpr_renumb_chainA_ref.pdb	tae_min.out.65.pdb	14.33	tae	Rosetta
564	564	target_tpp_2gdi_ba_rpr_renumb_chainA_ref.pdb	tae_min.out.66.pdb	17.77	tae	Rosetta
565	565	target_tpp_2gdi_ba_rpr_renumb_chainA_ref.pdb	tae_min.out.67.pdb	23.66	tae	Rosetta
566	566	target_tpp_2gdi_ba_rpr_renumb_chainA_ref.pdb	tae_min.out.68.pdb	17.64	tae	Rosetta
567	567	target_tpp_2gdi_ba_rpr_renumb_chainA_ref.pdb	tae_min.out.69.pdb	15.67	tae	Rosetta
568	568	target_tpp_2gdi_ba_rpr_renumb_chainA_ref.pdb	tae_min.out.7.pdb	12.64	tae	Rosetta
569	569	target_tpp_2gdi_ba_rpr_renumb_chainA_ref.pdb	tae_min.out.70.pdb	15.93	tae	Rosetta
570	570	target_tpp_2gdi_ba_rpr_renumb_chainA_ref.pdb	tae_min.out.71.pdb	18.53	tae	Rosetta
571	571	target_tpp_2gdi_ba_rpr_renumb_chainA_ref.pdb	tae_min.out.72.pdb	15.76	tae	Rosetta
572	572	target_tpp_2gdi_ba_rpr_renumb_chainA_ref.pdb	tae_min.out.73.pdb	23.31	tae	Rosetta
573	573	target_tpp_2gdi_ba_rpr_renumb_chainA_ref.pdb	tae_min.out.74.pdb	15.05	tae	Rosetta
574	574	target_tpp_2gdi_ba_rpr_renumb_chainA_ref.pdb	tae_min.out.75.pdb	18.19	tae	Rosetta
575	575	target_tpp_2gdi_ba_rpr_renumb_chainA_ref.pdb	tae_min.out.76.pdb	20.61	tae	Rosetta
576	576	target_tpp_2gdi_ba_rpr_renumb_chainA_ref.pdb	tae_min.out.77.pdb	22.61	tae	Rosetta
577	577	target_tpp_2gdi_ba_rpr_renumb_chainA_ref.pdb	tae_min.out.78.pdb	20.82	tae	Rosetta
578	578	target_tpp_2gdi_ba_rpr_renumb_chainA_ref.pdb	tae_min.out.79.pdb	19.45	tae	Rosetta
579	579	target_tpp_2gdi_ba_rpr_renumb_chainA_ref.pdb	tae_min.out.8.pdb	22.51	tae	Rosetta
580	580	target_tpp_2gdi_ba_rpr_renumb_chainA_ref.pdb	tae_min.out.80.pdb	21.9	tae	Rosetta
581	581	target_tpp_2gdi_ba_rpr_renumb_chainA_ref.pdb	tae_min.out.81.pdb	22.73	tae	Rosetta
582	582	target_tpp_2gdi_ba_rpr_renumb_chainA_ref.pdb	tae_min.out.82.pdb	20.43	tae	Rosetta
583	583	target_tpp_2gdi_ba_rpr_renumb_chainA_ref.pdb	tae_min.out.83.pdb	13.09	tae	Rosetta
584	584	target_tpp_2gdi_ba_rpr_renumb_chainA_ref.pdb	tae_min.out.84.pdb	14.17	tae	Rosetta
585	585	target_tpp_2gdi_ba_rpr_renumb_chainA_ref.pdb	tae_min.out.85.pdb	23.88	tae	Rosetta
586	586	target_tpp_2gdi_ba_rpr_renumb_chainA_ref.pdb	tae_min.out.86.pdb	17.52	tae	Rosetta
587	587	target_tpp_2gdi_ba_rpr_renumb_chainA_ref.pdb	tae_min.out.87.pdb	16	tae	Rosetta
588	588	target_tpp_2gdi_ba_rpr_renumb_chainA_ref.pdb	tae_min.out.88.pdb	16.02	tae	Rosetta
589	589	target_tpp_2gdi_ba_rpr_renumb_chainA_ref.pdb	tae_min.out.89.pdb	18.42	tae	Rosetta
590	590	target_tpp_2gdi_ba_rpr_renumb_chainA_ref.pdb	tae_min.out.9.pdb	15.29	tae	Rosetta
591	591	target_tpp_2gdi_ba_rpr_renumb_chainA_ref.pdb	tae_min.out.90.pdb	12.19	tae	Rosetta
592	592	target_tpp_2gdi_ba_rpr_renumb_chainA_ref.pdb	tae_min.out.91.pdb	22.47	tae	Rosetta
593	593	target_tpp_2gdi_ba_rpr_renumb_chainA_ref.pdb	tae_min.out.92.pdb	21.55	tae	Rosetta
594	594	target_tpp_2gdi_ba_rpr_renumb_chainA_ref.pdb	tae_min.out.93.pdb	16.74	tae	Rosetta
595	595	target_tpp_2gdi_ba_rpr_renumb_chainA_ref.pdb	tae_min.out.94.pdb	21.3	tae	Rosetta
596	596	target_tpp_2gdi_ba_rpr_renumb_chainA_ref.pdb	tae_min.out.95.pdb	23.56	tae	Rosetta
597	597	target_tpp_2gdi_ba_rpr_renumb_chainA_ref.pdb	tae_min.out.96.pdb	18.73	tae	Rosetta
598	598	target_tpp_2gdi_ba_rpr_renumb_chainA_ref.pdb	tae_min.out.97.pdb	14.92	tae	Rosetta
599	599	target_tpp_2gdi_ba_rpr_renumb_chainA_ref.pdb	tae_min.out.98.pdb	19.19	tae	Rosetta
600	600	target_tpp_2gdi_ba_rpr_renumb_chainA_ref.pdb	tae_min.out.99.pdb	24.36	tae	Rosetta
601	601	target_tpp_2gdi_ba_rpr_renumb_chainA_ref.pdb	tb2_0abbb76e-9cda-482f-abb2-94557e91acd8_ALL-000001_AA.pdb	22.02	tb2	SimRNA
602	602	target_tpp_2gdi_ba_rpr_renumb_chainA_ref.pdb	tb2_0abbb76e-9cda-482f-abb2-94557e91acd8_ALL-000002_AA.pdb	23.69	tb2	SimRNA
603	603	target_tpp_2gdi_ba_rpr_renumb_chainA_ref.pdb	tb2_0abbb76e-9cda-482f-abb2-94557e91acd8_ALL-000003_AA.pdb	19.98	tb2	SimRNA
604	604	target_tpp_2gdi_ba_rpr_renumb_chainA_ref.pdb	tb2_0abbb76e-9cda-482f-abb2-94557e91acd8_ALL-000004_AA.pdb	20.73	tb2	SimRNA
605	605	target_tpp_2gdi_ba_rpr_renumb_chainA_ref.pdb	tb2_0abbb76e-9cda-482f-abb2-94557e91acd8_ALL-000005_AA.pdb	22.49	tb2	SimRNA
606	606	target_tpp_2gdi_ba_rpr_renumb_chainA_ref.pdb	tb2_0abbb76e-9cda-482f-abb2-94557e91acd8_ALL-000006_AA.pdb	20.11	tb2	SimRNA
607	607	target_tpp_2gdi_ba_rpr_renumb_chainA_ref.pdb	tb2_0abbb76e-9cda-482f-abb2-94557e91acd8_ALL-000007_AA.pdb	22.46	tb2	SimRNA
608	608	target_tpp_2gdi_ba_rpr_renumb_chainA_ref.pdb	tb2_0abbb76e-9cda-482f-abb2-94557e91acd8_ALL-000008_AA.pdb	22.73	tb2	SimRNA
609	609	target_tpp_2gdi_ba_rpr_renumb_chainA_ref.pdb	tb2_0abbb76e-9cda-482f-abb2-94557e91acd8_ALL-000009_AA.pdb	22.65	tb2	SimRNA
610	610	target_tpp_2gdi_ba_rpr_renumb_chainA_ref.pdb	tb2_0abbb76e-9cda-482f-abb2-94557e91acd8_ALL-000010_AA.pdb	23.02	tb2	SimRNA
611	611	target_tpp_2gdi_ba_rpr_renumb_chainA_ref.pdb	tb2_0abbb76e-9cda-482f-abb2-94557e91acd8_ALL-000011_AA.pdb	19.97	tb2	SimRNA
612	612	target_tpp_2gdi_ba_rpr_renumb_chainA_ref.pdb	tb2_0abbb76e-9cda-482f-abb2-94557e91acd8_ALL-000012_AA.pdb	20.86	tb2	SimRNA
613	613	target_tpp_2gdi_ba_rpr_renumb_chainA_ref.pdb	tb2_0abbb76e-9cda-482f-abb2-94557e91acd8_ALL-000013_AA.pdb	23.33	tb2	SimRNA
614	614	target_tpp_2gdi_ba_rpr_renumb_chainA_ref.pdb	tb2_0abbb76e-9cda-482f-abb2-94557e91acd8_ALL-000014_AA.pdb	21.46	tb2	SimRNA
615	615	target_tpp_2gdi_ba_rpr_renumb_chainA_ref.pdb	tb2_0abbb76e-9cda-482f-abb2-94557e91acd8_ALL-000015_AA.pdb	21.57	tb2	SimRNA
616	616	target_tpp_2gdi_ba_rpr_renumb_chainA_ref.pdb	tb2_0abbb76e-9cda-482f-abb2-94557e91acd8_ALL-000016_AA.pdb	20.47	tb2	SimRNA
617	617	target_tpp_2gdi_ba_rpr_renumb_chainA_ref.pdb	tb2_0abbb76e-9cda-482f-abb2-94557e91acd8_ALL-000017_AA.pdb	20.78	tb2	SimRNA
618	618	target_tpp_2gdi_ba_rpr_renumb_chainA_ref.pdb	tb2_0abbb76e-9cda-482f-abb2-94557e91acd8_ALL-000018_AA.pdb	21.33	tb2	SimRNA
619	619	target_tpp_2gdi_ba_rpr_renumb_chainA_ref.pdb	tb2_0abbb76e-9cda-482f-abb2-94557e91acd8_ALL-000019_AA.pdb	22.59	tb2	SimRNA
620	620	target_tpp_2gdi_ba_rpr_renumb_chainA_ref.pdb	tb2_0abbb76e-9cda-482f-abb2-94557e91acd8_ALL-000020_AA.pdb	21.15	tb2	SimRNA
621	621	target_tpp_2gdi_ba_rpr_renumb_chainA_ref.pdb	tb2_0abbb76e-9cda-482f-abb2-94557e91acd8_ALL-000021_AA.pdb	20.49	tb2	SimRNA
622	622	target_tpp_2gdi_ba_rpr_renumb_chainA_ref.pdb	tb2_0abbb76e-9cda-482f-abb2-94557e91acd8_ALL-000022_AA.pdb	20.78	tb2	SimRNA
623	623	target_tpp_2gdi_ba_rpr_renumb_chainA_ref.pdb	tb2_0abbb76e-9cda-482f-abb2-94557e91acd8_ALL-000023_AA.pdb	21.93	tb2	SimRNA
624	624	target_tpp_2gdi_ba_rpr_renumb_chainA_ref.pdb	tb2_0abbb76e-9cda-482f-abb2-94557e91acd8_ALL-000024_AA.pdb	22.27	tb2	SimRNA
625	625	target_tpp_2gdi_ba_rpr_renumb_chainA_ref.pdb	tb2_0abbb76e-9cda-482f-abb2-94557e91acd8_ALL-000025_AA.pdb	20.55	tb2	SimRNA
626	626	target_tpp_2gdi_ba_rpr_renumb_chainA_ref.pdb	tb2_0abbb76e-9cda-482f-abb2-94557e91acd8_ALL-000026_AA.pdb	19.26	tb2	SimRNA
627	627	target_tpp_2gdi_ba_rpr_renumb_chainA_ref.pdb	tb2_0abbb76e-9cda-482f-abb2-94557e91acd8_ALL-000027_AA.pdb	22.5	tb2	SimRNA
628	628	target_tpp_2gdi_ba_rpr_renumb_chainA_ref.pdb	tb2_0abbb76e-9cda-482f-abb2-94557e91acd8_ALL-000028_AA.pdb	21.36	tb2	SimRNA
629	629	target_tpp_2gdi_ba_rpr_renumb_chainA_ref.pdb	tb2_0abbb76e-9cda-482f-abb2-94557e91acd8_ALL-000029_AA.pdb	20.69	tb2	SimRNA
630	630	target_tpp_2gdi_ba_rpr_renumb_chainA_ref.pdb	tb2_0abbb76e-9cda-482f-abb2-94557e91acd8_ALL-000030_AA.pdb	20.11	tb2	SimRNA
631	631	target_tpp_2gdi_ba_rpr_renumb_chainA_ref.pdb	tb2_0abbb76e-9cda-482f-abb2-94557e91acd8_ALL-000031_AA.pdb	20.26	tb2	SimRNA
632	632	target_tpp_2gdi_ba_rpr_renumb_chainA_ref.pdb	tb2_0abbb76e-9cda-482f-abb2-94557e91acd8_ALL-000032_AA.pdb	23.26	tb2	SimRNA
633	633	target_tpp_2gdi_ba_rpr_renumb_chainA_ref.pdb	tb2_0abbb76e-9cda-482f-abb2-94557e91acd8_ALL-000033_AA.pdb	20.42	tb2	SimRNA
634	634	target_tpp_2gdi_ba_rpr_renumb_chainA_ref.pdb	tb2_0abbb76e-9cda-482f-abb2-94557e91acd8_ALL-000034_AA.pdb	20.11	tb2	SimRNA
635	635	target_tpp_2gdi_ba_rpr_renumb_chainA_ref.pdb	tb2_0abbb76e-9cda-482f-abb2-94557e91acd8_ALL-000035_AA.pdb	20.06	tb2	SimRNA
636	636	target_tpp_2gdi_ba_rpr_renumb_chainA_ref.pdb	tb2_0abbb76e-9cda-482f-abb2-94557e91acd8_ALL-000036_AA.pdb	18.07	tb2	SimRNA
637	637	target_tpp_2gdi_ba_rpr_renumb_chainA_ref.pdb	tb2_0abbb76e-9cda-482f-abb2-94557e91acd8_ALL-000037_AA.pdb	21.75	tb2	SimRNA
638	638	target_tpp_2gdi_ba_rpr_renumb_chainA_ref.pdb	tb2_0abbb76e-9cda-482f-abb2-94557e91acd8_ALL-000038_AA.pdb	19.91	tb2	SimRNA
639	639	target_tpp_2gdi_ba_rpr_renumb_chainA_ref.pdb	tb2_0abbb76e-9cda-482f-abb2-94557e91acd8_ALL-000039_AA.pdb	19.2	tb2	SimRNA
640	640	target_tpp_2gdi_ba_rpr_renumb_chainA_ref.pdb	tb2_0abbb76e-9cda-482f-abb2-94557e91acd8_ALL-000040_AA.pdb	22.41	tb2	SimRNA
641	641	target_tpp_2gdi_ba_rpr_renumb_chainA_ref.pdb	tb2_0abbb76e-9cda-482f-abb2-94557e91acd8_ALL-000041_AA.pdb	23.04	tb2	SimRNA
642	642	target_tpp_2gdi_ba_rpr_renumb_chainA_ref.pdb	tb2_0abbb76e-9cda-482f-abb2-94557e91acd8_ALL-000042_AA.pdb	22.38	tb2	SimRNA
643	643	target_tpp_2gdi_ba_rpr_renumb_chainA_ref.pdb	tb2_0abbb76e-9cda-482f-abb2-94557e91acd8_ALL-000043_AA.pdb	19.56	tb2	SimRNA
644	644	target_tpp_2gdi_ba_rpr_renumb_chainA_ref.pdb	tb2_0abbb76e-9cda-482f-abb2-94557e91acd8_ALL-000044_AA.pdb	23.18	tb2	SimRNA
645	645	target_tpp_2gdi_ba_rpr_renumb_chainA_ref.pdb	tb2_0abbb76e-9cda-482f-abb2-94557e91acd8_ALL-000045_AA.pdb	21.14	tb2	SimRNA
646	646	target_tpp_2gdi_ba_rpr_renumb_chainA_ref.pdb	tb2_0abbb76e-9cda-482f-abb2-94557e91acd8_ALL-000046_AA.pdb	22.1	tb2	SimRNA
647	647	target_tpp_2gdi_ba_rpr_renumb_chainA_ref.pdb	tb2_0abbb76e-9cda-482f-abb2-94557e91acd8_ALL-000047_AA.pdb	21.08	tb2	SimRNA
648	648	target_tpp_2gdi_ba_rpr_renumb_chainA_ref.pdb	tb2_0abbb76e-9cda-482f-abb2-94557e91acd8_ALL-000048_AA.pdb	22.78	tb2	SimRNA
649	649	target_tpp_2gdi_ba_rpr_renumb_chainA_ref.pdb	tb2_0abbb76e-9cda-482f-abb2-94557e91acd8_ALL-000049_AA.pdb	21.16	tb2	SimRNA
650	650	target_tpp_2gdi_ba_rpr_renumb_chainA_ref.pdb	tb2_0abbb76e-9cda-482f-abb2-94557e91acd8_ALL-000050_AA.pdb	20.39	tb2	SimRNA
651	651	target_tpp_2gdi_ba_rpr_renumb_chainA_ref.pdb	tb2_0abbb76e-9cda-482f-abb2-94557e91acd8_ALL-000051_AA.pdb	17.52	tb2	SimRNA
652	652	target_tpp_2gdi_ba_rpr_renumb_chainA_ref.pdb	tb2_0abbb76e-9cda-482f-abb2-94557e91acd8_ALL-000052_AA.pdb	22.66	tb2	SimRNA
653	653	target_tpp_2gdi_ba_rpr_renumb_chainA_ref.pdb	tb2_0abbb76e-9cda-482f-abb2-94557e91acd8_ALL-000053_AA.pdb	20.92	tb2	SimRNA
654	654	target_tpp_2gdi_ba_rpr_renumb_chainA_ref.pdb	tb2_0abbb76e-9cda-482f-abb2-94557e91acd8_ALL-000054_AA.pdb	22.88	tb2	SimRNA
655	655	target_tpp_2gdi_ba_rpr_renumb_chainA_ref.pdb	tb2_0abbb76e-9cda-482f-abb2-94557e91acd8_ALL-000055_AA.pdb	19.95	tb2	SimRNA
656	656	target_tpp_2gdi_ba_rpr_renumb_chainA_ref.pdb	tb2_0abbb76e-9cda-482f-abb2-94557e91acd8_ALL-000056_AA.pdb	19.94	tb2	SimRNA
657	657	target_tpp_2gdi_ba_rpr_renumb_chainA_ref.pdb	tb2_0abbb76e-9cda-482f-abb2-94557e91acd8_ALL-000057_AA.pdb	21.06	tb2	SimRNA
658	658	target_tpp_2gdi_ba_rpr_renumb_chainA_ref.pdb	tb2_0abbb76e-9cda-482f-abb2-94557e91acd8_ALL-000058_AA.pdb	19.89	tb2	SimRNA
659	659	target_tpp_2gdi_ba_rpr_renumb_chainA_ref.pdb	tb2_0abbb76e-9cda-482f-abb2-94557e91acd8_ALL-000059_AA.pdb	20.38	tb2	SimRNA
660	660	target_tpp_2gdi_ba_rpr_renumb_chainA_ref.pdb	tb2_0abbb76e-9cda-482f-abb2-94557e91acd8_ALL-000060_AA.pdb	21.13	tb2	SimRNA
661	661	target_tpp_2gdi_ba_rpr_renumb_chainA_ref.pdb	tb2_0abbb76e-9cda-482f-abb2-94557e91acd8_ALL-000061_AA.pdb	18.74	tb2	SimRNA
662	662	target_tpp_2gdi_ba_rpr_renumb_chainA_ref.pdb	tb2_0abbb76e-9cda-482f-abb2-94557e91acd8_ALL-000062_AA.pdb	22.9	tb2	SimRNA
663	663	target_tpp_2gdi_ba_rpr_renumb_chainA_ref.pdb	tb2_0abbb76e-9cda-482f-abb2-94557e91acd8_ALL-000063_AA.pdb	21.37	tb2	SimRNA
664	664	target_tpp_2gdi_ba_rpr_renumb_chainA_ref.pdb	tb2_0abbb76e-9cda-482f-abb2-94557e91acd8_ALL-000064_AA.pdb	21.84	tb2	SimRNA
665	665	target_tpp_2gdi_ba_rpr_renumb_chainA_ref.pdb	tb2_0abbb76e-9cda-482f-abb2-94557e91acd8_ALL-000065_AA.pdb	21.51	tb2	SimRNA
666	666	target_tpp_2gdi_ba_rpr_renumb_chainA_ref.pdb	tb2_0abbb76e-9cda-482f-abb2-94557e91acd8_ALL-000066_AA.pdb	19.76	tb2	SimRNA
667	667	target_tpp_2gdi_ba_rpr_renumb_chainA_ref.pdb	tb2_0abbb76e-9cda-482f-abb2-94557e91acd8_ALL-000067_AA.pdb	19.82	tb2	SimRNA
668	668	target_tpp_2gdi_ba_rpr_renumb_chainA_ref.pdb	tb2_0abbb76e-9cda-482f-abb2-94557e91acd8_ALL-000068_AA.pdb	23.13	tb2	SimRNA
669	669	target_tpp_2gdi_ba_rpr_renumb_chainA_ref.pdb	tb2_0abbb76e-9cda-482f-abb2-94557e91acd8_ALL-000069_AA.pdb	22.07	tb2	SimRNA
670	670	target_tpp_2gdi_ba_rpr_renumb_chainA_ref.pdb	tb2_0abbb76e-9cda-482f-abb2-94557e91acd8_ALL-000070_AA.pdb	19.89	tb2	SimRNA
671	671	target_tpp_2gdi_ba_rpr_renumb_chainA_ref.pdb	tb2_0abbb76e-9cda-482f-abb2-94557e91acd8_ALL-000071_AA.pdb	21.96	tb2	SimRNA
672	672	target_tpp_2gdi_ba_rpr_renumb_chainA_ref.pdb	tb2_0abbb76e-9cda-482f-abb2-94557e91acd8_ALL-000072_AA.pdb	21.24	tb2	SimRNA
673	673	target_tpp_2gdi_ba_rpr_renumb_chainA_ref.pdb	tb2_0abbb76e-9cda-482f-abb2-94557e91acd8_ALL-000073_AA.pdb	22.17	tb2	SimRNA
674	674	target_tpp_2gdi_ba_rpr_renumb_chainA_ref.pdb	tb2_0abbb76e-9cda-482f-abb2-94557e91acd8_ALL-000074_AA.pdb	22.09	tb2	SimRNA
675	675	target_tpp_2gdi_ba_rpr_renumb_chainA_ref.pdb	tb2_0abbb76e-9cda-482f-abb2-94557e91acd8_ALL-000075_AA.pdb	21.73	tb2	SimRNA
676	676	target_tpp_2gdi_ba_rpr_renumb_chainA_ref.pdb	tb2_0abbb76e-9cda-482f-abb2-94557e91acd8_ALL-000076_AA.pdb	17.4	tb2	SimRNA
677	677	target_tpp_2gdi_ba_rpr_renumb_chainA_ref.pdb	tb2_0abbb76e-9cda-482f-abb2-94557e91acd8_ALL-000077_AA.pdb	22.27	tb2	SimRNA
678	678	target_tpp_2gdi_ba_rpr_renumb_chainA_ref.pdb	tb2_0abbb76e-9cda-482f-abb2-94557e91acd8_ALL-000078_AA.pdb	20.91	tb2	SimRNA
679	679	target_tpp_2gdi_ba_rpr_renumb_chainA_ref.pdb	tb2_0abbb76e-9cda-482f-abb2-94557e91acd8_ALL-000079_AA.pdb	21.09	tb2	SimRNA
680	680	target_tpp_2gdi_ba_rpr_renumb_chainA_ref.pdb	tb2_0abbb76e-9cda-482f-abb2-94557e91acd8_ALL-000080_AA.pdb	21.79	tb2	SimRNA
681	681	target_tpp_2gdi_ba_rpr_renumb_chainA_ref.pdb	tb2_0abbb76e-9cda-482f-abb2-94557e91acd8_ALL-000081_AA.pdb	20.31	tb2	SimRNA
682	682	target_tpp_2gdi_ba_rpr_renumb_chainA_ref.pdb	tb2_0abbb76e-9cda-482f-abb2-94557e91acd8_ALL-000082_AA.pdb	22.23	tb2	SimRNA
683	683	target_tpp_2gdi_ba_rpr_renumb_chainA_ref.pdb	tb2_0abbb76e-9cda-482f-abb2-94557e91acd8_ALL-000083_AA.pdb	23	tb2	SimRNA
684	684	target_tpp_2gdi_ba_rpr_renumb_chainA_ref.pdb	tb2_0abbb76e-9cda-482f-abb2-94557e91acd8_ALL-000084_AA.pdb	20.82	tb2	SimRNA
685	685	target_tpp_2gdi_ba_rpr_renumb_chainA_ref.pdb	tb2_0abbb76e-9cda-482f-abb2-94557e91acd8_ALL-000085_AA.pdb	20.53	tb2	SimRNA
686	686	target_tpp_2gdi_ba_rpr_renumb_chainA_ref.pdb	tb2_0abbb76e-9cda-482f-abb2-94557e91acd8_ALL-000086_AA.pdb	19.95	tb2	SimRNA
687	687	target_tpp_2gdi_ba_rpr_renumb_chainA_ref.pdb	tb2_0abbb76e-9cda-482f-abb2-94557e91acd8_ALL-000087_AA.pdb	22.34	tb2	SimRNA
688	688	target_tpp_2gdi_ba_rpr_renumb_chainA_ref.pdb	tb2_0abbb76e-9cda-482f-abb2-94557e91acd8_ALL-000088_AA.pdb	18.2	tb2	SimRNA
689	689	target_tpp_2gdi_ba_rpr_renumb_chainA_ref.pdb	tb2_0abbb76e-9cda-482f-abb2-94557e91acd8_ALL-000089_AA.pdb	20.91	tb2	SimRNA
690	690	target_tpp_2gdi_ba_rpr_renumb_chainA_ref.pdb	tb2_0abbb76e-9cda-482f-abb2-94557e91acd8_ALL-000090_AA.pdb	20.45	tb2	SimRNA
691	691	target_tpp_2gdi_ba_rpr_renumb_chainA_ref.pdb	tb2_0abbb76e-9cda-482f-abb2-94557e91acd8_ALL-000091_AA.pdb	18.84	tb2	SimRNA
692	692	target_tpp_2gdi_ba_rpr_renumb_chainA_ref.pdb	tb2_0abbb76e-9cda-482f-abb2-94557e91acd8_ALL-000092_AA.pdb	21.09	tb2	SimRNA
693	693	target_tpp_2gdi_ba_rpr_renumb_chainA_ref.pdb	tb2_0abbb76e-9cda-482f-abb2-94557e91acd8_ALL-000093_AA.pdb	22.07	tb2	SimRNA
694	694	target_tpp_2gdi_ba_rpr_renumb_chainA_ref.pdb	tb2_0abbb76e-9cda-482f-abb2-94557e91acd8_ALL-000094_AA.pdb	22.7	tb2	SimRNA
695	695	target_tpp_2gdi_ba_rpr_renumb_chainA_ref.pdb	tb2_0abbb76e-9cda-482f-abb2-94557e91acd8_ALL-000095_AA.pdb	20.68	tb2	SimRNA
696	696	target_tpp_2gdi_ba_rpr_renumb_chainA_ref.pdb	tb2_0abbb76e-9cda-482f-abb2-94557e91acd8_ALL-000096_AA.pdb	20.59	tb2	SimRNA
697	697	target_tpp_2gdi_ba_rpr_renumb_chainA_ref.pdb	tb2_0abbb76e-9cda-482f-abb2-94557e91acd8_ALL-000097_AA.pdb	23.77	tb2	SimRNA
698	698	target_tpp_2gdi_ba_rpr_renumb_chainA_ref.pdb	tb2_0abbb76e-9cda-482f-abb2-94557e91acd8_ALL-000098_AA.pdb	19.52	tb2	SimRNA
699	699	target_tpp_2gdi_ba_rpr_renumb_chainA_ref.pdb	tb2_0abbb76e-9cda-482f-abb2-94557e91acd8_ALL-000099_AA.pdb	19.89	tb2	SimRNA
700	700	target_tpp_2gdi_ba_rpr_renumb_chainA_ref.pdb	tb2_0abbb76e-9cda-482f-abb2-94557e91acd8_ALL-000100_AA.pdb	19.43	tb2	SimRNA
701	701	target_tpp_2gdi_ba_rpr_renumb_chainA_ref.pdb	tb2_min.out.1.pdb	20	tb2	Rosetta
702	702	target_tpp_2gdi_ba_rpr_renumb_chainA_ref.pdb	tb2_min.out.10.pdb	16.58	tb2	Rosetta
703	703	target_tpp_2gdi_ba_rpr_renumb_chainA_ref.pdb	tb2_min.out.100.pdb	17.68	tb2	Rosetta
704	704	target_tpp_2gdi_ba_rpr_renumb_chainA_ref.pdb	tb2_min.out.11.pdb	17.62	tb2	Rosetta
705	705	target_tpp_2gdi_ba_rpr_renumb_chainA_ref.pdb	tb2_min.out.12.pdb	24.19	tb2	Rosetta
706	706	target_tpp_2gdi_ba_rpr_renumb_chainA_ref.pdb	tb2_min.out.13.pdb	17.75	tb2	Rosetta
707	707	target_tpp_2gdi_ba_rpr_renumb_chainA_ref.pdb	tb2_min.out.14.pdb	17.91	tb2	Rosetta
708	708	target_tpp_2gdi_ba_rpr_renumb_chainA_ref.pdb	tb2_min.out.15.pdb	18.1	tb2	Rosetta
709	709	target_tpp_2gdi_ba_rpr_renumb_chainA_ref.pdb	tb2_min.out.16.pdb	24.38	tb2	Rosetta
710	710	target_tpp_2gdi_ba_rpr_renumb_chainA_ref.pdb	tb2_min.out.17.pdb	18.82	tb2	Rosetta
711	711	target_tpp_2gdi_ba_rpr_renumb_chainA_ref.pdb	tb2_min.out.18.pdb	19.32	tb2	Rosetta
712	712	target_tpp_2gdi_ba_rpr_renumb_chainA_ref.pdb	tb2_min.out.19.pdb	21.27	tb2	Rosetta
713	713	target_tpp_2gdi_ba_rpr_renumb_chainA_ref.pdb	tb2_min.out.2.pdb	13.92	tb2	Rosetta
714	714	target_tpp_2gdi_ba_rpr_renumb_chainA_ref.pdb	tb2_min.out.20.pdb	14.15	tb2	Rosetta
715	715	target_tpp_2gdi_ba_rpr_renumb_chainA_ref.pdb	tb2_min.out.21.pdb	23.27	tb2	Rosetta
716	716	target_tpp_2gdi_ba_rpr_renumb_chainA_ref.pdb	tb2_min.out.22.pdb	19.31	tb2	Rosetta
717	717	target_tpp_2gdi_ba_rpr_renumb_chainA_ref.pdb	tb2_min.out.23.pdb	17.98	tb2	Rosetta
718	718	target_tpp_2gdi_ba_rpr_renumb_chainA_ref.pdb	tb2_min.out.24.pdb	21.8	tb2	Rosetta
719	719	target_tpp_2gdi_ba_rpr_renumb_chainA_ref.pdb	tb2_min.out.25.pdb	23.46	tb2	Rosetta
720	720	target_tpp_2gdi_ba_rpr_renumb_chainA_ref.pdb	tb2_min.out.26.pdb	25.91	tb2	Rosetta
721	721	target_tpp_2gdi_ba_rpr_renumb_chainA_ref.pdb	tb2_min.out.27.pdb	18.28	tb2	Rosetta
722	722	target_tpp_2gdi_ba_rpr_renumb_chainA_ref.pdb	tb2_min.out.28.pdb	18.18	tb2	Rosetta
723	723	target_tpp_2gdi_ba_rpr_renumb_chainA_ref.pdb	tb2_min.out.29.pdb	18.06	tb2	Rosetta
724	724	target_tpp_2gdi_ba_rpr_renumb_chainA_ref.pdb	tb2_min.out.3.pdb	19.08	tb2	Rosetta
725	725	target_tpp_2gdi_ba_rpr_renumb_chainA_ref.pdb	tb2_min.out.30.pdb	22.15	tb2	Rosetta
726	726	target_tpp_2gdi_ba_rpr_renumb_chainA_ref.pdb	tb2_min.out.31.pdb	23.59	tb2	Rosetta
727	727	target_tpp_2gdi_ba_rpr_renumb_chainA_ref.pdb	tb2_min.out.32.pdb	22.52	tb2	Rosetta
728	728	target_tpp_2gdi_ba_rpr_renumb_chainA_ref.pdb	tb2_min.out.33.pdb	22.28	tb2	Rosetta
729	729	target_tpp_2gdi_ba_rpr_renumb_chainA_ref.pdb	tb2_min.out.34.pdb	22.32	tb2	Rosetta
730	730	target_tpp_2gdi_ba_rpr_renumb_chainA_ref.pdb	tb2_min.out.35.pdb	21.2	tb2	Rosetta
731	731	target_tpp_2gdi_ba_rpr_renumb_chainA_ref.pdb	tb2_min.out.36.pdb	24.26	tb2	Rosetta
732	732	target_tpp_2gdi_ba_rpr_renumb_chainA_ref.pdb	tb2_min.out.37.pdb	21.63	tb2	Rosetta
733	733	target_tpp_2gdi_ba_rpr_renumb_chainA_ref.pdb	tb2_min.out.38.pdb	17.07	tb2	Rosetta
734	734	target_tpp_2gdi_ba_rpr_renumb_chainA_ref.pdb	tb2_min.out.39.pdb	18.03	tb2	Rosetta
735	735	target_tpp_2gdi_ba_rpr_renumb_chainA_ref.pdb	tb2_min.out.4.pdb	11.5	tb2	Rosetta
736	736	target_tpp_2gdi_ba_rpr_renumb_chainA_ref.pdb	tb2_min.out.40.pdb	15.66	tb2	Rosetta
737	737	target_tpp_2gdi_ba_rpr_renumb_chainA_ref.pdb	tb2_min.out.41.pdb	20.49	tb2	Rosetta
738	738	target_tpp_2gdi_ba_rpr_renumb_chainA_ref.pdb	tb2_min.out.42.pdb	19.61	tb2	Rosetta
739	739	target_tpp_2gdi_ba_rpr_renumb_chainA_ref.pdb	tb2_min.out.43.pdb	17	tb2	Rosetta
740	740	target_tpp_2gdi_ba_rpr_renumb_chainA_ref.pdb	tb2_min.out.44.pdb	18.48	tb2	Rosetta
741	741	target_tpp_2gdi_ba_rpr_renumb_chainA_ref.pdb	tb2_min.out.45.pdb	20.38	tb2	Rosetta
742	742	target_tpp_2gdi_ba_rpr_renumb_chainA_ref.pdb	tb2_min.out.46.pdb	22.27	tb2	Rosetta
743	743	target_tpp_2gdi_ba_rpr_renumb_chainA_ref.pdb	tb2_min.out.47.pdb	19.73	tb2	Rosetta
744	744	target_tpp_2gdi_ba_rpr_renumb_chainA_ref.pdb	tb2_min.out.48.pdb	18.12	tb2	Rosetta
745	745	target_tpp_2gdi_ba_rpr_renumb_chainA_ref.pdb	tb2_min.out.49.pdb	24.89	tb2	Rosetta
746	746	target_tpp_2gdi_ba_rpr_renumb_chainA_ref.pdb	tb2_min.out.5.pdb	19.36	tb2	Rosetta
747	747	target_tpp_2gdi_ba_rpr_renumb_chainA_ref.pdb	tb2_min.out.50.pdb	21.48	tb2	Rosetta
748	748	target_tpp_2gdi_ba_rpr_renumb_chainA_ref.pdb	tb2_min.out.51.pdb	16.56	tb2	Rosetta
749	749	target_tpp_2gdi_ba_rpr_renumb_chainA_ref.pdb	tb2_min.out.52.pdb	22.6	tb2	Rosetta
750	750	target_tpp_2gdi_ba_rpr_renumb_chainA_ref.pdb	tb2_min.out.53.pdb	16.63	tb2	Rosetta
751	751	target_tpp_2gdi_ba_rpr_renumb_chainA_ref.pdb	tb2_min.out.54.pdb	23.2	tb2	Rosetta
752	752	target_tpp_2gdi_ba_rpr_renumb_chainA_ref.pdb	tb2_min.out.55.pdb	23.9	tb2	Rosetta
753	753	target_tpp_2gdi_ba_rpr_renumb_chainA_ref.pdb	tb2_min.out.56.pdb	23.68	tb2	Rosetta
754	754	target_tpp_2gdi_ba_rpr_renumb_chainA_ref.pdb	tb2_min.out.57.pdb	13.64	tb2	Rosetta
755	755	target_tpp_2gdi_ba_rpr_renumb_chainA_ref.pdb	tb2_min.out.58.pdb	24.44	tb2	Rosetta
756	756	target_tpp_2gdi_ba_rpr_renumb_chainA_ref.pdb	tb2_min.out.59.pdb	20.6	tb2	Rosetta
757	757	target_tpp_2gdi_ba_rpr_renumb_chainA_ref.pdb	tb2_min.out.6.pdb	17.01	tb2	Rosetta
758	758	target_tpp_2gdi_ba_rpr_renumb_chainA_ref.pdb	tb2_min.out.60.pdb	21.38	tb2	Rosetta
759	759	target_tpp_2gdi_ba_rpr_renumb_chainA_ref.pdb	tb2_min.out.61.pdb	23.12	tb2	Rosetta
760	760	target_tpp_2gdi_ba_rpr_renumb_chainA_ref.pdb	tb2_min.out.62.pdb	17.71	tb2	Rosetta
761	761	target_tpp_2gdi_ba_rpr_renumb_chainA_ref.pdb	tb2_min.out.63.pdb	23.1	tb2	Rosetta
762	762	target_tpp_2gdi_ba_rpr_renumb_chainA_ref.pdb	tb2_min.out.64.pdb	22.66	tb2	Rosetta
763	763	target_tpp_2gdi_ba_rpr_renumb_chainA_ref.pdb	tb2_min.out.65.pdb	18.79	tb2	Rosetta
764	764	target_tpp_2gdi_ba_rpr_renumb_chainA_ref.pdb	tb2_min.out.66.pdb	23.95	tb2	Rosetta
765	765	target_tpp_2gdi_ba_rpr_renumb_chainA_ref.pdb	tb2_min.out.67.pdb	24.17	tb2	Rosetta
766	766	target_tpp_2gdi_ba_rpr_renumb_chainA_ref.pdb	tb2_min.out.68.pdb	23.33	tb2	Rosetta
767	767	target_tpp_2gdi_ba_rpr_renumb_chainA_ref.pdb	tb2_min.out.69.pdb	13.86	tb2	Rosetta
768	768	target_tpp_2gdi_ba_rpr_renumb_chainA_ref.pdb	tb2_min.out.7.pdb	22.5	tb2	Rosetta
769	769	target_tpp_2gdi_ba_rpr_renumb_chainA_ref.pdb	tb2_min.out.70.pdb	18.13	tb2	Rosetta
770	770	target_tpp_2gdi_ba_rpr_renumb_chainA_ref.pdb	tb2_min.out.71.pdb	15.3	tb2	Rosetta
771	771	target_tpp_2gdi_ba_rpr_renumb_chainA_ref.pdb	tb2_min.out.72.pdb	23.39	tb2	Rosetta
772	772	target_tpp_2gdi_ba_rpr_renumb_chainA_ref.pdb	tb2_min.out.73.pdb	17.64	tb2	Rosetta
773	773	target_tpp_2gdi_ba_rpr_renumb_chainA_ref.pdb	tb2_min.out.74.pdb	16.41	tb2	Rosetta
774	774	target_tpp_2gdi_ba_rpr_renumb_chainA_ref.pdb	tb2_min.out.75.pdb	21.7	tb2	Rosetta
775	775	target_tpp_2gdi_ba_rpr_renumb_chainA_ref.pdb	tb2_min.out.76.pdb	20.11	tb2	Rosetta
776	776	target_tpp_2gdi_ba_rpr_renumb_chainA_ref.pdb	tb2_min.out.77.pdb	25.28	tb2	Rosetta
777	777	target_tpp_2gdi_ba_rpr_renumb_chainA_ref.pdb	tb2_min.out.78.pdb	23.25	tb2	Rosetta
778	778	target_tpp_2gdi_ba_rpr_renumb_chainA_ref.pdb	tb2_min.out.79.pdb	18.77	tb2	Rosetta
779	779	target_tpp_2gdi_ba_rpr_renumb_chainA_ref.pdb	tb2_min.out.8.pdb	22.14	tb2	Rosetta
780	780	target_tpp_2gdi_ba_rpr_renumb_chainA_ref.pdb	tb2_min.out.80.pdb	22.21	tb2	Rosetta
781	781	target_tpp_2gdi_ba_rpr_renumb_chainA_ref.pdb	tb2_min.out.81.pdb	19.38	tb2	Rosetta
782	782	target_tpp_2gdi_ba_rpr_renumb_chainA_ref.pdb	tb2_min.out.82.pdb	23.37	tb2	Rosetta
783	783	target_tpp_2gdi_ba_rpr_renumb_chainA_ref.pdb	tb2_min.out.83.pdb	18.23	tb2	Rosetta
784	784	target_tpp_2gdi_ba_rpr_renumb_chainA_ref.pdb	tb2_min.out.84.pdb	21.09	tb2	Rosetta
785	785	target_tpp_2gdi_ba_rpr_renumb_chainA_ref.pdb	tb2_min.out.85.pdb	15.82	tb2	Rosetta
786	786	target_tpp_2gdi_ba_rpr_renumb_chainA_ref.pdb	tb2_min.out.86.pdb	24.64	tb2	Rosetta
787	787	target_tpp_2gdi_ba_rpr_renumb_chainA_ref.pdb	tb2_min.out.87.pdb	13.78	tb2	Rosetta
788	788	target_tpp_2gdi_ba_rpr_renumb_chainA_ref.pdb	tb2_min.out.88.pdb	24.59	tb2	Rosetta
789	789	target_tpp_2gdi_ba_rpr_renumb_chainA_ref.pdb	tb2_min.out.89.pdb	22.75	tb2	Rosetta
790	790	target_tpp_2gdi_ba_rpr_renumb_chainA_ref.pdb	tb2_min.out.9.pdb	16	tb2	Rosetta
791	791	target_tpp_2gdi_ba_rpr_renumb_chainA_ref.pdb	tb2_min.out.90.pdb	22.89	tb2	Rosetta
792	792	target_tpp_2gdi_ba_rpr_renumb_chainA_ref.pdb	tb2_min.out.91.pdb	17.69	tb2	Rosetta
793	793	target_tpp_2gdi_ba_rpr_renumb_chainA_ref.pdb	tb2_min.out.92.pdb	22.58	tb2	Rosetta
794	794	target_tpp_2gdi_ba_rpr_renumb_chainA_ref.pdb	tb2_min.out.93.pdb	16.3	tb2	Rosetta
795	795	target_tpp_2gdi_ba_rpr_renumb_chainA_ref.pdb	tb2_min.out.94.pdb	19.73	tb2	Rosetta
796	796	target_tpp_2gdi_ba_rpr_renumb_chainA_ref.pdb	tb2_min.out.95.pdb	17.18	tb2	Rosetta
797	797	target_tpp_2gdi_ba_rpr_renumb_chainA_ref.pdb	tb2_min.out.96.pdb	14.94	tb2	Rosetta
798	798	target_tpp_2gdi_ba_rpr_renumb_chainA_ref.pdb	tb2_min.out.97.pdb	22.07	tb2	Rosetta
799	799	target_tpp_2gdi_ba_rpr_renumb_chainA_ref.pdb	tb2_min.out.98.pdb	16.49	tb2	Rosetta
800	800	target_tpp_2gdi_ba_rpr_renumb_chainA_ref.pdb	tb2_min.out.99.pdb	18.49	tb2	Rosetta
801	801	target_tpp_2gdi_ba_rpr_renumb_chainA_ref.pdb	tal_d2609d4d-bd6f-49fd-acbe-0ab278e0166b_ALL-000001_AA.pdb	26	tal	SimRNA
802	802	target_tpp_2gdi_ba_rpr_renumb_chainA_ref.pdb	tal_d2609d4d-bd6f-49fd-acbe-0ab278e0166b_ALL-000002_AA.pdb	24.09	tal	SimRNA
803	803	target_tpp_2gdi_ba_rpr_renumb_chainA_ref.pdb	tal_d2609d4d-bd6f-49fd-acbe-0ab278e0166b_ALL-000003_AA.pdb	22.09	tal	SimRNA
804	804	target_tpp_2gdi_ba_rpr_renumb_chainA_ref.pdb	tal_d2609d4d-bd6f-49fd-acbe-0ab278e0166b_ALL-000004_AA.pdb	25.25	tal	SimRNA
805	805	target_tpp_2gdi_ba_rpr_renumb_chainA_ref.pdb	tal_d2609d4d-bd6f-49fd-acbe-0ab278e0166b_ALL-000005_AA.pdb	24.14	tal	SimRNA
806	806	target_tpp_2gdi_ba_rpr_renumb_chainA_ref.pdb	tal_d2609d4d-bd6f-49fd-acbe-0ab278e0166b_ALL-000006_AA.pdb	23.49	tal	SimRNA
807	807	target_tpp_2gdi_ba_rpr_renumb_chainA_ref.pdb	tal_d2609d4d-bd6f-49fd-acbe-0ab278e0166b_ALL-000007_AA.pdb	25.9	tal	SimRNA
808	808	target_tpp_2gdi_ba_rpr_renumb_chainA_ref.pdb	tal_d2609d4d-bd6f-49fd-acbe-0ab278e0166b_ALL-000008_AA.pdb	26.32	tal	SimRNA
809	809	target_tpp_2gdi_ba_rpr_renumb_chainA_ref.pdb	tal_d2609d4d-bd6f-49fd-acbe-0ab278e0166b_ALL-000009_AA.pdb	26.61	tal	SimRNA
810	810	target_tpp_2gdi_ba_rpr_renumb_chainA_ref.pdb	tal_d2609d4d-bd6f-49fd-acbe-0ab278e0166b_ALL-000010_AA.pdb	19.57	tal	SimRNA
811	811	target_tpp_2gdi_ba_rpr_renumb_chainA_ref.pdb	tal_d2609d4d-bd6f-49fd-acbe-0ab278e0166b_ALL-000011_AA.pdb	25.95	tal	SimRNA
812	812	target_tpp_2gdi_ba_rpr_renumb_chainA_ref.pdb	tal_d2609d4d-bd6f-49fd-acbe-0ab278e0166b_ALL-000012_AA.pdb	24.1	tal	SimRNA
813	813	target_tpp_2gdi_ba_rpr_renumb_chainA_ref.pdb	tal_d2609d4d-bd6f-49fd-acbe-0ab278e0166b_ALL-000013_AA.pdb	25.75	tal	SimRNA
814	814	target_tpp_2gdi_ba_rpr_renumb_chainA_ref.pdb	tal_d2609d4d-bd6f-49fd-acbe-0ab278e0166b_ALL-000014_AA.pdb	26.45	tal	SimRNA
815	815	target_tpp_2gdi_ba_rpr_renumb_chainA_ref.pdb	tal_d2609d4d-bd6f-49fd-acbe-0ab278e0166b_ALL-000015_AA.pdb	19.67	tal	SimRNA
816	816	target_tpp_2gdi_ba_rpr_renumb_chainA_ref.pdb	tal_d2609d4d-bd6f-49fd-acbe-0ab278e0166b_ALL-000016_AA.pdb	23.91	tal	SimRNA
817	817	target_tpp_2gdi_ba_rpr_renumb_chainA_ref.pdb	tal_d2609d4d-bd6f-49fd-acbe-0ab278e0166b_ALL-000017_AA.pdb	25.08	tal	SimRNA
818	818	target_tpp_2gdi_ba_rpr_renumb_chainA_ref.pdb	tal_d2609d4d-bd6f-49fd-acbe-0ab278e0166b_ALL-000018_AA.pdb	26.08	tal	SimRNA
819	819	target_tpp_2gdi_ba_rpr_renumb_chainA_ref.pdb	tal_d2609d4d-bd6f-49fd-acbe-0ab278e0166b_ALL-000019_AA.pdb	26.28	tal	SimRNA
820	820	target_tpp_2gdi_ba_rpr_renumb_chainA_ref.pdb	tal_d2609d4d-bd6f-49fd-acbe-0ab278e0166b_ALL-000020_AA.pdb	26.59	tal	SimRNA
821	821	target_tpp_2gdi_ba_rpr_renumb_chainA_ref.pdb	tal_d2609d4d-bd6f-49fd-acbe-0ab278e0166b_ALL-000021_AA.pdb	27.26	tal	SimRNA
822	822	target_tpp_2gdi_ba_rpr_renumb_chainA_ref.pdb	tal_d2609d4d-bd6f-49fd-acbe-0ab278e0166b_ALL-000022_AA.pdb	25.07	tal	SimRNA
823	823	target_tpp_2gdi_ba_rpr_renumb_chainA_ref.pdb	tal_d2609d4d-bd6f-49fd-acbe-0ab278e0166b_ALL-000023_AA.pdb	24.44	tal	SimRNA
824	824	target_tpp_2gdi_ba_rpr_renumb_chainA_ref.pdb	tal_d2609d4d-bd6f-49fd-acbe-0ab278e0166b_ALL-000024_AA.pdb	21.5	tal	SimRNA
825	825	target_tpp_2gdi_ba_rpr_renumb_chainA_ref.pdb	tal_d2609d4d-bd6f-49fd-acbe-0ab278e0166b_ALL-000025_AA.pdb	19.96	tal	SimRNA
826	826	target_tpp_2gdi_ba_rpr_renumb_chainA_ref.pdb	tal_d2609d4d-bd6f-49fd-acbe-0ab278e0166b_ALL-000026_AA.pdb	26.33	tal	SimRNA
827	827	target_tpp_2gdi_ba_rpr_renumb_chainA_ref.pdb	tal_d2609d4d-bd6f-49fd-acbe-0ab278e0166b_ALL-000027_AA.pdb	25.62	tal	SimRNA
828	828	target_tpp_2gdi_ba_rpr_renumb_chainA_ref.pdb	tal_d2609d4d-bd6f-49fd-acbe-0ab278e0166b_ALL-000028_AA.pdb	24.51	tal	SimRNA
829	829	target_tpp_2gdi_ba_rpr_renumb_chainA_ref.pdb	tal_d2609d4d-bd6f-49fd-acbe-0ab278e0166b_ALL-000029_AA.pdb	21.77	tal	SimRNA
830	830	target_tpp_2gdi_ba_rpr_renumb_chainA_ref.pdb	tal_d2609d4d-bd6f-49fd-acbe-0ab278e0166b_ALL-000030_AA.pdb	24.05	tal	SimRNA
831	831	target_tpp_2gdi_ba_rpr_renumb_chainA_ref.pdb	tal_d2609d4d-bd6f-49fd-acbe-0ab278e0166b_ALL-000031_AA.pdb	24.19	tal	SimRNA
832	832	target_tpp_2gdi_ba_rpr_renumb_chainA_ref.pdb	tal_d2609d4d-bd6f-49fd-acbe-0ab278e0166b_ALL-000032_AA.pdb	26.68	tal	SimRNA
833	833	target_tpp_2gdi_ba_rpr_renumb_chainA_ref.pdb	tal_d2609d4d-bd6f-49fd-acbe-0ab278e0166b_ALL-000033_AA.pdb	24.41	tal	SimRNA
834	834	target_tpp_2gdi_ba_rpr_renumb_chainA_ref.pdb	tal_d2609d4d-bd6f-49fd-acbe-0ab278e0166b_ALL-000034_AA.pdb	25.16	tal	SimRNA
835	835	target_tpp_2gdi_ba_rpr_renumb_chainA_ref.pdb	tal_d2609d4d-bd6f-49fd-acbe-0ab278e0166b_ALL-000035_AA.pdb	25.74	tal	SimRNA
836	836	target_tpp_2gdi_ba_rpr_renumb_chainA_ref.pdb	tal_d2609d4d-bd6f-49fd-acbe-0ab278e0166b_ALL-000036_AA.pdb	27.6	tal	SimRNA
837	837	target_tpp_2gdi_ba_rpr_renumb_chainA_ref.pdb	tal_d2609d4d-bd6f-49fd-acbe-0ab278e0166b_ALL-000037_AA.pdb	25.33	tal	SimRNA
838	838	target_tpp_2gdi_ba_rpr_renumb_chainA_ref.pdb	tal_d2609d4d-bd6f-49fd-acbe-0ab278e0166b_ALL-000038_AA.pdb	20.11	tal	SimRNA
839	839	target_tpp_2gdi_ba_rpr_renumb_chainA_ref.pdb	tal_d2609d4d-bd6f-49fd-acbe-0ab278e0166b_ALL-000039_AA.pdb	26.45	tal	SimRNA
840	840	target_tpp_2gdi_ba_rpr_renumb_chainA_ref.pdb	tal_d2609d4d-bd6f-49fd-acbe-0ab278e0166b_ALL-000040_AA.pdb	21.2	tal	SimRNA
841	841	target_tpp_2gdi_ba_rpr_renumb_chainA_ref.pdb	tal_d2609d4d-bd6f-49fd-acbe-0ab278e0166b_ALL-000041_AA.pdb	22.78	tal	SimRNA
842	842	target_tpp_2gdi_ba_rpr_renumb_chainA_ref.pdb	tal_d2609d4d-bd6f-49fd-acbe-0ab278e0166b_ALL-000042_AA.pdb	20.78	tal	SimRNA
843	843	target_tpp_2gdi_ba_rpr_renumb_chainA_ref.pdb	tal_d2609d4d-bd6f-49fd-acbe-0ab278e0166b_ALL-000043_AA.pdb	23.76	tal	SimRNA
844	844	target_tpp_2gdi_ba_rpr_renumb_chainA_ref.pdb	tal_d2609d4d-bd6f-49fd-acbe-0ab278e0166b_ALL-000044_AA.pdb	24.2	tal	SimRNA
845	845	target_tpp_2gdi_ba_rpr_renumb_chainA_ref.pdb	tal_d2609d4d-bd6f-49fd-acbe-0ab278e0166b_ALL-000045_AA.pdb	25.17	tal	SimRNA
846	846	target_tpp_2gdi_ba_rpr_renumb_chainA_ref.pdb	tal_d2609d4d-bd6f-49fd-acbe-0ab278e0166b_ALL-000046_AA.pdb	25.51	tal	SimRNA
847	847	target_tpp_2gdi_ba_rpr_renumb_chainA_ref.pdb	tal_d2609d4d-bd6f-49fd-acbe-0ab278e0166b_ALL-000047_AA.pdb	26.03	tal	SimRNA
848	848	target_tpp_2gdi_ba_rpr_renumb_chainA_ref.pdb	tal_d2609d4d-bd6f-49fd-acbe-0ab278e0166b_ALL-000048_AA.pdb	26.6	tal	SimRNA
849	849	target_tpp_2gdi_ba_rpr_renumb_chainA_ref.pdb	tal_d2609d4d-bd6f-49fd-acbe-0ab278e0166b_ALL-000049_AA.pdb	23.15	tal	SimRNA
850	850	target_tpp_2gdi_ba_rpr_renumb_chainA_ref.pdb	tal_d2609d4d-bd6f-49fd-acbe-0ab278e0166b_ALL-000050_AA.pdb	23.34	tal	SimRNA
851	851	target_tpp_2gdi_ba_rpr_renumb_chainA_ref.pdb	tal_d2609d4d-bd6f-49fd-acbe-0ab278e0166b_ALL-000051_AA.pdb	23.42	tal	SimRNA
852	852	target_tpp_2gdi_ba_rpr_renumb_chainA_ref.pdb	tal_d2609d4d-bd6f-49fd-acbe-0ab278e0166b_ALL-000052_AA.pdb	23.99	tal	SimRNA
853	853	target_tpp_2gdi_ba_rpr_renumb_chainA_ref.pdb	tal_d2609d4d-bd6f-49fd-acbe-0ab278e0166b_ALL-000053_AA.pdb	23.73	tal	SimRNA
854	854	target_tpp_2gdi_ba_rpr_renumb_chainA_ref.pdb	tal_d2609d4d-bd6f-49fd-acbe-0ab278e0166b_ALL-000054_AA.pdb	25.66	tal	SimRNA
855	855	target_tpp_2gdi_ba_rpr_renumb_chainA_ref.pdb	tal_d2609d4d-bd6f-49fd-acbe-0ab278e0166b_ALL-000055_AA.pdb	21.93	tal	SimRNA
856	856	target_tpp_2gdi_ba_rpr_renumb_chainA_ref.pdb	tal_d2609d4d-bd6f-49fd-acbe-0ab278e0166b_ALL-000056_AA.pdb	24.38	tal	SimRNA
857	857	target_tpp_2gdi_ba_rpr_renumb_chainA_ref.pdb	tal_d2609d4d-bd6f-49fd-acbe-0ab278e0166b_ALL-000057_AA.pdb	25.36	tal	SimRNA
858	858	target_tpp_2gdi_ba_rpr_renumb_chainA_ref.pdb	tal_d2609d4d-bd6f-49fd-acbe-0ab278e0166b_ALL-000058_AA.pdb	25.28	tal	SimRNA
859	859	target_tpp_2gdi_ba_rpr_renumb_chainA_ref.pdb	tal_d2609d4d-bd6f-49fd-acbe-0ab278e0166b_ALL-000059_AA.pdb	23.85	tal	SimRNA
860	860	target_tpp_2gdi_ba_rpr_renumb_chainA_ref.pdb	tal_d2609d4d-bd6f-49fd-acbe-0ab278e0166b_ALL-000060_AA.pdb	26.64	tal	SimRNA
861	861	target_tpp_2gdi_ba_rpr_renumb_chainA_ref.pdb	tal_d2609d4d-bd6f-49fd-acbe-0ab278e0166b_ALL-000061_AA.pdb	27.25	tal	SimRNA
862	862	target_tpp_2gdi_ba_rpr_renumb_chainA_ref.pdb	tal_d2609d4d-bd6f-49fd-acbe-0ab278e0166b_ALL-000062_AA.pdb	26.19	tal	SimRNA
863	863	target_tpp_2gdi_ba_rpr_renumb_chainA_ref.pdb	tal_d2609d4d-bd6f-49fd-acbe-0ab278e0166b_ALL-000063_AA.pdb	24.26	tal	SimRNA
864	864	target_tpp_2gdi_ba_rpr_renumb_chainA_ref.pdb	tal_d2609d4d-bd6f-49fd-acbe-0ab278e0166b_ALL-000064_AA.pdb	26.18	tal	SimRNA
865	865	target_tpp_2gdi_ba_rpr_renumb_chainA_ref.pdb	tal_d2609d4d-bd6f-49fd-acbe-0ab278e0166b_ALL-000065_AA.pdb	22.9	tal	SimRNA
866	866	target_tpp_2gdi_ba_rpr_renumb_chainA_ref.pdb	tal_d2609d4d-bd6f-49fd-acbe-0ab278e0166b_ALL-000066_AA.pdb	19.46	tal	SimRNA
867	867	target_tpp_2gdi_ba_rpr_renumb_chainA_ref.pdb	tal_d2609d4d-bd6f-49fd-acbe-0ab278e0166b_ALL-000067_AA.pdb	23.78	tal	SimRNA
868	868	target_tpp_2gdi_ba_rpr_renumb_chainA_ref.pdb	tal_d2609d4d-bd6f-49fd-acbe-0ab278e0166b_ALL-000068_AA.pdb	24.94	tal	SimRNA
869	869	target_tpp_2gdi_ba_rpr_renumb_chainA_ref.pdb	tal_d2609d4d-bd6f-49fd-acbe-0ab278e0166b_ALL-000069_AA.pdb	25.59	tal	SimRNA
870	870	target_tpp_2gdi_ba_rpr_renumb_chainA_ref.pdb	tal_d2609d4d-bd6f-49fd-acbe-0ab278e0166b_ALL-000070_AA.pdb	23.96	tal	SimRNA
871	871	target_tpp_2gdi_ba_rpr_renumb_chainA_ref.pdb	tal_d2609d4d-bd6f-49fd-acbe-0ab278e0166b_ALL-000071_AA.pdb	22.64	tal	SimRNA
872	872	target_tpp_2gdi_ba_rpr_renumb_chainA_ref.pdb	tal_d2609d4d-bd6f-49fd-acbe-0ab278e0166b_ALL-000072_AA.pdb	26.96	tal	SimRNA
873	873	target_tpp_2gdi_ba_rpr_renumb_chainA_ref.pdb	tal_d2609d4d-bd6f-49fd-acbe-0ab278e0166b_ALL-000073_AA.pdb	23.33	tal	SimRNA
874	874	target_tpp_2gdi_ba_rpr_renumb_chainA_ref.pdb	tal_d2609d4d-bd6f-49fd-acbe-0ab278e0166b_ALL-000074_AA.pdb	20.97	tal	SimRNA
875	875	target_tpp_2gdi_ba_rpr_renumb_chainA_ref.pdb	tal_d2609d4d-bd6f-49fd-acbe-0ab278e0166b_ALL-000075_AA.pdb	23.9	tal	SimRNA
876	876	target_tpp_2gdi_ba_rpr_renumb_chainA_ref.pdb	tal_d2609d4d-bd6f-49fd-acbe-0ab278e0166b_ALL-000076_AA.pdb	24.7	tal	SimRNA
877	877	target_tpp_2gdi_ba_rpr_renumb_chainA_ref.pdb	tal_d2609d4d-bd6f-49fd-acbe-0ab278e0166b_ALL-000077_AA.pdb	26.6	tal	SimRNA
878	878	target_tpp_2gdi_ba_rpr_renumb_chainA_ref.pdb	tal_d2609d4d-bd6f-49fd-acbe-0ab278e0166b_ALL-000078_AA.pdb	23.71	tal	SimRNA
879	879	target_tpp_2gdi_ba_rpr_renumb_chainA_ref.pdb	tal_d2609d4d-bd6f-49fd-acbe-0ab278e0166b_ALL-000079_AA.pdb	24.19	tal	SimRNA
880	880	target_tpp_2gdi_ba_rpr_renumb_chainA_ref.pdb	tal_d2609d4d-bd6f-49fd-acbe-0ab278e0166b_ALL-000080_AA.pdb	23.27	tal	SimRNA
881	881	target_tpp_2gdi_ba_rpr_renumb_chainA_ref.pdb	tal_d2609d4d-bd6f-49fd-acbe-0ab278e0166b_ALL-000081_AA.pdb	22.78	tal	SimRNA
882	882	target_tpp_2gdi_ba_rpr_renumb_chainA_ref.pdb	tal_d2609d4d-bd6f-49fd-acbe-0ab278e0166b_ALL-000082_AA.pdb	19.11	tal	SimRNA
883	883	target_tpp_2gdi_ba_rpr_renumb_chainA_ref.pdb	tal_d2609d4d-bd6f-49fd-acbe-0ab278e0166b_ALL-000083_AA.pdb	22.3	tal	SimRNA
884	884	target_tpp_2gdi_ba_rpr_renumb_chainA_ref.pdb	tal_d2609d4d-bd6f-49fd-acbe-0ab278e0166b_ALL-000084_AA.pdb	27.38	tal	SimRNA
885	885	target_tpp_2gdi_ba_rpr_renumb_chainA_ref.pdb	tal_d2609d4d-bd6f-49fd-acbe-0ab278e0166b_ALL-000085_AA.pdb	21.61	tal	SimRNA
886	886	target_tpp_2gdi_ba_rpr_renumb_chainA_ref.pdb	tal_d2609d4d-bd6f-49fd-acbe-0ab278e0166b_ALL-000086_AA.pdb	25.3	tal	SimRNA
887	887	target_tpp_2gdi_ba_rpr_renumb_chainA_ref.pdb	tal_d2609d4d-bd6f-49fd-acbe-0ab278e0166b_ALL-000087_AA.pdb	26.68	tal	SimRNA
888	888	target_tpp_2gdi_ba_rpr_renumb_chainA_ref.pdb	tal_d2609d4d-bd6f-49fd-acbe-0ab278e0166b_ALL-000088_AA.pdb	28.18	tal	SimRNA
889	889	target_tpp_2gdi_ba_rpr_renumb_chainA_ref.pdb	tal_d2609d4d-bd6f-49fd-acbe-0ab278e0166b_ALL-000089_AA.pdb	24.07	tal	SimRNA
890	890	target_tpp_2gdi_ba_rpr_renumb_chainA_ref.pdb	tal_d2609d4d-bd6f-49fd-acbe-0ab278e0166b_ALL-000090_AA.pdb	25.08	tal	SimRNA
891	891	target_tpp_2gdi_ba_rpr_renumb_chainA_ref.pdb	tal_d2609d4d-bd6f-49fd-acbe-0ab278e0166b_ALL-000091_AA.pdb	26.79	tal	SimRNA
892	892	target_tpp_2gdi_ba_rpr_renumb_chainA_ref.pdb	tal_d2609d4d-bd6f-49fd-acbe-0ab278e0166b_ALL-000092_AA.pdb	22.63	tal	SimRNA
893	893	target_tpp_2gdi_ba_rpr_renumb_chainA_ref.pdb	tal_d2609d4d-bd6f-49fd-acbe-0ab278e0166b_ALL-000093_AA.pdb	23.24	tal	SimRNA
894	894	target_tpp_2gdi_ba_rpr_renumb_chainA_ref.pdb	tal_d2609d4d-bd6f-49fd-acbe-0ab278e0166b_ALL-000094_AA.pdb	24.55	tal	SimRNA
895	895	target_tpp_2gdi_ba_rpr_renumb_chainA_ref.pdb	tal_d2609d4d-bd6f-49fd-acbe-0ab278e0166b_ALL-000095_AA.pdb	20.38	tal	SimRNA
896	896	target_tpp_2gdi_ba_rpr_renumb_chainA_ref.pdb	tal_d2609d4d-bd6f-49fd-acbe-0ab278e0166b_ALL-000096_AA.pdb	24.09	tal	SimRNA
897	897	target_tpp_2gdi_ba_rpr_renumb_chainA_ref.pdb	tal_d2609d4d-bd6f-49fd-acbe-0ab278e0166b_ALL-000097_AA.pdb	26.38	tal	SimRNA
898	898	target_tpp_2gdi_ba_rpr_renumb_chainA_ref.pdb	tal_d2609d4d-bd6f-49fd-acbe-0ab278e0166b_ALL-000098_AA.pdb	23.45	tal	SimRNA
899	899	target_tpp_2gdi_ba_rpr_renumb_chainA_ref.pdb	tal_d2609d4d-bd6f-49fd-acbe-0ab278e0166b_ALL-000099_AA.pdb	24.69	tal	SimRNA
900	900	target_tpp_2gdi_ba_rpr_renumb_chainA_ref.pdb	tal_d2609d4d-bd6f-49fd-acbe-0ab278e0166b_ALL-000100_AA.pdb	23.49	tal	SimRNA
901	901	target_tpp_2gdi_ba_rpr_renumb_chainA_ref.pdb	tal_min.out.1.pdb	17.34	tal	Rosetta
902	902	target_tpp_2gdi_ba_rpr_renumb_chainA_ref.pdb	tal_min.out.10.pdb	21.42	tal	Rosetta
903	903	target_tpp_2gdi_ba_rpr_renumb_chainA_ref.pdb	tal_min.out.100.pdb	11.3	tal	Rosetta
904	904	target_tpp_2gdi_ba_rpr_renumb_chainA_ref.pdb	tal_min.out.11.pdb	16.88	tal	Rosetta
905	905	target_tpp_2gdi_ba_rpr_renumb_chainA_ref.pdb	tal_min.out.12.pdb	12.41	tal	Rosetta
906	906	target_tpp_2gdi_ba_rpr_renumb_chainA_ref.pdb	tal_min.out.13.pdb	12.55	tal	Rosetta
907	907	target_tpp_2gdi_ba_rpr_renumb_chainA_ref.pdb	tal_min.out.14.pdb	14.26	tal	Rosetta
908	908	target_tpp_2gdi_ba_rpr_renumb_chainA_ref.pdb	tal_min.out.15.pdb	11.22	tal	Rosetta
909	909	target_tpp_2gdi_ba_rpr_renumb_chainA_ref.pdb	tal_min.out.16.pdb	17.52	tal	Rosetta
910	910	target_tpp_2gdi_ba_rpr_renumb_chainA_ref.pdb	tal_min.out.17.pdb	20.12	tal	Rosetta
911	911	target_tpp_2gdi_ba_rpr_renumb_chainA_ref.pdb	tal_min.out.18.pdb	18.59	tal	Rosetta
912	912	target_tpp_2gdi_ba_rpr_renumb_chainA_ref.pdb	tal_min.out.19.pdb	10.93	tal	Rosetta
913	913	target_tpp_2gdi_ba_rpr_renumb_chainA_ref.pdb	tal_min.out.2.pdb	13.85	tal	Rosetta
914	914	target_tpp_2gdi_ba_rpr_renumb_chainA_ref.pdb	tal_min.out.20.pdb	17.2	tal	Rosetta
915	915	target_tpp_2gdi_ba_rpr_renumb_chainA_ref.pdb	tal_min.out.21.pdb	9.74	tal	Rosetta
916	916	target_tpp_2gdi_ba_rpr_renumb_chainA_ref.pdb	tal_min.out.22.pdb	14.85	tal	Rosetta
917	917	target_tpp_2gdi_ba_rpr_renumb_chainA_ref.pdb	tal_min.out.23.pdb	23.21	tal	Rosetta
918	918	target_tpp_2gdi_ba_rpr_renumb_chainA_ref.pdb	tal_min.out.24.pdb	16.11	tal	Rosetta
919	919	target_tpp_2gdi_ba_rpr_renumb_chainA_ref.pdb	tal_min.out.25.pdb	14.47	tal	Rosetta
920	920	target_tpp_2gdi_ba_rpr_renumb_chainA_ref.pdb	tal_min.out.26.pdb	15.16	tal	Rosetta
921	921	target_tpp_2gdi_ba_rpr_renumb_chainA_ref.pdb	tal_min.out.27.pdb	13.33	tal	Rosetta
922	922	target_tpp_2gdi_ba_rpr_renumb_chainA_ref.pdb	tal_min.out.28.pdb	6.29	tal	Rosetta
923	923	target_tpp_2gdi_ba_rpr_renumb_chainA_ref.pdb	tal_min.out.29.pdb	16.34	tal	Rosetta
924	924	target_tpp_2gdi_ba_rpr_renumb_chainA_ref.pdb	tal_min.out.3.pdb	14.24	tal	Rosetta
925	925	target_tpp_2gdi_ba_rpr_renumb_chainA_ref.pdb	tal_min.out.30.pdb	17.1	tal	Rosetta
926	926	target_tpp_2gdi_ba_rpr_renumb_chainA_ref.pdb	tal_min.out.31.pdb	16.05	tal	Rosetta
927	927	target_tpp_2gdi_ba_rpr_renumb_chainA_ref.pdb	tal_min.out.32.pdb	17.37	tal	Rosetta
928	928	target_tpp_2gdi_ba_rpr_renumb_chainA_ref.pdb	tal_min.out.33.pdb	20.56	tal	Rosetta
929	929	target_tpp_2gdi_ba_rpr_renumb_chainA_ref.pdb	tal_min.out.34.pdb	22.11	tal	Rosetta
930	930	target_tpp_2gdi_ba_rpr_renumb_chainA_ref.pdb	tal_min.out.35.pdb	18.17	tal	Rosetta
931	931	target_tpp_2gdi_ba_rpr_renumb_chainA_ref.pdb	tal_min.out.36.pdb	24.99	tal	Rosetta
932	932	target_tpp_2gdi_ba_rpr_renumb_chainA_ref.pdb	tal_min.out.37.pdb	15.86	tal	Rosetta
933	933	target_tpp_2gdi_ba_rpr_renumb_chainA_ref.pdb	tal_min.out.38.pdb	22.67	tal	Rosetta
934	934	target_tpp_2gdi_ba_rpr_renumb_chainA_ref.pdb	tal_min.out.39.pdb	11.25	tal	Rosetta
935	935	target_tpp_2gdi_ba_rpr_renumb_chainA_ref.pdb	tal_min.out.4.pdb	20.53	tal	Rosetta
936	936	target_tpp_2gdi_ba_rpr_renumb_chainA_ref.pdb	tal_min.out.40.pdb	19.43	tal	Rosetta
937	937	target_tpp_2gdi_ba_rpr_renumb_chainA_ref.pdb	tal_min.out.41.pdb	15.67	tal	Rosetta
938	938	target_tpp_2gdi_ba_rpr_renumb_chainA_ref.pdb	tal_min.out.42.pdb	23.79	tal	Rosetta
939	939	target_tpp_2gdi_ba_rpr_renumb_chainA_ref.pdb	tal_min.out.43.pdb	15.44	tal	Rosetta
940	940	target_tpp_2gdi_ba_rpr_renumb_chainA_ref.pdb	tal_min.out.44.pdb	14.83	tal	Rosetta
941	941	target_tpp_2gdi_ba_rpr_renumb_chainA_ref.pdb	tal_min.out.45.pdb	11.36	tal	Rosetta
942	942	target_tpp_2gdi_ba_rpr_renumb_chainA_ref.pdb	tal_min.out.46.pdb	17.51	tal	Rosetta
943	943	target_tpp_2gdi_ba_rpr_renumb_chainA_ref.pdb	tal_min.out.47.pdb	17.16	tal	Rosetta
944	944	target_tpp_2gdi_ba_rpr_renumb_chainA_ref.pdb	tal_min.out.48.pdb	13.01	tal	Rosetta
945	945	target_tpp_2gdi_ba_rpr_renumb_chainA_ref.pdb	tal_min.out.49.pdb	12.6	tal	Rosetta
946	946	target_tpp_2gdi_ba_rpr_renumb_chainA_ref.pdb	tal_min.out.5.pdb	9.95	tal	Rosetta
947	947	target_tpp_2gdi_ba_rpr_renumb_chainA_ref.pdb	tal_min.out.50.pdb	14.12	tal	Rosetta
948	948	target_tpp_2gdi_ba_rpr_renumb_chainA_ref.pdb	tal_min.out.51.pdb	13.64	tal	Rosetta
949	949	target_tpp_2gdi_ba_rpr_renumb_chainA_ref.pdb	tal_min.out.52.pdb	12.6	tal	Rosetta
950	950	target_tpp_2gdi_ba_rpr_renumb_chainA_ref.pdb	tal_min.out.53.pdb	9.81	tal	Rosetta
951	951	target_tpp_2gdi_ba_rpr_renumb_chainA_ref.pdb	tal_min.out.54.pdb	18.23	tal	Rosetta
952	952	target_tpp_2gdi_ba_rpr_renumb_chainA_ref.pdb	tal_min.out.55.pdb	10.25	tal	Rosetta
953	953	target_tpp_2gdi_ba_rpr_renumb_chainA_ref.pdb	tal_min.out.56.pdb	17.96	tal	Rosetta
954	954	target_tpp_2gdi_ba_rpr_renumb_chainA_ref.pdb	tal_min.out.57.pdb	19.8	tal	Rosetta
955	955	target_tpp_2gdi_ba_rpr_renumb_chainA_ref.pdb	tal_min.out.58.pdb	17.44	tal	Rosetta
956	956	target_tpp_2gdi_ba_rpr_renumb_chainA_ref.pdb	tal_min.out.59.pdb	22.08	tal	Rosetta
957	957	target_tpp_2gdi_ba_rpr_renumb_chainA_ref.pdb	tal_min.out.6.pdb	16.49	tal	Rosetta
958	958	target_tpp_2gdi_ba_rpr_renumb_chainA_ref.pdb	tal_min.out.60.pdb	12.69	tal	Rosetta
959	959	target_tpp_2gdi_ba_rpr_renumb_chainA_ref.pdb	tal_min.out.61.pdb	18.18	tal	Rosetta
960	960	target_tpp_2gdi_ba_rpr_renumb_chainA_ref.pdb	tal_min.out.62.pdb	14.35	tal	Rosetta
961	961	target_tpp_2gdi_ba_rpr_renumb_chainA_ref.pdb	tal_min.out.63.pdb	13.22	tal	Rosetta
962	962	target_tpp_2gdi_ba_rpr_renumb_chainA_ref.pdb	tal_min.out.64.pdb	16.25	tal	Rosetta
963	963	target_tpp_2gdi_ba_rpr_renumb_chainA_ref.pdb	tal_min.out.65.pdb	12.61	tal	Rosetta
964	964	target_tpp_2gdi_ba_rpr_renumb_chainA_ref.pdb	tal_min.out.66.pdb	11.56	tal	Rosetta
965	965	target_tpp_2gdi_ba_rpr_renumb_chainA_ref.pdb	tal_min.out.67.pdb	20.75	tal	Rosetta
966	966	target_tpp_2gdi_ba_rpr_renumb_chainA_ref.pdb	tal_min.out.68.pdb	17.43	tal	Rosetta
967	967	target_tpp_2gdi_ba_rpr_renumb_chainA_ref.pdb	tal_min.out.69.pdb	13.4	tal	Rosetta
968	968	target_tpp_2gdi_ba_rpr_renumb_chainA_ref.pdb	tal_min.out.7.pdb	15.56	tal	Rosetta
969	969	target_tpp_2gdi_ba_rpr_renumb_chainA_ref.pdb	tal_min.out.70.pdb	13.79	tal	Rosetta
970	970	target_tpp_2gdi_ba_rpr_renumb_chainA_ref.pdb	tal_min.out.71.pdb	15.76	tal	Rosetta
971	971	target_tpp_2gdi_ba_rpr_renumb_chainA_ref.pdb	tal_min.out.72.pdb	13.77	tal	Rosetta
972	972	target_tpp_2gdi_ba_rpr_renumb_chainA_ref.pdb	tal_min.out.73.pdb	16.65	tal	Rosetta
973	973	target_tpp_2gdi_ba_rpr_renumb_chainA_ref.pdb	tal_min.out.74.pdb	18.76	tal	Rosetta
974	974	target_tpp_2gdi_ba_rpr_renumb_chainA_ref.pdb	tal_min.out.75.pdb	16.13	tal	Rosetta
975	975	target_tpp_2gdi_ba_rpr_renumb_chainA_ref.pdb	tal_min.out.76.pdb	17.77	tal	Rosetta
976	976	target_tpp_2gdi_ba_rpr_renumb_chainA_ref.pdb	tal_min.out.77.pdb	18.96	tal	Rosetta
977	977	target_tpp_2gdi_ba_rpr_renumb_chainA_ref.pdb	tal_min.out.78.pdb	11.02	tal	Rosetta
978	978	target_tpp_2gdi_ba_rpr_renumb_chainA_ref.pdb	tal_min.out.79.pdb	15.98	tal	Rosetta
979	979	target_tpp_2gdi_ba_rpr_renumb_chainA_ref.pdb	tal_min.out.8.pdb	14.01	tal	Rosetta
980	980	target_tpp_2gdi_ba_rpr_renumb_chainA_ref.pdb	tal_min.out.80.pdb	14.75	tal	Rosetta
981	981	target_tpp_2gdi_ba_rpr_renumb_chainA_ref.pdb	tal_min.out.81.pdb	10.05	tal	Rosetta
982	982	target_tpp_2gdi_ba_rpr_renumb_chainA_ref.pdb	tal_min.out.82.pdb	14.29	tal	Rosetta
983	983	target_tpp_2gdi_ba_rpr_renumb_chainA_ref.pdb	tal_min.out.83.pdb	18.92	tal	Rosetta
984	984	target_tpp_2gdi_ba_rpr_renumb_chainA_ref.pdb	tal_min.out.84.pdb	21.93	tal	Rosetta
985	985	target_tpp_2gdi_ba_rpr_renumb_chainA_ref.pdb	tal_min.out.85.pdb	14.31	tal	Rosetta
986	986	target_tpp_2gdi_ba_rpr_renumb_chainA_ref.pdb	tal_min.out.86.pdb	14.28	tal	Rosetta
987	987	target_tpp_2gdi_ba_rpr_renumb_chainA_ref.pdb	tal_min.out.87.pdb	14.71	tal	Rosetta
988	988	target_tpp_2gdi_ba_rpr_renumb_chainA_ref.pdb	tal_min.out.88.pdb	18.96	tal	Rosetta
989	989	target_tpp_2gdi_ba_rpr_renumb_chainA_ref.pdb	tal_min.out.89.pdb	17.52	tal	Rosetta
990	990	target_tpp_2gdi_ba_rpr_renumb_chainA_ref.pdb	tal_min.out.9.pdb	12.66	tal	Rosetta
991	991	target_tpp_2gdi_ba_rpr_renumb_chainA_ref.pdb	tal_min.out.90.pdb	19.2	tal	Rosetta
992	992	target_tpp_2gdi_ba_rpr_renumb_chainA_ref.pdb	tal_min.out.91.pdb	10.52	tal	Rosetta
993	993	target_tpp_2gdi_ba_rpr_renumb_chainA_ref.pdb	tal_min.out.92.pdb	13.88	tal	Rosetta
994	994	target_tpp_2gdi_ba_rpr_renumb_chainA_ref.pdb	tal_min.out.93.pdb	16.87	tal	Rosetta
995	995	target_tpp_2gdi_ba_rpr_renumb_chainA_ref.pdb	tal_min.out.94.pdb	15.32	tal	Rosetta
996	996	target_tpp_2gdi_ba_rpr_renumb_chainA_ref.pdb	tal_min.out.95.pdb	10.62	tal	Rosetta
997	997	target_tpp_2gdi_ba_rpr_renumb_chainA_ref.pdb	tal_min.out.96.pdb	20.38	tal	Rosetta
998	998	target_tpp_2gdi_ba_rpr_renumb_chainA_ref.pdb	tal_min.out.97.pdb	19.05	tal	Rosetta
999	999	target_tpp_2gdi_ba_rpr_renumb_chainA_ref.pdb	tal_min.out.98.pdb	16.34	tal	Rosetta
1000	1000	target_tpp_2gdi_ba_rpr_renumb_chainA_ref.pdb	tal_min.out.99.pdb	14.62	tal	Rosetta
0	0	target_tpp_2gdi_ba_rpr_renumb_chainA_ref.pdb	tar_16662ebf-cf31-42d1-98a3-2aae31f28087_ALL-000001_AA.pdb	15.36	tar	SimRNA
1	1	target_tpp_2gdi_ba_rpr_renumb_chainA_ref.pdb	tar_16662ebf-cf31-42d1-98a3-2aae31f28087_ALL-000002_AA.pdb	24.08	tar	SimRNA
2	2	target_tpp_2gdi_ba_rpr_renumb_chainA_ref.pdb	tar_16662ebf-cf31-42d1-98a3-2aae31f28087_ALL-000003_AA.pdb	21.26	tar	SimRNA
3	3	target_tpp_2gdi_ba_rpr_renumb_chainA_ref.pdb	tar_16662ebf-cf31-42d1-98a3-2aae31f28087_ALL-000004_AA.pdb	19.55	tar	SimRNA
4	4	target_tpp_2gdi_ba_rpr_renumb_chainA_ref.pdb	tar_16662ebf-cf31-42d1-98a3-2aae31f28087_ALL-000005_AA.pdb	20.59	tar	SimRNA
5	5	target_tpp_2gdi_ba_rpr_renumb_chainA_ref.pdb	tar_16662ebf-cf31-42d1-98a3-2aae31f28087_ALL-000006_AA.pdb	13.35	tar	SimRNA
6	6	target_tpp_2gdi_ba_rpr_renumb_chainA_ref.pdb	tar_16662ebf-cf31-42d1-98a3-2aae31f28087_ALL-000007_AA.pdb	16.29	tar	SimRNA
7	7	target_tpp_2gdi_ba_rpr_renumb_chainA_ref.pdb	tar_16662ebf-cf31-42d1-98a3-2aae31f28087_ALL-000008_AA.pdb	15.16	tar	SimRNA
8	8	target_tpp_2gdi_ba_rpr_renumb_chainA_ref.pdb	tar_16662ebf-cf31-42d1-98a3-2aae31f28087_ALL-000009_AA.pdb	20.68	tar	SimRNA
9	9	target_tpp_2gdi_ba_rpr_renumb_chainA_ref.pdb	tar_16662ebf-cf31-42d1-98a3-2aae31f28087_ALL-000010_AA.pdb	22.71	tar	SimRNA
10	10	target_tpp_2gdi_ba_rpr_renumb_chainA_ref.pdb	tar_16662ebf-cf31-42d1-98a3-2aae31f28087_ALL-000011_AA.pdb	16.59	tar	SimRNA
11	11	target_tpp_2gdi_ba_rpr_renumb_chainA_ref.pdb	tar_16662ebf-cf31-42d1-98a3-2aae31f28087_ALL-000012_AA.pdb	25.57	tar	SimRNA
12	12	target_tpp_2gdi_ba_rpr_renumb_chainA_ref.pdb	tar_16662ebf-cf31-42d1-98a3-2aae31f28087_ALL-000013_AA.pdb	23.17	tar	SimRNA
13	13	target_tpp_2gdi_ba_rpr_renumb_chainA_ref.pdb	tar_16662ebf-cf31-42d1-98a3-2aae31f28087_ALL-000014_AA.pdb	22.54	tar	SimRNA
14	14	target_tpp_2gdi_ba_rpr_renumb_chainA_ref.pdb	tar_16662ebf-cf31-42d1-98a3-2aae31f28087_ALL-000015_AA.pdb	21.58	tar	SimRNA
15	15	target_tpp_2gdi_ba_rpr_renumb_chainA_ref.pdb	tar_16662ebf-cf31-42d1-98a3-2aae31f28087_ALL-000016_AA.pdb	23.23	tar	SimRNA
16	16	target_tpp_2gdi_ba_rpr_renumb_chainA_ref.pdb	tar_16662ebf-cf31-42d1-98a3-2aae31f28087_ALL-000017_AA.pdb	16.6	tar	SimRNA
17	17	target_tpp_2gdi_ba_rpr_renumb_chainA_ref.pdb	tar_16662ebf-cf31-42d1-98a3-2aae31f28087_ALL-000018_AA.pdb	22.6	tar	SimRNA
18	18	target_tpp_2gdi_ba_rpr_renumb_chainA_ref.pdb	tar_16662ebf-cf31-42d1-98a3-2aae31f28087_ALL-000019_AA.pdb	25.66	tar	SimRNA
19	19	target_tpp_2gdi_ba_rpr_renumb_chainA_ref.pdb	tar_16662ebf-cf31-42d1-98a3-2aae31f28087_ALL-000020_AA.pdb	20.54	tar	SimRNA
20	20	target_tpp_2gdi_ba_rpr_renumb_chainA_ref.pdb	tar_16662ebf-cf31-42d1-98a3-2aae31f28087_ALL-000021_AA.pdb	19.52	tar	SimRNA
21	21	target_tpp_2gdi_ba_rpr_renumb_chainA_ref.pdb	tar_16662ebf-cf31-42d1-98a3-2aae31f28087_ALL-000022_AA.pdb	15	tar	SimRNA
22	22	target_tpp_2gdi_ba_rpr_renumb_chainA_ref.pdb	tar_16662ebf-cf31-42d1-98a3-2aae31f28087_ALL-000023_AA.pdb	22.37	tar	SimRNA
23	23	target_tpp_2gdi_ba_rpr_renumb_chainA_ref.pdb	tar_16662ebf-cf31-42d1-98a3-2aae31f28087_ALL-000024_AA.pdb	19.47	tar	SimRNA
24	24	target_tpp_2gdi_ba_rpr_renumb_chainA_ref.pdb	tar_16662ebf-cf31-42d1-98a3-2aae31f28087_ALL-000025_AA.pdb	18.92	tar	SimRNA
25	25	target_tpp_2gdi_ba_rpr_renumb_chainA_ref.pdb	tar_16662ebf-cf31-42d1-98a3-2aae31f28087_ALL-000026_AA.pdb	20.3	tar	SimRNA
26	26	target_tpp_2gdi_ba_rpr_renumb_chainA_ref.pdb	tar_16662ebf-cf31-42d1-98a3-2aae31f28087_ALL-000027_AA.pdb	19.04	tar	SimRNA
27	27	target_tpp_2gdi_ba_rpr_renumb_chainA_ref.pdb	tar_16662ebf-cf31-42d1-98a3-2aae31f28087_ALL-000028_AA.pdb	21.26	tar	SimRNA
28	28	target_tpp_2gdi_ba_rpr_renumb_chainA_ref.pdb	tar_16662ebf-cf31-42d1-98a3-2aae31f28087_ALL-000029_AA.pdb	20	tar	SimRNA
29	29	target_tpp_2gdi_ba_rpr_renumb_chainA_ref.pdb	tar_16662ebf-cf31-42d1-98a3-2aae31f28087_ALL-000030_AA.pdb	18.18	tar	SimRNA
30	30	target_tpp_2gdi_ba_rpr_renumb_chainA_ref.pdb	tar_16662ebf-cf31-42d1-98a3-2aae31f28087_ALL-000031_AA.pdb	13.83	tar	SimRNA
31	31	target_tpp_2gdi_ba_rpr_renumb_chainA_ref.pdb	tar_16662ebf-cf31-42d1-98a3-2aae31f28087_ALL-000032_AA.pdb	17.69	tar	SimRNA
32	32	target_tpp_2gdi_ba_rpr_renumb_chainA_ref.pdb	tar_16662ebf-cf31-42d1-98a3-2aae31f28087_ALL-000033_AA.pdb	16.78	tar	SimRNA
33	33	target_tpp_2gdi_ba_rpr_renumb_chainA_ref.pdb	tar_16662ebf-cf31-42d1-98a3-2aae31f28087_ALL-000034_AA.pdb	23.46	tar	SimRNA
34	34	target_tpp_2gdi_ba_rpr_renumb_chainA_ref.pdb	tar_16662ebf-cf31-42d1-98a3-2aae31f28087_ALL-000035_AA.pdb	26.37	tar	SimRNA
35	35	target_tpp_2gdi_ba_rpr_renumb_chainA_ref.pdb	tar_16662ebf-cf31-42d1-98a3-2aae31f28087_ALL-000036_AA.pdb	17.63	tar	SimRNA
36	36	target_tpp_2gdi_ba_rpr_renumb_chainA_ref.pdb	tar_16662ebf-cf31-42d1-98a3-2aae31f28087_ALL-000037_AA.pdb	19.09	tar	SimRNA
37	37	target_tpp_2gdi_ba_rpr_renumb_chainA_ref.pdb	tar_16662ebf-cf31-42d1-98a3-2aae31f28087_ALL-000038_AA.pdb	21.97	tar	SimRNA
38	38	target_tpp_2gdi_ba_rpr_renumb_chainA_ref.pdb	tar_16662ebf-cf31-42d1-98a3-2aae31f28087_ALL-000039_AA.pdb	22.16	tar	SimRNA
39	39	target_tpp_2gdi_ba_rpr_renumb_chainA_ref.pdb	tar_16662ebf-cf31-42d1-98a3-2aae31f28087_ALL-000040_AA.pdb	25.74	tar	SimRNA
40	40	target_tpp_2gdi_ba_rpr_renumb_chainA_ref.pdb	tar_16662ebf-cf31-42d1-98a3-2aae31f28087_ALL-000041_AA.pdb	21.73	tar	SimRNA
41	41	target_tpp_2gdi_ba_rpr_renumb_chainA_ref.pdb	tar_16662ebf-cf31-42d1-98a3-2aae31f28087_ALL-000042_AA.pdb	19.6	tar	SimRNA
42	42	target_tpp_2gdi_ba_rpr_renumb_chainA_ref.pdb	tar_16662ebf-cf31-42d1-98a3-2aae31f28087_ALL-000043_AA.pdb	24.11	tar	SimRNA
43	43	target_tpp_2gdi_ba_rpr_renumb_chainA_ref.pdb	tar_16662ebf-cf31-42d1-98a3-2aae31f28087_ALL-000044_AA.pdb	22.21	tar	SimRNA
44	44	target_tpp_2gdi_ba_rpr_renumb_chainA_ref.pdb	tar_16662ebf-cf31-42d1-98a3-2aae31f28087_ALL-000045_AA.pdb	25.21	tar	SimRNA
45	45	target_tpp_2gdi_ba_rpr_renumb_chainA_ref.pdb	tar_16662ebf-cf31-42d1-98a3-2aae31f28087_ALL-000046_AA.pdb	20.63	tar	SimRNA
46	46	target_tpp_2gdi_ba_rpr_renumb_chainA_ref.pdb	tar_16662ebf-cf31-42d1-98a3-2aae31f28087_ALL-000047_AA.pdb	22.26	tar	SimRNA
47	47	target_tpp_2gdi_ba_rpr_renumb_chainA_ref.pdb	tar_16662ebf-cf31-42d1-98a3-2aae31f28087_ALL-000048_AA.pdb	22.92	tar	SimRNA
48	48	target_tpp_2gdi_ba_rpr_renumb_chainA_ref.pdb	tar_16662ebf-cf31-42d1-98a3-2aae31f28087_ALL-000049_AA.pdb	21.9	tar	SimRNA
49	49	target_tpp_2gdi_ba_rpr_renumb_chainA_ref.pdb	tar_16662ebf-cf31-42d1-98a3-2aae31f28087_ALL-000050_AA.pdb	13.98	tar	SimRNA
50	50	target_tpp_2gdi_ba_rpr_renumb_chainA_ref.pdb	tar_16662ebf-cf31-42d1-98a3-2aae31f28087_ALL-000051_AA.pdb	19.51	tar	SimRNA
51	51	target_tpp_2gdi_ba_rpr_renumb_chainA_ref.pdb	tar_16662ebf-cf31-42d1-98a3-2aae31f28087_ALL-000052_AA.pdb	21.69	tar	SimRNA
52	52	target_tpp_2gdi_ba_rpr_renumb_chainA_ref.pdb	tar_16662ebf-cf31-42d1-98a3-2aae31f28087_ALL-000053_AA.pdb	23.66	tar	SimRNA
53	53	target_tpp_2gdi_ba_rpr_renumb_chainA_ref.pdb	tar_16662ebf-cf31-42d1-98a3-2aae31f28087_ALL-000054_AA.pdb	22.82	tar	SimRNA
54	54	target_tpp_2gdi_ba_rpr_renumb_chainA_ref.pdb	tar_16662ebf-cf31-42d1-98a3-2aae31f28087_ALL-000055_AA.pdb	24.35	tar	SimRNA
55	55	target_tpp_2gdi_ba_rpr_renumb_chainA_ref.pdb	tar_16662ebf-cf31-42d1-98a3-2aae31f28087_ALL-000056_AA.pdb	22.39	tar	SimRNA
56	56	target_tpp_2gdi_ba_rpr_renumb_chainA_ref.pdb	tar_16662ebf-cf31-42d1-98a3-2aae31f28087_ALL-000057_AA.pdb	23.81	tar	SimRNA
57	57	target_tpp_2gdi_ba_rpr_renumb_chainA_ref.pdb	tar_16662ebf-cf31-42d1-98a3-2aae31f28087_ALL-000058_AA.pdb	22.05	tar	SimRNA
58	58	target_tpp_2gdi_ba_rpr_renumb_chainA_ref.pdb	tar_16662ebf-cf31-42d1-98a3-2aae31f28087_ALL-000059_AA.pdb	19.83	tar	SimRNA
59	59	target_tpp_2gdi_ba_rpr_renumb_chainA_ref.pdb	tar_16662ebf-cf31-42d1-98a3-2aae31f28087_ALL-000060_AA.pdb	22.65	tar	SimRNA
60	60	target_tpp_2gdi_ba_rpr_renumb_chainA_ref.pdb	tar_16662ebf-cf31-42d1-98a3-2aae31f28087_ALL-000061_AA.pdb	13.46	tar	SimRNA
61	61	target_tpp_2gdi_ba_rpr_renumb_chainA_ref.pdb	tar_16662ebf-cf31-42d1-98a3-2aae31f28087_ALL-000062_AA.pdb	23.71	tar	SimRNA
62	62	target_tpp_2gdi_ba_rpr_renumb_chainA_ref.pdb	tar_16662ebf-cf31-42d1-98a3-2aae31f28087_ALL-000063_AA.pdb	21.05	tar	SimRNA
63	63	target_tpp_2gdi_ba_rpr_renumb_chainA_ref.pdb	tar_16662ebf-cf31-42d1-98a3-2aae31f28087_ALL-000064_AA.pdb	20.95	tar	SimRNA
64	64	target_tpp_2gdi_ba_rpr_renumb_chainA_ref.pdb	tar_16662ebf-cf31-42d1-98a3-2aae31f28087_ALL-000065_AA.pdb	24.71	tar	SimRNA
65	65	target_tpp_2gdi_ba_rpr_renumb_chainA_ref.pdb	tar_16662ebf-cf31-42d1-98a3-2aae31f28087_ALL-000066_AA.pdb	23.95	tar	SimRNA
66	66	target_tpp_2gdi_ba_rpr_renumb_chainA_ref.pdb	tar_16662ebf-cf31-42d1-98a3-2aae31f28087_ALL-000067_AA.pdb	20.46	tar	SimRNA
67	67	target_tpp_2gdi_ba_rpr_renumb_chainA_ref.pdb	tar_16662ebf-cf31-42d1-98a3-2aae31f28087_ALL-000068_AA.pdb	13.45	tar	SimRNA
68	68	target_tpp_2gdi_ba_rpr_renumb_chainA_ref.pdb	tar_16662ebf-cf31-42d1-98a3-2aae31f28087_ALL-000069_AA.pdb	19.73	tar	SimRNA
69	69	target_tpp_2gdi_ba_rpr_renumb_chainA_ref.pdb	tar_16662ebf-cf31-42d1-98a3-2aae31f28087_ALL-000070_AA.pdb	24.23	tar	SimRNA
70	70	target_tpp_2gdi_ba_rpr_renumb_chainA_ref.pdb	tar_16662ebf-cf31-42d1-98a3-2aae31f28087_ALL-000071_AA.pdb	22.28	tar	SimRNA
71	71	target_tpp_2gdi_ba_rpr_renumb_chainA_ref.pdb	tar_16662ebf-cf31-42d1-98a3-2aae31f28087_ALL-000072_AA.pdb	21.6	tar	SimRNA
72	72	target_tpp_2gdi_ba_rpr_renumb_chainA_ref.pdb	tar_16662ebf-cf31-42d1-98a3-2aae31f28087_ALL-000073_AA.pdb	15.73	tar	SimRNA
73	73	target_tpp_2gdi_ba_rpr_renumb_chainA_ref.pdb	tar_16662ebf-cf31-42d1-98a3-2aae31f28087_ALL-000074_AA.pdb	22.59	tar	SimRNA
74	74	target_tpp_2gdi_ba_rpr_renumb_chainA_ref.pdb	tar_16662ebf-cf31-42d1-98a3-2aae31f28087_ALL-000075_AA.pdb	17	tar	SimRNA
75	75	target_tpp_2gdi_ba_rpr_renumb_chainA_ref.pdb	tar_16662ebf-cf31-42d1-98a3-2aae31f28087_ALL-000076_AA.pdb	22.72	tar	SimRNA
76	76	target_tpp_2gdi_ba_rpr_renumb_chainA_ref.pdb	tar_16662ebf-cf31-42d1-98a3-2aae31f28087_ALL-000077_AA.pdb	19.74	tar	SimRNA
77	77	target_tpp_2gdi_ba_rpr_renumb_chainA_ref.pdb	tar_16662ebf-cf31-42d1-98a3-2aae31f28087_ALL-000078_AA.pdb	20.28	tar	SimRNA
78	78	target_tpp_2gdi_ba_rpr_renumb_chainA_ref.pdb	tar_16662ebf-cf31-42d1-98a3-2aae31f28087_ALL-000079_AA.pdb	18.39	tar	SimRNA
79	79	target_tpp_2gdi_ba_rpr_renumb_chainA_ref.pdb	tar_16662ebf-cf31-42d1-98a3-2aae31f28087_ALL-000080_AA.pdb	18.42	tar	SimRNA
80	80	target_tpp_2gdi_ba_rpr_renumb_chainA_ref.pdb	tar_16662ebf-cf31-42d1-98a3-2aae31f28087_ALL-000081_AA.pdb	23.01	tar	SimRNA
81	81	target_tpp_2gdi_ba_rpr_renumb_chainA_ref.pdb	tar_16662ebf-cf31-42d1-98a3-2aae31f28087_ALL-000082_AA.pdb	18.11	tar	SimRNA
82	82	target_tpp_2gdi_ba_rpr_renumb_chainA_ref.pdb	tar_16662ebf-cf31-42d1-98a3-2aae31f28087_ALL-000083_AA.pdb	20.57	tar	SimRNA
83	83	target_tpp_2gdi_ba_rpr_renumb_chainA_ref.pdb	tar_16662ebf-cf31-42d1-98a3-2aae31f28087_ALL-000084_AA.pdb	18.36	tar	SimRNA
84	84	target_tpp_2gdi_ba_rpr_renumb_chainA_ref.pdb	tar_16662ebf-cf31-42d1-98a3-2aae31f28087_ALL-000085_AA.pdb	27.34	tar	SimRNA
85	85	target_tpp_2gdi_ba_rpr_renumb_chainA_ref.pdb	tar_16662ebf-cf31-42d1-98a3-2aae31f28087_ALL-000086_AA.pdb	19.57	tar	SimRNA
86	86	target_tpp_2gdi_ba_rpr_renumb_chainA_ref.pdb	tar_16662ebf-cf31-42d1-98a3-2aae31f28087_ALL-000087_AA.pdb	18.78	tar	SimRNA
87	87	target_tpp_2gdi_ba_rpr_renumb_chainA_ref.pdb	tar_16662ebf-cf31-42d1-98a3-2aae31f28087_ALL-000088_AA.pdb	16.92	tar	SimRNA
88	88	target_tpp_2gdi_ba_rpr_renumb_chainA_ref.pdb	tar_16662ebf-cf31-42d1-98a3-2aae31f28087_ALL-000089_AA.pdb	22.71	tar	SimRNA
89	89	target_tpp_2gdi_ba_rpr_renumb_chainA_ref.pdb	tar_16662ebf-cf31-42d1-98a3-2aae31f28087_ALL-000090_AA.pdb	17.04	tar	SimRNA
90	90	target_tpp_2gdi_ba_rpr_renumb_chainA_ref.pdb	tar_16662ebf-cf31-42d1-98a3-2aae31f28087_ALL-000091_AA.pdb	20.36	tar	SimRNA
91	91	target_tpp_2gdi_ba_rpr_renumb_chainA_ref.pdb	tar_16662ebf-cf31-42d1-98a3-2aae31f28087_ALL-000092_AA.pdb	20.25	tar	SimRNA
92	92	target_tpp_2gdi_ba_rpr_renumb_chainA_ref.pdb	tar_16662ebf-cf31-42d1-98a3-2aae31f28087_ALL-000093_AA.pdb	19.82	tar	SimRNA
93	93	target_tpp_2gdi_ba_rpr_renumb_chainA_ref.pdb	tar_16662ebf-cf31-42d1-98a3-2aae31f28087_ALL-000094_AA.pdb	22.78	tar	SimRNA
94	94	target_tpp_2gdi_ba_rpr_renumb_chainA_ref.pdb	tar_16662ebf-cf31-42d1-98a3-2aae31f28087_ALL-000095_AA.pdb	25.4	tar	SimRNA
95	95	target_tpp_2gdi_ba_rpr_renumb_chainA_ref.pdb	tar_16662ebf-cf31-42d1-98a3-2aae31f28087_ALL-000096_AA.pdb	20.15	tar	SimRNA
96	96	target_tpp_2gdi_ba_rpr_renumb_chainA_ref.pdb	tar_16662ebf-cf31-42d1-98a3-2aae31f28087_ALL-000097_AA.pdb	23.81	tar	SimRNA
97	97	target_tpp_2gdi_ba_rpr_renumb_chainA_ref.pdb	tar_16662ebf-cf31-42d1-98a3-2aae31f28087_ALL-000098_AA.pdb	23.77	tar	SimRNA
98	98	target_tpp_2gdi_ba_rpr_renumb_chainA_ref.pdb	tar_16662ebf-cf31-42d1-98a3-2aae31f28087_ALL-000099_AA.pdb	26.67	tar	SimRNA
99	99	target_tpp_2gdi_ba_rpr_renumb_chainA_ref.pdb	tar_16662ebf-cf31-42d1-98a3-2aae31f28087_ALL-000100_AA.pdb	19.47	tar	SimRNA
100	100	target_tpp_2gdi_ba_rpr_renumb_chainA_ref.pdb	tar_min.out.1.pdb	9.1	tar	Rosetta
101	101	target_tpp_2gdi_ba_rpr_renumb_chainA_ref.pdb	tar_min.out.10.pdb	16.26	tar	Rosetta
102	102	target_tpp_2gdi_ba_rpr_renumb_chainA_ref.pdb	tar_min.out.100.pdb	15.1	tar	Rosetta
103	103	target_tpp_2gdi_ba_rpr_renumb_chainA_ref.pdb	tar_min.out.11.pdb	19.9	tar	Rosetta
104	104	target_tpp_2gdi_ba_rpr_renumb_chainA_ref.pdb	tar_min.out.12.pdb	25.1	tar	Rosetta
105	105	target_tpp_2gdi_ba_rpr_renumb_chainA_ref.pdb	tar_min.out.13.pdb	19.42	tar	Rosetta
106	106	target_tpp_2gdi_ba_rpr_renumb_chainA_ref.pdb	tar_min.out.14.pdb	21.03	tar	Rosetta
107	107	target_tpp_2gdi_ba_rpr_renumb_chainA_ref.pdb	tar_min.out.15.pdb	10.99	tar	Rosetta
108	108	target_tpp_2gdi_ba_rpr_renumb_chainA_ref.pdb	tar_min.out.16.pdb	14.94	tar	Rosetta
109	109	target_tpp_2gdi_ba_rpr_renumb_chainA_ref.pdb	tar_min.out.17.pdb	16.45	tar	Rosetta
110	110	target_tpp_2gdi_ba_rpr_renumb_chainA_ref.pdb	tar_min.out.18.pdb	21.05	tar	Rosetta
111	111	target_tpp_2gdi_ba_rpr_renumb_chainA_ref.pdb	tar_min.out.19.pdb	24.5	tar	Rosetta
112	112	target_tpp_2gdi_ba_rpr_renumb_chainA_ref.pdb	tar_min.out.2.pdb	13.92	tar	Rosetta
113	113	target_tpp_2gdi_ba_rpr_renumb_chainA_ref.pdb	tar_min.out.20.pdb	19.29	tar	Rosetta
114	114	target_tpp_2gdi_ba_rpr_renumb_chainA_ref.pdb	tar_min.out.21.pdb	11.28	tar	Rosetta
115	115	target_tpp_2gdi_ba_rpr_renumb_chainA_ref.pdb	tar_min.out.22.pdb	15.76	tar	Rosetta
116	116	target_tpp_2gdi_ba_rpr_renumb_chainA_ref.pdb	tar_min.out.23.pdb	17.45	tar	Rosetta
117	117	target_tpp_2gdi_ba_rpr_renumb_chainA_ref.pdb	tar_min.out.24.pdb	18.08	tar	Rosetta
118	118	target_tpp_2gdi_ba_rpr_renumb_chainA_ref.pdb	tar_min.out.25.pdb	17.46	tar	Rosetta
119	119	target_tpp_2gdi_ba_rpr_renumb_chainA_ref.pdb	tar_min.out.26.pdb	24.33	tar	Rosetta
120	120	target_tpp_2gdi_ba_rpr_renumb_chainA_ref.pdb	tar_min.out.27.pdb	16.16	tar	Rosetta
121	121	target_tpp_2gdi_ba_rpr_renumb_chainA_ref.pdb	tar_min.out.28.pdb	17.71	tar	Rosetta
122	122	target_tpp_2gdi_ba_rpr_renumb_chainA_ref.pdb	tar_min.out.29.pdb	16.05	tar	Rosetta
123	123	target_tpp_2gdi_ba_rpr_renumb_chainA_ref.pdb	tar_min.out.3.pdb	17.09	tar	Rosetta
124	124	target_tpp_2gdi_ba_rpr_renumb_chainA_ref.pdb	tar_min.out.30.pdb	18.97	tar	Rosetta
125	125	target_tpp_2gdi_ba_rpr_renumb_chainA_ref.pdb	tar_min.out.31.pdb	17.55	tar	Rosetta
126	126	target_tpp_2gdi_ba_rpr_renumb_chainA_ref.pdb	tar_min.out.32.pdb	16.23	tar	Rosetta
127	127	target_tpp_2gdi_ba_rpr_renumb_chainA_ref.pdb	tar_min.out.33.pdb	12.89	tar	Rosetta
128	128	target_tpp_2gdi_ba_rpr_renumb_chainA_ref.pdb	tar_min.out.34.pdb	11.91	tar	Rosetta
129	129	target_tpp_2gdi_ba_rpr_renumb_chainA_ref.pdb	tar_min.out.35.pdb	18.59	tar	Rosetta
130	130	target_tpp_2gdi_ba_rpr_renumb_chainA_ref.pdb	tar_min.out.36.pdb	20.19	tar	Rosetta
131	131	target_tpp_2gdi_ba_rpr_renumb_chainA_ref.pdb	tar_min.out.37.pdb	13.84	tar	Rosetta
132	132	target_tpp_2gdi_ba_rpr_renumb_chainA_ref.pdb	tar_min.out.38.pdb	18.8	tar	Rosetta
133	133	target_tpp_2gdi_ba_rpr_renumb_chainA_ref.pdb	tar_min.out.39.pdb	16.27	tar	Rosetta
134	134	target_tpp_2gdi_ba_rpr_renumb_chainA_ref.pdb	tar_min.out.4.pdb	15.05	tar	Rosetta
135	135	target_tpp_2gdi_ba_rpr_renumb_chainA_ref.pdb	tar_min.out.40.pdb	21.35	tar	Rosetta
136	136	target_tpp_2gdi_ba_rpr_renumb_chainA_ref.pdb	tar_min.out.41.pdb	19.2	tar	Rosetta
137	137	target_tpp_2gdi_ba_rpr_renumb_chainA_ref.pdb	tar_min.out.42.pdb	19.12	tar	Rosetta
138	138	target_tpp_2gdi_ba_rpr_renumb_chainA_ref.pdb	tar_min.out.43.pdb	19.8	tar	Rosetta
139	139	target_tpp_2gdi_ba_rpr_renumb_chainA_ref.pdb	tar_min.out.44.pdb	18.17	tar	Rosetta
140	140	target_tpp_2gdi_ba_rpr_renumb_chainA_ref.pdb	tar_min.out.45.pdb	19.31	tar	Rosetta
141	141	target_tpp_2gdi_ba_rpr_renumb_chainA_ref.pdb	tar_min.out.46.pdb	12.69	tar	Rosetta
142	142	target_tpp_2gdi_ba_rpr_renumb_chainA_ref.pdb	tar_min.out.47.pdb	25.22	tar	Rosetta
143	143	target_tpp_2gdi_ba_rpr_renumb_chainA_ref.pdb	tar_min.out.48.pdb	12.48	tar	Rosetta
144	144	target_tpp_2gdi_ba_rpr_renumb_chainA_ref.pdb	tar_min.out.49.pdb	18.97	tar	Rosetta
145	145	target_tpp_2gdi_ba_rpr_renumb_chainA_ref.pdb	tar_min.out.5.pdb	16.57	tar	Rosetta
146	146	target_tpp_2gdi_ba_rpr_renumb_chainA_ref.pdb	tar_min.out.50.pdb	14.33	tar	Rosetta
147	147	target_tpp_2gdi_ba_rpr_renumb_chainA_ref.pdb	tar_min.out.51.pdb	10	tar	Rosetta
148	148	target_tpp_2gdi_ba_rpr_renumb_chainA_ref.pdb	tar_min.out.52.pdb	20.88	tar	Rosetta
149	149	target_tpp_2gdi_ba_rpr_renumb_chainA_ref.pdb	tar_min.out.53.pdb	15	tar	Rosetta
150	150	target_tpp_2gdi_ba_rpr_renumb_chainA_ref.pdb	tar_min.out.54.pdb	18.45	tar	Rosetta
151	151	target_tpp_2gdi_ba_rpr_renumb_chainA_ref.pdb	tar_min.out.55.pdb	14.01	tar	Rosetta
152	152	target_tpp_2gdi_ba_rpr_renumb_chainA_ref.pdb	tar_min.out.56.pdb	14.78	tar	Rosetta
153	153	target_tpp_2gdi_ba_rpr_renumb_chainA_ref.pdb	tar_min.out.57.pdb	22.04	tar	Rosetta
154	154	target_tpp_2gdi_ba_rpr_renumb_chainA_ref.pdb	tar_min.out.58.pdb	16.62	tar	Rosetta
155	155	target_tpp_2gdi_ba_rpr_renumb_chainA_ref.pdb	tar_min.out.59.pdb	17.61	tar	Rosetta
156	156	target_tpp_2gdi_ba_rpr_renumb_chainA_ref.pdb	tar_min.out.6.pdb	14.03	tar	Rosetta
157	157	target_tpp_2gdi_ba_rpr_renumb_chainA_ref.pdb	tar_min.out.60.pdb	21.81	tar	Rosetta
158	158	target_tpp_2gdi_ba_rpr_renumb_chainA_ref.pdb	tar_min.out.61.pdb	13.45	tar	Rosetta
159	159	target_tpp_2gdi_ba_rpr_renumb_chainA_ref.pdb	tar_min.out.62.pdb	27.29	tar	Rosetta
160	160	target_tpp_2gdi_ba_rpr_renumb_chainA_ref.pdb	tar_min.out.63.pdb	26.01	tar	Rosetta
161	161	target_tpp_2gdi_ba_rpr_renumb_chainA_ref.pdb	tar_min.out.64.pdb	22.43	tar	Rosetta
162	162	target_tpp_2gdi_ba_rpr_renumb_chainA_ref.pdb	tar_min.out.65.pdb	12.04	tar	Rosetta
163	163	target_tpp_2gdi_ba_rpr_renumb_chainA_ref.pdb	tar_min.out.66.pdb	18.52	tar	Rosetta
164	164	target_tpp_2gdi_ba_rpr_renumb_chainA_ref.pdb	tar_min.out.67.pdb	21.54	tar	Rosetta
165	165	target_tpp_2gdi_ba_rpr_renumb_chainA_ref.pdb	tar_min.out.68.pdb	13.86	tar	Rosetta
166	166	target_tpp_2gdi_ba_rpr_renumb_chainA_ref.pdb	tar_min.out.69.pdb	15.06	tar	Rosetta
167	167	target_tpp_2gdi_ba_rpr_renumb_chainA_ref.pdb	tar_min.out.7.pdb	18.82	tar	Rosetta
168	168	target_tpp_2gdi_ba_rpr_renumb_chainA_ref.pdb	tar_min.out.70.pdb	17.78	tar	Rosetta
169	169	target_tpp_2gdi_ba_rpr_renumb_chainA_ref.pdb	tar_min.out.71.pdb	13.94	tar	Rosetta
170	170	target_tpp_2gdi_ba_rpr_renumb_chainA_ref.pdb	tar_min.out.72.pdb	15.3	tar	Rosetta
171	171	target_tpp_2gdi_ba_rpr_renumb_chainA_ref.pdb	tar_min.out.73.pdb	20.11	tar	Rosetta
172	172	target_tpp_2gdi_ba_rpr_renumb_chainA_ref.pdb	tar_min.out.74.pdb	11.08	tar	Rosetta
173	173	target_tpp_2gdi_ba_rpr_renumb_chainA_ref.pdb	tar_min.out.75.pdb	16.43	tar	Rosetta
174	174	target_tpp_2gdi_ba_rpr_renumb_chainA_ref.pdb	tar_min.out.76.pdb	11.33	tar	Rosetta
175	175	target_tpp_2gdi_ba_rpr_renumb_chainA_ref.pdb	tar_min.out.77.pdb	19.65	tar	Rosetta
176	176	target_tpp_2gdi_ba_rpr_renumb_chainA_ref.pdb	tar_min.out.78.pdb	11.45	tar	Rosetta
177	177	target_tpp_2gdi_ba_rpr_renumb_chainA_ref.pdb	tar_min.out.79.pdb	12.92	tar	Rosetta
178	178	target_tpp_2gdi_ba_rpr_renumb_chainA_ref.pdb	tar_min.out.8.pdb	13.95	tar	Rosetta
179	179	target_tpp_2gdi_ba_rpr_renumb_chainA_ref.pdb	tar_min.out.80.pdb	25.84	tar	Rosetta
180	180	target_tpp_2gdi_ba_rpr_renumb_chainA_ref.pdb	tar_min.out.81.pdb	16.59	tar	Rosetta
181	181	target_tpp_2gdi_ba_rpr_renumb_chainA_ref.pdb	tar_min.out.82.pdb	11.76	tar	Rosetta
182	182	target_tpp_2gdi_ba_rpr_renumb_chainA_ref.pdb	tar_min.out.83.pdb	13.65	tar	Rosetta
183	183	target_tpp_2gdi_ba_rpr_renumb_chainA_ref.pdb	tar_min.out.84.pdb	20.13	tar	Rosetta
184	184	target_tpp_2gdi_ba_rpr_renumb_chainA_ref.pdb	tar_min.out.85.pdb	18.11	tar	Rosetta
185	185	target_tpp_2gdi_ba_rpr_renumb_chainA_ref.pdb	tar_min.out.86.pdb	17.7	tar	Rosetta
186	186	target_tpp_2gdi_ba_rpr_renumb_chainA_ref.pdb	tar_min.out.87.pdb	16.89	tar	Rosetta
187	187	target_tpp_2gdi_ba_rpr_renumb_chainA_ref.pdb	tar_min.out.88.pdb	15.3	tar	Rosetta
188	188	target_tpp_2gdi_ba_rpr_renumb_chainA_ref.pdb	tar_min.out.89.pdb	16.65	tar	Rosetta
189	189	target_tpp_2gdi_ba_rpr_renumb_chainA_ref.pdb	tar_min.out.9.pdb	17.2	tar	Rosetta
190	190	target_tpp_2gdi_ba_rpr_renumb_chainA_ref.pdb	tar_min.out.90.pdb	15.03	tar	Rosetta
191	191	target_tpp_2gdi_ba_rpr_renumb_chainA_ref.pdb	tar_min.out.91.pdb	12.85	tar	Rosetta
192	192	target_tpp_2gdi_ba_rpr_renumb_chainA_ref.pdb	tar_min.out.92.pdb	18.42	tar	Rosetta
193	193	target_tpp_2gdi_ba_rpr_renumb_chainA_ref.pdb	tar_min.out.93.pdb	17.4	tar	Rosetta
194	194	target_tpp_2gdi_ba_rpr_renumb_chainA_ref.pdb	tar_min.out.94.pdb	18.77	tar	Rosetta
195	195	target_tpp_2gdi_ba_rpr_renumb_chainA_ref.pdb	tar_min.out.95.pdb	21.25	tar	Rosetta
196	196	target_tpp_2gdi_ba_rpr_renumb_chainA_ref.pdb	tar_min.out.96.pdb	15.97	tar	Rosetta
197	197	target_tpp_2gdi_ba_rpr_renumb_chainA_ref.pdb	tar_min.out.97.pdb	23.85	tar	Rosetta
198	198	target_tpp_2gdi_ba_rpr_renumb_chainA_ref.pdb	tar_min.out.98.pdb	15.53	tar	Rosetta
199	199	target_tpp_2gdi_ba_rpr_renumb_chainA_ref.pdb	tar_min.out.99.pdb	22.2	tar	Rosetta

## Sheet: thf_simrna5x100farna5x100_rmsd_
	Unnamed: 0	target	model	rmsd	group_name	Method
0	0	4lvv_rpr_ref.pdb	tha_5f8916a8_ALL-000001_AA.pdb	11.35	tha	SimRNA
1	1	4lvv_rpr_ref.pdb	tha_5f8916a8_ALL-000002_AA.pdb	11.36	tha	SimRNA
2	2	4lvv_rpr_ref.pdb	tha_5f8916a8_ALL-000003_AA.pdb	11.99	tha	SimRNA
3	3	4lvv_rpr_ref.pdb	tha_5f8916a8_ALL-000004_AA.pdb	11.93	tha	SimRNA
4	4	4lvv_rpr_ref.pdb	tha_5f8916a8_ALL-000005_AA.pdb	11.56	tha	SimRNA
5	5	4lvv_rpr_ref.pdb	tha_5f8916a8_ALL-000006_AA.pdb	11.47	tha	SimRNA
6	6	4lvv_rpr_ref.pdb	tha_5f8916a8_ALL-000007_AA.pdb	12.52	tha	SimRNA
7	7	4lvv_rpr_ref.pdb	tha_5f8916a8_ALL-000008_AA.pdb	12.2	tha	SimRNA
8	8	4lvv_rpr_ref.pdb	tha_5f8916a8_ALL-000009_AA.pdb	11.58	tha	SimRNA
9	9	4lvv_rpr_ref.pdb	tha_5f8916a8_ALL-000010_AA.pdb	11.8	tha	SimRNA
10	10	4lvv_rpr_ref.pdb	tha_5f8916a8_ALL-000011_AA.pdb	11.56	tha	SimRNA
11	11	4lvv_rpr_ref.pdb	tha_5f8916a8_ALL-000012_AA.pdb	12	tha	SimRNA
12	12	4lvv_rpr_ref.pdb	tha_5f8916a8_ALL-000013_AA.pdb	11.5	tha	SimRNA
13	13	4lvv_rpr_ref.pdb	tha_5f8916a8_ALL-000014_AA.pdb	12.84	tha	SimRNA
14	14	4lvv_rpr_ref.pdb	tha_5f8916a8_ALL-000015_AA.pdb	12.77	tha	SimRNA
15	15	4lvv_rpr_ref.pdb	tha_5f8916a8_ALL-000016_AA.pdb	11.55	tha	SimRNA
16	16	4lvv_rpr_ref.pdb	tha_5f8916a8_ALL-000017_AA.pdb	11.44	tha	SimRNA
17	17	4lvv_rpr_ref.pdb	tha_5f8916a8_ALL-000018_AA.pdb	11.33	tha	SimRNA
18	18	4lvv_rpr_ref.pdb	tha_5f8916a8_ALL-000019_AA.pdb	11.22	tha	SimRNA
19	19	4lvv_rpr_ref.pdb	tha_5f8916a8_ALL-000020_AA.pdb	11.86	tha	SimRNA
20	20	4lvv_rpr_ref.pdb	tha_5f8916a8_ALL-000021_AA.pdb	11.31	tha	SimRNA
21	21	4lvv_rpr_ref.pdb	tha_5f8916a8_ALL-000022_AA.pdb	11.84	tha	SimRNA
22	22	4lvv_rpr_ref.pdb	tha_5f8916a8_ALL-000023_AA.pdb	11.55	tha	SimRNA
23	23	4lvv_rpr_ref.pdb	tha_5f8916a8_ALL-000024_AA.pdb	11.67	tha	SimRNA
24	24	4lvv_rpr_ref.pdb	tha_5f8916a8_ALL-000025_AA.pdb	11.87	tha	SimRNA
25	25	4lvv_rpr_ref.pdb	tha_5f8916a8_ALL-000026_AA.pdb	11.24	tha	SimRNA
26	26	4lvv_rpr_ref.pdb	tha_5f8916a8_ALL-000027_AA.pdb	11.47	tha	SimRNA
27	27	4lvv_rpr_ref.pdb	tha_5f8916a8_ALL-000028_AA.pdb	11.87	tha	SimRNA
28	28	4lvv_rpr_ref.pdb	tha_5f8916a8_ALL-000029_AA.pdb	11.85	tha	SimRNA
29	29	4lvv_rpr_ref.pdb	tha_5f8916a8_ALL-000030_AA.pdb	12.89	tha	SimRNA
30	30	4lvv_rpr_ref.pdb	tha_5f8916a8_ALL-000031_AA.pdb	11.05	tha	SimRNA
31	31	4lvv_rpr_ref.pdb	tha_5f8916a8_ALL-000032_AA.pdb	11.26	tha	SimRNA
32	32	4lvv_rpr_ref.pdb	tha_5f8916a8_ALL-000033_AA.pdb	12.8	tha	SimRNA
33	33	4lvv_rpr_ref.pdb	tha_5f8916a8_ALL-000034_AA.pdb	11.65	tha	SimRNA
34	34	4lvv_rpr_ref.pdb	tha_5f8916a8_ALL-000035_AA.pdb	11.73	tha	SimRNA
35	35	4lvv_rpr_ref.pdb	tha_5f8916a8_ALL-000036_AA.pdb	11.77	tha	SimRNA
36	36	4lvv_rpr_ref.pdb	tha_5f8916a8_ALL-000037_AA.pdb	12.38	tha	SimRNA
37	37	4lvv_rpr_ref.pdb	tha_5f8916a8_ALL-000038_AA.pdb	11.63	tha	SimRNA
38	38	4lvv_rpr_ref.pdb	tha_5f8916a8_ALL-000039_AA.pdb	11.17	tha	SimRNA
39	39	4lvv_rpr_ref.pdb	tha_5f8916a8_ALL-000040_AA.pdb	11.69	tha	SimRNA
40	40	4lvv_rpr_ref.pdb	tha_5f8916a8_ALL-000041_AA.pdb	11.74	tha	SimRNA
41	41	4lvv_rpr_ref.pdb	tha_5f8916a8_ALL-000042_AA.pdb	12.05	tha	SimRNA
42	42	4lvv_rpr_ref.pdb	tha_5f8916a8_ALL-000043_AA.pdb	12.01	tha	SimRNA
43	43	4lvv_rpr_ref.pdb	tha_5f8916a8_ALL-000044_AA.pdb	11.56	tha	SimRNA
44	44	4lvv_rpr_ref.pdb	tha_5f8916a8_ALL-000045_AA.pdb	12.21	tha	SimRNA
45	45	4lvv_rpr_ref.pdb	tha_5f8916a8_ALL-000046_AA.pdb	12.32	tha	SimRNA
46	46	4lvv_rpr_ref.pdb	tha_5f8916a8_ALL-000047_AA.pdb	11.12	tha	SimRNA
47	47	4lvv_rpr_ref.pdb	tha_5f8916a8_ALL-000048_AA.pdb	12.37	tha	SimRNA
48	48	4lvv_rpr_ref.pdb	tha_5f8916a8_ALL-000049_AA.pdb	12.31	tha	SimRNA
49	49	4lvv_rpr_ref.pdb	tha_5f8916a8_ALL-000050_AA.pdb	11.65	tha	SimRNA
50	50	4lvv_rpr_ref.pdb	tha_5f8916a8_ALL-000051_AA.pdb	11.49	tha	SimRNA
51	51	4lvv_rpr_ref.pdb	tha_5f8916a8_ALL-000052_AA.pdb	11.9	tha	SimRNA
52	52	4lvv_rpr_ref.pdb	tha_5f8916a8_ALL-000053_AA.pdb	12.21	tha	SimRNA
53	53	4lvv_rpr_ref.pdb	tha_5f8916a8_ALL-000054_AA.pdb	11.32	tha	SimRNA
54	54	4lvv_rpr_ref.pdb	tha_5f8916a8_ALL-000055_AA.pdb	10.96	tha	SimRNA
55	55	4lvv_rpr_ref.pdb	tha_5f8916a8_ALL-000056_AA.pdb	13.26	tha	SimRNA
56	56	4lvv_rpr_ref.pdb	tha_5f8916a8_ALL-000057_AA.pdb	11.67	tha	SimRNA
57	57	4lvv_rpr_ref.pdb	tha_5f8916a8_ALL-000058_AA.pdb	11.49	tha	SimRNA
58	58	4lvv_rpr_ref.pdb	tha_5f8916a8_ALL-000059_AA.pdb	12.4	tha	SimRNA
59	59	4lvv_rpr_ref.pdb	tha_5f8916a8_ALL-000060_AA.pdb	12.31	tha	SimRNA
60	60	4lvv_rpr_ref.pdb	tha_5f8916a8_ALL-000061_AA.pdb	12.45	tha	SimRNA
61	61	4lvv_rpr_ref.pdb	tha_5f8916a8_ALL-000062_AA.pdb	12.47	tha	SimRNA
62	62	4lvv_rpr_ref.pdb	tha_5f8916a8_ALL-000063_AA.pdb	11.49	tha	SimRNA
63	63	4lvv_rpr_ref.pdb	tha_5f8916a8_ALL-000064_AA.pdb	11.67	tha	SimRNA
64	64	4lvv_rpr_ref.pdb	tha_5f8916a8_ALL-000065_AA.pdb	11.85	tha	SimRNA
65	65	4lvv_rpr_ref.pdb	tha_5f8916a8_ALL-000066_AA.pdb	11.17	tha	SimRNA
66	66	4lvv_rpr_ref.pdb	tha_5f8916a8_ALL-000067_AA.pdb	12.65	tha	SimRNA
67	67	4lvv_rpr_ref.pdb	tha_5f8916a8_ALL-000068_AA.pdb	11.38	tha	SimRNA
68	68	4lvv_rpr_ref.pdb	tha_5f8916a8_ALL-000069_AA.pdb	12.42	tha	SimRNA
69	69	4lvv_rpr_ref.pdb	tha_5f8916a8_ALL-000070_AA.pdb	12.14	tha	SimRNA
70	70	4lvv_rpr_ref.pdb	tha_5f8916a8_ALL-000071_AA.pdb	11.73	tha	SimRNA
71	71	4lvv_rpr_ref.pdb	tha_5f8916a8_ALL-000072_AA.pdb	11	tha	SimRNA
72	72	4lvv_rpr_ref.pdb	tha_5f8916a8_ALL-000073_AA.pdb	11.73	tha	SimRNA
73	73	4lvv_rpr_ref.pdb	tha_5f8916a8_ALL-000074_AA.pdb	11.34	tha	SimRNA
74	74	4lvv_rpr_ref.pdb	tha_5f8916a8_ALL-000075_AA.pdb	12.26	tha	SimRNA
75	75	4lvv_rpr_ref.pdb	tha_5f8916a8_ALL-000076_AA.pdb	11.73	tha	SimRNA
76	76	4lvv_rpr_ref.pdb	tha_5f8916a8_ALL-000077_AA.pdb	11.32	tha	SimRNA
77	77	4lvv_rpr_ref.pdb	tha_5f8916a8_ALL-000078_AA.pdb	12.32	tha	SimRNA
78	78	4lvv_rpr_ref.pdb	tha_5f8916a8_ALL-000079_AA.pdb	11.27	tha	SimRNA
79	79	4lvv_rpr_ref.pdb	tha_5f8916a8_ALL-000080_AA.pdb	11.97	tha	SimRNA
80	80	4lvv_rpr_ref.pdb	tha_5f8916a8_ALL-000081_AA.pdb	12.47	tha	SimRNA
81	81	4lvv_rpr_ref.pdb	tha_5f8916a8_ALL-000082_AA.pdb	11.81	tha	SimRNA
82	82	4lvv_rpr_ref.pdb	tha_5f8916a8_ALL-000083_AA.pdb	11.62	tha	SimRNA
83	83	4lvv_rpr_ref.pdb	tha_5f8916a8_ALL-000084_AA.pdb	11.49	tha	SimRNA
84	84	4lvv_rpr_ref.pdb	tha_5f8916a8_ALL-000085_AA.pdb	12.18	tha	SimRNA
85	85	4lvv_rpr_ref.pdb	tha_5f8916a8_ALL-000086_AA.pdb	11.5	tha	SimRNA
86	86	4lvv_rpr_ref.pdb	tha_5f8916a8_ALL-000087_AA.pdb	11.59	tha	SimRNA
87	87	4lvv_rpr_ref.pdb	tha_5f8916a8_ALL-000088_AA.pdb	11.55	tha	SimRNA
88	88	4lvv_rpr_ref.pdb	tha_5f8916a8_ALL-000089_AA.pdb	12.81	tha	SimRNA
89	89	4lvv_rpr_ref.pdb	tha_5f8916a8_ALL-000090_AA.pdb	12.32	tha	SimRNA
90	90	4lvv_rpr_ref.pdb	tha_5f8916a8_ALL-000091_AA.pdb	11.78	tha	SimRNA
91	91	4lvv_rpr_ref.pdb	tha_5f8916a8_ALL-000092_AA.pdb	11.65	tha	SimRNA
92	92	4lvv_rpr_ref.pdb	tha_5f8916a8_ALL-000093_AA.pdb	11.77	tha	SimRNA
93	93	4lvv_rpr_ref.pdb	tha_5f8916a8_ALL-000094_AA.pdb	12.41	tha	SimRNA
94	94	4lvv_rpr_ref.pdb	tha_5f8916a8_ALL-000095_AA.pdb	12.26	tha	SimRNA
95	95	4lvv_rpr_ref.pdb	tha_5f8916a8_ALL-000096_AA.pdb	9.2	tha	SimRNA
96	96	4lvv_rpr_ref.pdb	tha_5f8916a8_ALL-000097_AA.pdb	12.03	tha	SimRNA
97	97	4lvv_rpr_ref.pdb	tha_5f8916a8_ALL-000098_AA.pdb	11.68	tha	SimRNA
98	98	4lvv_rpr_ref.pdb	tha_5f8916a8_ALL-000099_AA.pdb	11.05	tha	SimRNA
99	99	4lvv_rpr_ref.pdb	tha_5f8916a8_ALL-000100_AA.pdb	12.15	tha	SimRNA
100	100	4lvv_rpr_ref.pdb	tha_min.out.1.pdb	6.48	tha	Rosetta
101	101	4lvv_rpr_ref.pdb	tha_min.out.10.pdb	13.18	tha	Rosetta
102	102	4lvv_rpr_ref.pdb	tha_min.out.100.pdb	6.18	tha	Rosetta
103	103	4lvv_rpr_ref.pdb	tha_min.out.11.pdb	12.4	tha	Rosetta
104	104	4lvv_rpr_ref.pdb	tha_min.out.12.pdb	7.99	tha	Rosetta
105	105	4lvv_rpr_ref.pdb	tha_min.out.13.pdb	12.95	tha	Rosetta
106	106	4lvv_rpr_ref.pdb	tha_min.out.14.pdb	10.78	tha	Rosetta
107	107	4lvv_rpr_ref.pdb	tha_min.out.15.pdb	6.43	tha	Rosetta
108	108	4lvv_rpr_ref.pdb	tha_min.out.16.pdb	12.47	tha	Rosetta
109	109	4lvv_rpr_ref.pdb	tha_min.out.17.pdb	6.2	tha	Rosetta
110	110	4lvv_rpr_ref.pdb	tha_min.out.18.pdb	9.27	tha	Rosetta
111	111	4lvv_rpr_ref.pdb	tha_min.out.19.pdb	4.73	tha	Rosetta
112	112	4lvv_rpr_ref.pdb	tha_min.out.2.pdb	11.79	tha	Rosetta
113	113	4lvv_rpr_ref.pdb	tha_min.out.20.pdb	7.08	tha	Rosetta
114	114	4lvv_rpr_ref.pdb	tha_min.out.21.pdb	6.28	tha	Rosetta
115	115	4lvv_rpr_ref.pdb	tha_min.out.22.pdb	7.31	tha	Rosetta
116	116	4lvv_rpr_ref.pdb	tha_min.out.23.pdb	8.53	tha	Rosetta
117	117	4lvv_rpr_ref.pdb	tha_min.out.24.pdb	8.3	tha	Rosetta
118	118	4lvv_rpr_ref.pdb	tha_min.out.25.pdb	8.12	tha	Rosetta
119	119	4lvv_rpr_ref.pdb	tha_min.out.26.pdb	6.54	tha	Rosetta
120	120	4lvv_rpr_ref.pdb	tha_min.out.27.pdb	6.86	tha	Rosetta
121	121	4lvv_rpr_ref.pdb	tha_min.out.28.pdb	6.5	tha	Rosetta
122	122	4lvv_rpr_ref.pdb	tha_min.out.29.pdb	9.11	tha	Rosetta
123	123	4lvv_rpr_ref.pdb	tha_min.out.3.pdb	8.41	tha	Rosetta
124	124	4lvv_rpr_ref.pdb	tha_min.out.30.pdb	7.9	tha	Rosetta
125	125	4lvv_rpr_ref.pdb	tha_min.out.31.pdb	13.78	tha	Rosetta
126	126	4lvv_rpr_ref.pdb	tha_min.out.32.pdb	14.79	tha	Rosetta
127	127	4lvv_rpr_ref.pdb	tha_min.out.33.pdb	9.9	tha	Rosetta
128	128	4lvv_rpr_ref.pdb	tha_min.out.34.pdb	6.7	tha	Rosetta
129	129	4lvv_rpr_ref.pdb	tha_min.out.35.pdb	8.4	tha	Rosetta
130	130	4lvv_rpr_ref.pdb	tha_min.out.36.pdb	7.75	tha	Rosetta
131	131	4lvv_rpr_ref.pdb	tha_min.out.37.pdb	9.81	tha	Rosetta
132	132	4lvv_rpr_ref.pdb	tha_min.out.38.pdb	8.19	tha	Rosetta
133	133	4lvv_rpr_ref.pdb	tha_min.out.39.pdb	6.42	tha	Rosetta
134	134	4lvv_rpr_ref.pdb	tha_min.out.4.pdb	8.04	tha	Rosetta
135	135	4lvv_rpr_ref.pdb	tha_min.out.40.pdb	4.68	tha	Rosetta
136	136	4lvv_rpr_ref.pdb	tha_min.out.41.pdb	6.98	tha	Rosetta
137	137	4lvv_rpr_ref.pdb	tha_min.out.42.pdb	8.23	tha	Rosetta
138	138	4lvv_rpr_ref.pdb	tha_min.out.43.pdb	10.92	tha	Rosetta
139	139	4lvv_rpr_ref.pdb	tha_min.out.44.pdb	6.25	tha	Rosetta
140	140	4lvv_rpr_ref.pdb	tha_min.out.45.pdb	9.76	tha	Rosetta
141	141	4lvv_rpr_ref.pdb	tha_min.out.46.pdb	7.88	tha	Rosetta
142	142	4lvv_rpr_ref.pdb	tha_min.out.47.pdb	6.92	tha	Rosetta
143	143	4lvv_rpr_ref.pdb	tha_min.out.48.pdb	6.11	tha	Rosetta
144	144	4lvv_rpr_ref.pdb	tha_min.out.49.pdb	9.99	tha	Rosetta
145	145	4lvv_rpr_ref.pdb	tha_min.out.5.pdb	5.37	tha	Rosetta
146	146	4lvv_rpr_ref.pdb	tha_min.out.50.pdb	12.37	tha	Rosetta
147	147	4lvv_rpr_ref.pdb	tha_min.out.51.pdb	8.07	tha	Rosetta
148	148	4lvv_rpr_ref.pdb	tha_min.out.52.pdb	10.51	tha	Rosetta
149	149	4lvv_rpr_ref.pdb	tha_min.out.53.pdb	10.48	tha	Rosetta
150	150	4lvv_rpr_ref.pdb	tha_min.out.54.pdb	10.38	tha	Rosetta
151	151	4lvv_rpr_ref.pdb	tha_min.out.55.pdb	14.04	tha	Rosetta
152	152	4lvv_rpr_ref.pdb	tha_min.out.56.pdb	8.09	tha	Rosetta
153	153	4lvv_rpr_ref.pdb	tha_min.out.57.pdb	8.3	tha	Rosetta
154	154	4lvv_rpr_ref.pdb	tha_min.out.58.pdb	11.03	tha	Rosetta
155	155	4lvv_rpr_ref.pdb	tha_min.out.59.pdb	7.5	tha	Rosetta
156	156	4lvv_rpr_ref.pdb	tha_min.out.6.pdb	9.4	tha	Rosetta
157	157	4lvv_rpr_ref.pdb	tha_min.out.60.pdb	8.06	tha	Rosetta
158	158	4lvv_rpr_ref.pdb	tha_min.out.61.pdb	13.69	tha	Rosetta
159	159	4lvv_rpr_ref.pdb	tha_min.out.62.pdb	9.72	tha	Rosetta
160	160	4lvv_rpr_ref.pdb	tha_min.out.63.pdb	11.6	tha	Rosetta
161	161	4lvv_rpr_ref.pdb	tha_min.out.64.pdb	7.08	tha	Rosetta
162	162	4lvv_rpr_ref.pdb	tha_min.out.65.pdb	6.92	tha	Rosetta
163	163	4lvv_rpr_ref.pdb	tha_min.out.66.pdb	6.71	tha	Rosetta
164	164	4lvv_rpr_ref.pdb	tha_min.out.67.pdb	14.32	tha	Rosetta
165	165	4lvv_rpr_ref.pdb	tha_min.out.68.pdb	10.24	tha	Rosetta
166	166	4lvv_rpr_ref.pdb	tha_min.out.69.pdb	10.29	tha	Rosetta
167	167	4lvv_rpr_ref.pdb	tha_min.out.7.pdb	11.13	tha	Rosetta
168	168	4lvv_rpr_ref.pdb	tha_min.out.70.pdb	9.24	tha	Rosetta
169	169	4lvv_rpr_ref.pdb	tha_min.out.71.pdb	7.94	tha	Rosetta
170	170	4lvv_rpr_ref.pdb	tha_min.out.72.pdb	10.39	tha	Rosetta
171	171	4lvv_rpr_ref.pdb	tha_min.out.73.pdb	13.19	tha	Rosetta
172	172	4lvv_rpr_ref.pdb	tha_min.out.74.pdb	11.03	tha	Rosetta
173	173	4lvv_rpr_ref.pdb	tha_min.out.75.pdb	9.19	tha	Rosetta
174	174	4lvv_rpr_ref.pdb	tha_min.out.76.pdb	12.07	tha	Rosetta
175	175	4lvv_rpr_ref.pdb	tha_min.out.77.pdb	10.51	tha	Rosetta
176	176	4lvv_rpr_ref.pdb	tha_min.out.78.pdb	7.43	tha	Rosetta
177	177	4lvv_rpr_ref.pdb	tha_min.out.79.pdb	6.69	tha	Rosetta
178	178	4lvv_rpr_ref.pdb	tha_min.out.8.pdb	7.34	tha	Rosetta
179	179	4lvv_rpr_ref.pdb	tha_min.out.80.pdb	12.93	tha	Rosetta
180	180	4lvv_rpr_ref.pdb	tha_min.out.81.pdb	8.01	tha	Rosetta
181	181	4lvv_rpr_ref.pdb	tha_min.out.82.pdb	7.99	tha	Rosetta
182	182	4lvv_rpr_ref.pdb	tha_min.out.83.pdb	7.89	tha	Rosetta
183	183	4lvv_rpr_ref.pdb	tha_min.out.84.pdb	13.27	tha	Rosetta
184	184	4lvv_rpr_ref.pdb	tha_min.out.85.pdb	7.74	tha	Rosetta
185	185	4lvv_rpr_ref.pdb	tha_min.out.86.pdb	5.77	tha	Rosetta
186	186	4lvv_rpr_ref.pdb	tha_min.out.87.pdb	7.28	tha	Rosetta
187	187	4lvv_rpr_ref.pdb	tha_min.out.88.pdb	7.78	tha	Rosetta
188	188	4lvv_rpr_ref.pdb	tha_min.out.89.pdb	8.93	tha	Rosetta
189	189	4lvv_rpr_ref.pdb	tha_min.out.9.pdb	6.89	tha	Rosetta
190	190	4lvv_rpr_ref.pdb	tha_min.out.90.pdb	6.99	tha	Rosetta
191	191	4lvv_rpr_ref.pdb	tha_min.out.91.pdb	11.79	tha	Rosetta
192	192	4lvv_rpr_ref.pdb	tha_min.out.92.pdb	9.1	tha	Rosetta
193	193	4lvv_rpr_ref.pdb	tha_min.out.93.pdb	7.37	tha	Rosetta
194	194	4lvv_rpr_ref.pdb	tha_min.out.94.pdb	10.77	tha	Rosetta
195	195	4lvv_rpr_ref.pdb	tha_min.out.95.pdb	10.87	tha	Rosetta
196	196	4lvv_rpr_ref.pdb	tha_min.out.96.pdb	10.38	tha	Rosetta
197	197	4lvv_rpr_ref.pdb	tha_min.out.97.pdb	13.29	tha	Rosetta
198	198	4lvv_rpr_ref.pdb	tha_min.out.98.pdb	6.55	tha	Rosetta
199	199	4lvv_rpr_ref.pdb	tha_min.out.99.pdb	10.67	tha	Rosetta
200	200	4lvv_rpr_ref.pdb	hak_cb6e7e4d_ALL-000001_AA.pdb	10.72	hak	SimRNA
201	201	4lvv_rpr_ref.pdb	hak_cb6e7e4d_ALL-000002_AA.pdb	11.8	hak	SimRNA
202	202	4lvv_rpr_ref.pdb	hak_cb6e7e4d_ALL-000003_AA.pdb	13.24	hak	SimRNA
203	203	4lvv_rpr_ref.pdb	hak_cb6e7e4d_ALL-000004_AA.pdb	12.35	hak	SimRNA
204	204	4lvv_rpr_ref.pdb	hak_cb6e7e4d_ALL-000005_AA.pdb	8.8	hak	SimRNA
205	205	4lvv_rpr_ref.pdb	hak_cb6e7e4d_ALL-000006_AA.pdb	8.84	hak	SimRNA
206	206	4lvv_rpr_ref.pdb	hak_cb6e7e4d_ALL-000007_AA.pdb	13.07	hak	SimRNA
207	207	4lvv_rpr_ref.pdb	hak_cb6e7e4d_ALL-000008_AA.pdb	8.31	hak	SimRNA
208	208	4lvv_rpr_ref.pdb	hak_cb6e7e4d_ALL-000009_AA.pdb	11.27	hak	SimRNA
209	209	4lvv_rpr_ref.pdb	hak_cb6e7e4d_ALL-000010_AA.pdb	7.61	hak	SimRNA
210	210	4lvv_rpr_ref.pdb	hak_cb6e7e4d_ALL-000011_AA.pdb	12.2	hak	SimRNA
211	211	4lvv_rpr_ref.pdb	hak_cb6e7e4d_ALL-000012_AA.pdb	11.01	hak	SimRNA
212	212	4lvv_rpr_ref.pdb	hak_cb6e7e4d_ALL-000013_AA.pdb	9.64	hak	SimRNA
213	213	4lvv_rpr_ref.pdb	hak_cb6e7e4d_ALL-000014_AA.pdb	11.85	hak	SimRNA
214	214	4lvv_rpr_ref.pdb	hak_cb6e7e4d_ALL-000015_AA.pdb	12.93	hak	SimRNA
215	215	4lvv_rpr_ref.pdb	hak_cb6e7e4d_ALL-000016_AA.pdb	11.95	hak	SimRNA
216	216	4lvv_rpr_ref.pdb	hak_cb6e7e4d_ALL-000017_AA.pdb	9.6	hak	SimRNA
217	217	4lvv_rpr_ref.pdb	hak_cb6e7e4d_ALL-000018_AA.pdb	11.88	hak	SimRNA
218	218	4lvv_rpr_ref.pdb	hak_cb6e7e4d_ALL-000019_AA.pdb	11.93	hak	SimRNA
219	219	4lvv_rpr_ref.pdb	hak_cb6e7e4d_ALL-000020_AA.pdb	11.37	hak	SimRNA
220	220	4lvv_rpr_ref.pdb	hak_cb6e7e4d_ALL-000021_AA.pdb	11.73	hak	SimRNA
221	221	4lvv_rpr_ref.pdb	hak_cb6e7e4d_ALL-000022_AA.pdb	13.36	hak	SimRNA
222	222	4lvv_rpr_ref.pdb	hak_cb6e7e4d_ALL-000023_AA.pdb	15.97	hak	SimRNA
223	223	4lvv_rpr_ref.pdb	hak_cb6e7e4d_ALL-000024_AA.pdb	11.39	hak	SimRNA
224	224	4lvv_rpr_ref.pdb	hak_cb6e7e4d_ALL-000025_AA.pdb	8.86	hak	SimRNA
225	225	4lvv_rpr_ref.pdb	hak_cb6e7e4d_ALL-000026_AA.pdb	11.79	hak	SimRNA
226	226	4lvv_rpr_ref.pdb	hak_cb6e7e4d_ALL-000027_AA.pdb	14.77	hak	SimRNA
227	227	4lvv_rpr_ref.pdb	hak_cb6e7e4d_ALL-000028_AA.pdb	9.16	hak	SimRNA
228	228	4lvv_rpr_ref.pdb	hak_cb6e7e4d_ALL-000029_AA.pdb	12.05	hak	SimRNA
229	229	4lvv_rpr_ref.pdb	hak_cb6e7e4d_ALL-000030_AA.pdb	13.41	hak	SimRNA
230	230	4lvv_rpr_ref.pdb	hak_cb6e7e4d_ALL-000031_AA.pdb	11.45	hak	SimRNA
231	231	4lvv_rpr_ref.pdb	hak_cb6e7e4d_ALL-000032_AA.pdb	8.96	hak	SimRNA
232	232	4lvv_rpr_ref.pdb	hak_cb6e7e4d_ALL-000033_AA.pdb	12.49	hak	SimRNA
233	233	4lvv_rpr_ref.pdb	hak_cb6e7e4d_ALL-000034_AA.pdb	12.78	hak	SimRNA
234	234	4lvv_rpr_ref.pdb	hak_cb6e7e4d_ALL-000035_AA.pdb	12.45	hak	SimRNA
235	235	4lvv_rpr_ref.pdb	hak_cb6e7e4d_ALL-000036_AA.pdb	12.62	hak	SimRNA
236	236	4lvv_rpr_ref.pdb	hak_cb6e7e4d_ALL-000037_AA.pdb	13.81	hak	SimRNA
237	237	4lvv_rpr_ref.pdb	hak_cb6e7e4d_ALL-000038_AA.pdb	12.3	hak	SimRNA
238	238	4lvv_rpr_ref.pdb	hak_cb6e7e4d_ALL-000039_AA.pdb	12.07	hak	SimRNA
239	239	4lvv_rpr_ref.pdb	hak_cb6e7e4d_ALL-000040_AA.pdb	12.42	hak	SimRNA
240	240	4lvv_rpr_ref.pdb	hak_cb6e7e4d_ALL-000041_AA.pdb	9.39	hak	SimRNA
241	241	4lvv_rpr_ref.pdb	hak_cb6e7e4d_ALL-000042_AA.pdb	13.32	hak	SimRNA
242	242	4lvv_rpr_ref.pdb	hak_cb6e7e4d_ALL-000043_AA.pdb	11.02	hak	SimRNA
243	243	4lvv_rpr_ref.pdb	hak_cb6e7e4d_ALL-000044_AA.pdb	13.88	hak	SimRNA
244	244	4lvv_rpr_ref.pdb	hak_cb6e7e4d_ALL-000045_AA.pdb	14.18	hak	SimRNA
245	245	4lvv_rpr_ref.pdb	hak_cb6e7e4d_ALL-000046_AA.pdb	8.13	hak	SimRNA
246	246	4lvv_rpr_ref.pdb	hak_cb6e7e4d_ALL-000047_AA.pdb	12.13	hak	SimRNA
247	247	4lvv_rpr_ref.pdb	hak_cb6e7e4d_ALL-000048_AA.pdb	11.3	hak	SimRNA
248	248	4lvv_rpr_ref.pdb	hak_cb6e7e4d_ALL-000049_AA.pdb	8.92	hak	SimRNA
249	249	4lvv_rpr_ref.pdb	hak_cb6e7e4d_ALL-000050_AA.pdb	8.64	hak	SimRNA
250	250	4lvv_rpr_ref.pdb	hak_cb6e7e4d_ALL-000051_AA.pdb	12.42	hak	SimRNA
251	251	4lvv_rpr_ref.pdb	hak_cb6e7e4d_ALL-000052_AA.pdb	10.36	hak	SimRNA
252	252	4lvv_rpr_ref.pdb	hak_cb6e7e4d_ALL-000053_AA.pdb	12.9	hak	SimRNA
253	253	4lvv_rpr_ref.pdb	hak_cb6e7e4d_ALL-000054_AA.pdb	11.62	hak	SimRNA
254	254	4lvv_rpr_ref.pdb	hak_cb6e7e4d_ALL-000055_AA.pdb	6.87	hak	SimRNA
255	255	4lvv_rpr_ref.pdb	hak_cb6e7e4d_ALL-000056_AA.pdb	12.09	hak	SimRNA
256	256	4lvv_rpr_ref.pdb	hak_cb6e7e4d_ALL-000057_AA.pdb	15.83	hak	SimRNA
257	257	4lvv_rpr_ref.pdb	hak_cb6e7e4d_ALL-000058_AA.pdb	9.2	hak	SimRNA
258	258	4lvv_rpr_ref.pdb	hak_cb6e7e4d_ALL-000059_AA.pdb	13.15	hak	SimRNA
259	259	4lvv_rpr_ref.pdb	hak_cb6e7e4d_ALL-000060_AA.pdb	8.88	hak	SimRNA
260	260	4lvv_rpr_ref.pdb	hak_cb6e7e4d_ALL-000061_AA.pdb	11.66	hak	SimRNA
261	261	4lvv_rpr_ref.pdb	hak_cb6e7e4d_ALL-000062_AA.pdb	9.03	hak	SimRNA
262	262	4lvv_rpr_ref.pdb	hak_cb6e7e4d_ALL-000063_AA.pdb	7.36	hak	SimRNA
263	263	4lvv_rpr_ref.pdb	hak_cb6e7e4d_ALL-000064_AA.pdb	8.81	hak	SimRNA
264	264	4lvv_rpr_ref.pdb	hak_cb6e7e4d_ALL-000065_AA.pdb	8.72	hak	SimRNA
265	265	4lvv_rpr_ref.pdb	hak_cb6e7e4d_ALL-000066_AA.pdb	11.67	hak	SimRNA
266	266	4lvv_rpr_ref.pdb	hak_cb6e7e4d_ALL-000067_AA.pdb	9.7	hak	SimRNA
267	267	4lvv_rpr_ref.pdb	hak_cb6e7e4d_ALL-000068_AA.pdb	12.31	hak	SimRNA
268	268	4lvv_rpr_ref.pdb	hak_cb6e7e4d_ALL-000069_AA.pdb	8.5	hak	SimRNA
269	269	4lvv_rpr_ref.pdb	hak_cb6e7e4d_ALL-000070_AA.pdb	13.49	hak	SimRNA
270	270	4lvv_rpr_ref.pdb	hak_cb6e7e4d_ALL-000071_AA.pdb	9.5	hak	SimRNA
271	271	4lvv_rpr_ref.pdb	hak_cb6e7e4d_ALL-000072_AA.pdb	10.83	hak	SimRNA
272	272	4lvv_rpr_ref.pdb	hak_cb6e7e4d_ALL-000073_AA.pdb	11.26	hak	SimRNA
273	273	4lvv_rpr_ref.pdb	hak_cb6e7e4d_ALL-000074_AA.pdb	11.26	hak	SimRNA
274	274	4lvv_rpr_ref.pdb	hak_cb6e7e4d_ALL-000075_AA.pdb	13.38	hak	SimRNA
275	275	4lvv_rpr_ref.pdb	hak_cb6e7e4d_ALL-000076_AA.pdb	12.43	hak	SimRNA
276	276	4lvv_rpr_ref.pdb	hak_cb6e7e4d_ALL-000077_AA.pdb	11.12	hak	SimRNA
277	277	4lvv_rpr_ref.pdb	hak_cb6e7e4d_ALL-000078_AA.pdb	9.63	hak	SimRNA
278	278	4lvv_rpr_ref.pdb	hak_cb6e7e4d_ALL-000079_AA.pdb	12.27	hak	SimRNA
279	279	4lvv_rpr_ref.pdb	hak_cb6e7e4d_ALL-000080_AA.pdb	9.53	hak	SimRNA
280	280	4lvv_rpr_ref.pdb	hak_cb6e7e4d_ALL-000081_AA.pdb	12.75	hak	SimRNA
281	281	4lvv_rpr_ref.pdb	hak_cb6e7e4d_ALL-000082_AA.pdb	10.86	hak	SimRNA
282	282	4lvv_rpr_ref.pdb	hak_cb6e7e4d_ALL-000083_AA.pdb	13.65	hak	SimRNA
283	283	4lvv_rpr_ref.pdb	hak_cb6e7e4d_ALL-000084_AA.pdb	14.11	hak	SimRNA
284	284	4lvv_rpr_ref.pdb	hak_cb6e7e4d_ALL-000085_AA.pdb	12.19	hak	SimRNA
285	285	4lvv_rpr_ref.pdb	hak_cb6e7e4d_ALL-000086_AA.pdb	11.81	hak	SimRNA
286	286	4lvv_rpr_ref.pdb	hak_cb6e7e4d_ALL-000087_AA.pdb	8.91	hak	SimRNA
287	287	4lvv_rpr_ref.pdb	hak_cb6e7e4d_ALL-000088_AA.pdb	12.07	hak	SimRNA
288	288	4lvv_rpr_ref.pdb	hak_cb6e7e4d_ALL-000089_AA.pdb	10.92	hak	SimRNA
289	289	4lvv_rpr_ref.pdb	hak_cb6e7e4d_ALL-000090_AA.pdb	11.14	hak	SimRNA
290	290	4lvv_rpr_ref.pdb	hak_cb6e7e4d_ALL-000091_AA.pdb	13.01	hak	SimRNA
291	291	4lvv_rpr_ref.pdb	hak_cb6e7e4d_ALL-000092_AA.pdb	11.12	hak	SimRNA
292	292	4lvv_rpr_ref.pdb	hak_cb6e7e4d_ALL-000093_AA.pdb	11.54	hak	SimRNA
293	293	4lvv_rpr_ref.pdb	hak_cb6e7e4d_ALL-000094_AA.pdb	11.67	hak	SimRNA
294	294	4lvv_rpr_ref.pdb	hak_cb6e7e4d_ALL-000095_AA.pdb	12.94	hak	SimRNA
295	295	4lvv_rpr_ref.pdb	hak_cb6e7e4d_ALL-000096_AA.pdb	12.58	hak	SimRNA
296	296	4lvv_rpr_ref.pdb	hak_cb6e7e4d_ALL-000097_AA.pdb	8.5	hak	SimRNA
297	297	4lvv_rpr_ref.pdb	hak_cb6e7e4d_ALL-000098_AA.pdb	13.18	hak	SimRNA
298	298	4lvv_rpr_ref.pdb	hak_cb6e7e4d_ALL-000099_AA.pdb	11.42	hak	SimRNA
299	299	4lvv_rpr_ref.pdb	hak_cb6e7e4d_ALL-000100_AA.pdb	12.74	hak	SimRNA
300	300	4lvv_rpr_ref.pdb	hak_min.out.1.pdb	10.1	hak	Rosetta
301	301	4lvv_rpr_ref.pdb	hak_min.out.10.pdb	12.59	hak	Rosetta
302	302	4lvv_rpr_ref.pdb	hak_min.out.100.pdb	12.99	hak	Rosetta
303	303	4lvv_rpr_ref.pdb	hak_min.out.11.pdb	7.81	hak	Rosetta
304	304	4lvv_rpr_ref.pdb	hak_min.out.12.pdb	9.2	hak	Rosetta
305	305	4lvv_rpr_ref.pdb	hak_min.out.13.pdb	9.15	hak	Rosetta
306	306	4lvv_rpr_ref.pdb	hak_min.out.14.pdb	9	hak	Rosetta
307	307	4lvv_rpr_ref.pdb	hak_min.out.15.pdb	10.71	hak	Rosetta
308	308	4lvv_rpr_ref.pdb	hak_min.out.16.pdb	11.45	hak	Rosetta
309	309	4lvv_rpr_ref.pdb	hak_min.out.17.pdb	10	hak	Rosetta
310	310	4lvv_rpr_ref.pdb	hak_min.out.18.pdb	10.15	hak	Rosetta
311	311	4lvv_rpr_ref.pdb	hak_min.out.19.pdb	8.93	hak	Rosetta
312	312	4lvv_rpr_ref.pdb	hak_min.out.2.pdb	12.61	hak	Rosetta
313	313	4lvv_rpr_ref.pdb	hak_min.out.20.pdb	9.66	hak	Rosetta
314	314	4lvv_rpr_ref.pdb	hak_min.out.21.pdb	9.87	hak	Rosetta
315	315	4lvv_rpr_ref.pdb	hak_min.out.22.pdb	10.88	hak	Rosetta
316	316	4lvv_rpr_ref.pdb	hak_min.out.23.pdb	11.22	hak	Rosetta
317	317	4lvv_rpr_ref.pdb	hak_min.out.24.pdb	8.47	hak	Rosetta
318	318	4lvv_rpr_ref.pdb	hak_min.out.25.pdb	9.12	hak	Rosetta
319	319	4lvv_rpr_ref.pdb	hak_min.out.26.pdb	11.38	hak	Rosetta
320	320	4lvv_rpr_ref.pdb	hak_min.out.27.pdb	9.69	hak	Rosetta
321	321	4lvv_rpr_ref.pdb	hak_min.out.28.pdb	8.75	hak	Rosetta
322	322	4lvv_rpr_ref.pdb	hak_min.out.29.pdb	7.88	hak	Rosetta
323	323	4lvv_rpr_ref.pdb	hak_min.out.3.pdb	10.86	hak	Rosetta
324	324	4lvv_rpr_ref.pdb	hak_min.out.30.pdb	10.53	hak	Rosetta
325	325	4lvv_rpr_ref.pdb	hak_min.out.31.pdb	8.69	hak	Rosetta
326	326	4lvv_rpr_ref.pdb	hak_min.out.32.pdb	7.62	hak	Rosetta
327	327	4lvv_rpr_ref.pdb	hak_min.out.33.pdb	9.13	hak	Rosetta
328	328	4lvv_rpr_ref.pdb	hak_min.out.34.pdb	11.3	hak	Rosetta
329	329	4lvv_rpr_ref.pdb	hak_min.out.35.pdb	8.51	hak	Rosetta
330	330	4lvv_rpr_ref.pdb	hak_min.out.36.pdb	12.76	hak	Rosetta
331	331	4lvv_rpr_ref.pdb	hak_min.out.37.pdb	8.37	hak	Rosetta
332	332	4lvv_rpr_ref.pdb	hak_min.out.38.pdb	11.48	hak	Rosetta
333	333	4lvv_rpr_ref.pdb	hak_min.out.39.pdb	9.46	hak	Rosetta
334	334	4lvv_rpr_ref.pdb	hak_min.out.4.pdb	10.37	hak	Rosetta
335	335	4lvv_rpr_ref.pdb	hak_min.out.40.pdb	9.16	hak	Rosetta
336	336	4lvv_rpr_ref.pdb	hak_min.out.41.pdb	10.66	hak	Rosetta
337	337	4lvv_rpr_ref.pdb	hak_min.out.42.pdb	9.34	hak	Rosetta
338	338	4lvv_rpr_ref.pdb	hak_min.out.43.pdb	9.96	hak	Rosetta
339	339	4lvv_rpr_ref.pdb	hak_min.out.44.pdb	7.95	hak	Rosetta
340	340	4lvv_rpr_ref.pdb	hak_min.out.45.pdb	9.77	hak	Rosetta
341	341	4lvv_rpr_ref.pdb	hak_min.out.46.pdb	6.87	hak	Rosetta
342	342	4lvv_rpr_ref.pdb	hak_min.out.47.pdb	7.7	hak	Rosetta
343	343	4lvv_rpr_ref.pdb	hak_min.out.48.pdb	7.23	hak	Rosetta
344	344	4lvv_rpr_ref.pdb	hak_min.out.49.pdb	8.23	hak	Rosetta
345	345	4lvv_rpr_ref.pdb	hak_min.out.5.pdb	11.8	hak	Rosetta
346	346	4lvv_rpr_ref.pdb	hak_min.out.50.pdb	10.4	hak	Rosetta
347	347	4lvv_rpr_ref.pdb	hak_min.out.51.pdb	10.35	hak	Rosetta
348	348	4lvv_rpr_ref.pdb	hak_min.out.52.pdb	13.05	hak	Rosetta
349	349	4lvv_rpr_ref.pdb	hak_min.out.53.pdb	9.21	hak	Rosetta
350	350	4lvv_rpr_ref.pdb	hak_min.out.54.pdb	9.14	hak	Rosetta
351	351	4lvv_rpr_ref.pdb	hak_min.out.55.pdb	8.39	hak	Rosetta
352	352	4lvv_rpr_ref.pdb	hak_min.out.56.pdb	10.44	hak	Rosetta
353	353	4lvv_rpr_ref.pdb	hak_min.out.57.pdb	8.34	hak	Rosetta
354	354	4lvv_rpr_ref.pdb	hak_min.out.58.pdb	9.21	hak	Rosetta
355	355	4lvv_rpr_ref.pdb	hak_min.out.59.pdb	10.18	hak	Rosetta
356	356	4lvv_rpr_ref.pdb	hak_min.out.6.pdb	9.55	hak	Rosetta
357	357	4lvv_rpr_ref.pdb	hak_min.out.60.pdb	9.75	hak	Rosetta
358	358	4lvv_rpr_ref.pdb	hak_min.out.61.pdb	10.9	hak	Rosetta
359	359	4lvv_rpr_ref.pdb	hak_min.out.62.pdb	9.53	hak	Rosetta
360	360	4lvv_rpr_ref.pdb	hak_min.out.63.pdb	9.1	hak	Rosetta
361	361	4lvv_rpr_ref.pdb	hak_min.out.64.pdb	9.07	hak	Rosetta
362	362	4lvv_rpr_ref.pdb	hak_min.out.65.pdb	8.83	hak	Rosetta
363	363	4lvv_rpr_ref.pdb	hak_min.out.66.pdb	11.36	hak	Rosetta
364	364	4lvv_rpr_ref.pdb	hak_min.out.67.pdb	9.61	hak	Rosetta
365	365	4lvv_rpr_ref.pdb	hak_min.out.68.pdb	8.82	hak	Rosetta
366	366	4lvv_rpr_ref.pdb	hak_min.out.69.pdb	9.71	hak	Rosetta
367	367	4lvv_rpr_ref.pdb	hak_min.out.7.pdb	8.42	hak	Rosetta
368	368	4lvv_rpr_ref.pdb	hak_min.out.70.pdb	9.94	hak	Rosetta
369	369	4lvv_rpr_ref.pdb	hak_min.out.71.pdb	12.11	hak	Rosetta
370	370	4lvv_rpr_ref.pdb	hak_min.out.72.pdb	7.95	hak	Rosetta
371	371	4lvv_rpr_ref.pdb	hak_min.out.73.pdb	11.68	hak	Rosetta
372	372	4lvv_rpr_ref.pdb	hak_min.out.74.pdb	7.6	hak	Rosetta
373	373	4lvv_rpr_ref.pdb	hak_min.out.75.pdb	9.87	hak	Rosetta
374	374	4lvv_rpr_ref.pdb	hak_min.out.76.pdb	11.17	hak	Rosetta
375	375	4lvv_rpr_ref.pdb	hak_min.out.77.pdb	10.94	hak	Rosetta
376	376	4lvv_rpr_ref.pdb	hak_min.out.78.pdb	12.76	hak	Rosetta
377	377	4lvv_rpr_ref.pdb	hak_min.out.79.pdb	6.58	hak	Rosetta
378	378	4lvv_rpr_ref.pdb	hak_min.out.8.pdb	10.39	hak	Rosetta
379	379	4lvv_rpr_ref.pdb	hak_min.out.80.pdb	9.91	hak	Rosetta
380	380	4lvv_rpr_ref.pdb	hak_min.out.81.pdb	12.46	hak	Rosetta
381	381	4lvv_rpr_ref.pdb	hak_min.out.82.pdb	8.19	hak	Rosetta
382	382	4lvv_rpr_ref.pdb	hak_min.out.83.pdb	9.87	hak	Rosetta
383	383	4lvv_rpr_ref.pdb	hak_min.out.84.pdb	8.8	hak	Rosetta
384	384	4lvv_rpr_ref.pdb	hak_min.out.85.pdb	12.47	hak	Rosetta
385	385	4lvv_rpr_ref.pdb	hak_min.out.86.pdb	9.48	hak	Rosetta
386	386	4lvv_rpr_ref.pdb	hak_min.out.87.pdb	8.87	hak	Rosetta
387	387	4lvv_rpr_ref.pdb	hak_min.out.88.pdb	10.9	hak	Rosetta
388	388	4lvv_rpr_ref.pdb	hak_min.out.89.pdb	9.29	hak	Rosetta
389	389	4lvv_rpr_ref.pdb	hak_min.out.9.pdb	11.43	hak	Rosetta
390	390	4lvv_rpr_ref.pdb	hak_min.out.90.pdb	10.67	hak	Rosetta
391	391	4lvv_rpr_ref.pdb	hak_min.out.91.pdb	10.48	hak	Rosetta
392	392	4lvv_rpr_ref.pdb	hak_min.out.92.pdb	8.76	hak	Rosetta
393	393	4lvv_rpr_ref.pdb	hak_min.out.93.pdb	10.12	hak	Rosetta
394	394	4lvv_rpr_ref.pdb	hak_min.out.94.pdb	10.3	hak	Rosetta
395	395	4lvv_rpr_ref.pdb	hak_min.out.95.pdb	9.76	hak	Rosetta
396	396	4lvv_rpr_ref.pdb	hak_min.out.96.pdb	8.89	hak	Rosetta
397	397	4lvv_rpr_ref.pdb	hak_min.out.97.pdb	9.79	hak	Rosetta
398	398	4lvv_rpr_ref.pdb	hak_min.out.98.pdb	11.94	hak	Rosetta
399	399	4lvv_rpr_ref.pdb	hak_min.out.99.pdb	9.71	hak	Rosetta
400	400	4lvv_rpr_ref.pdb	haq_497811c4_ALL-000001_AA.pdb	9.53	haq	SimRNA
401	401	4lvv_rpr_ref.pdb	haq_497811c4_ALL-000002_AA.pdb	10.89	haq	SimRNA
402	402	4lvv_rpr_ref.pdb	haq_497811c4_ALL-000003_AA.pdb	11.23	haq	SimRNA
403	403	4lvv_rpr_ref.pdb	haq_497811c4_ALL-000004_AA.pdb	15.38	haq	SimRNA
404	404	4lvv_rpr_ref.pdb	haq_497811c4_ALL-000005_AA.pdb	15.99	haq	SimRNA
405	405	4lvv_rpr_ref.pdb	haq_497811c4_ALL-000006_AA.pdb	15.79	haq	SimRNA
406	406	4lvv_rpr_ref.pdb	haq_497811c4_ALL-000007_AA.pdb	16.13	haq	SimRNA
407	407	4lvv_rpr_ref.pdb	haq_497811c4_ALL-000008_AA.pdb	16.31	haq	SimRNA
408	408	4lvv_rpr_ref.pdb	haq_497811c4_ALL-000009_AA.pdb	11.72	haq	SimRNA
409	409	4lvv_rpr_ref.pdb	haq_497811c4_ALL-000010_AA.pdb	11.53	haq	SimRNA
410	410	4lvv_rpr_ref.pdb	haq_497811c4_ALL-000011_AA.pdb	11.69	haq	SimRNA
411	411	4lvv_rpr_ref.pdb	haq_497811c4_ALL-000012_AA.pdb	15.91	haq	SimRNA
412	412	4lvv_rpr_ref.pdb	haq_497811c4_ALL-000013_AA.pdb	15.1	haq	SimRNA
413	413	4lvv_rpr_ref.pdb	haq_497811c4_ALL-000014_AA.pdb	11	haq	SimRNA
414	414	4lvv_rpr_ref.pdb	haq_497811c4_ALL-000015_AA.pdb	15.98	haq	SimRNA
415	415	4lvv_rpr_ref.pdb	haq_497811c4_ALL-000016_AA.pdb	14.74	haq	SimRNA
416	416	4lvv_rpr_ref.pdb	haq_497811c4_ALL-000017_AA.pdb	12.45	haq	SimRNA
417	417	4lvv_rpr_ref.pdb	haq_497811c4_ALL-000018_AA.pdb	14.94	haq	SimRNA
418	418	4lvv_rpr_ref.pdb	haq_497811c4_ALL-000019_AA.pdb	10.43	haq	SimRNA
419	419	4lvv_rpr_ref.pdb	haq_497811c4_ALL-000020_AA.pdb	17.31	haq	SimRNA
420	420	4lvv_rpr_ref.pdb	haq_497811c4_ALL-000021_AA.pdb	16.25	haq	SimRNA
421	421	4lvv_rpr_ref.pdb	haq_497811c4_ALL-000022_AA.pdb	13.55	haq	SimRNA
422	422	4lvv_rpr_ref.pdb	haq_497811c4_ALL-000023_AA.pdb	11.96	haq	SimRNA
423	423	4lvv_rpr_ref.pdb	haq_497811c4_ALL-000024_AA.pdb	12.6	haq	SimRNA
424	424	4lvv_rpr_ref.pdb	haq_497811c4_ALL-000025_AA.pdb	16.72	haq	SimRNA
425	425	4lvv_rpr_ref.pdb	haq_497811c4_ALL-000026_AA.pdb	15.13	haq	SimRNA
426	426	4lvv_rpr_ref.pdb	haq_497811c4_ALL-000027_AA.pdb	15.04	haq	SimRNA
427	427	4lvv_rpr_ref.pdb	haq_497811c4_ALL-000028_AA.pdb	14.64	haq	SimRNA
428	428	4lvv_rpr_ref.pdb	haq_497811c4_ALL-000029_AA.pdb	11.38	haq	SimRNA
429	429	4lvv_rpr_ref.pdb	haq_497811c4_ALL-000030_AA.pdb	14.54	haq	SimRNA
430	430	4lvv_rpr_ref.pdb	haq_497811c4_ALL-000031_AA.pdb	13.22	haq	SimRNA
431	431	4lvv_rpr_ref.pdb	haq_497811c4_ALL-000032_AA.pdb	16.08	haq	SimRNA
432	432	4lvv_rpr_ref.pdb	haq_497811c4_ALL-000033_AA.pdb	12.9	haq	SimRNA
433	433	4lvv_rpr_ref.pdb	haq_497811c4_ALL-000034_AA.pdb	12.64	haq	SimRNA
434	434	4lvv_rpr_ref.pdb	haq_497811c4_ALL-000035_AA.pdb	10.65	haq	SimRNA
435	435	4lvv_rpr_ref.pdb	haq_497811c4_ALL-000036_AA.pdb	16.17	haq	SimRNA
436	436	4lvv_rpr_ref.pdb	haq_497811c4_ALL-000037_AA.pdb	15.26	haq	SimRNA
437	437	4lvv_rpr_ref.pdb	haq_497811c4_ALL-000038_AA.pdb	12.87	haq	SimRNA
438	438	4lvv_rpr_ref.pdb	haq_497811c4_ALL-000039_AA.pdb	10.76	haq	SimRNA
439	439	4lvv_rpr_ref.pdb	haq_497811c4_ALL-000040_AA.pdb	10.84	haq	SimRNA
440	440	4lvv_rpr_ref.pdb	haq_497811c4_ALL-000041_AA.pdb	10.79	haq	SimRNA
441	441	4lvv_rpr_ref.pdb	haq_497811c4_ALL-000042_AA.pdb	11.02	haq	SimRNA
442	442	4lvv_rpr_ref.pdb	haq_497811c4_ALL-000043_AA.pdb	12.54	haq	SimRNA
443	443	4lvv_rpr_ref.pdb	haq_497811c4_ALL-000044_AA.pdb	14.46	haq	SimRNA
444	444	4lvv_rpr_ref.pdb	haq_497811c4_ALL-000045_AA.pdb	17.32	haq	SimRNA
445	445	4lvv_rpr_ref.pdb	haq_497811c4_ALL-000046_AA.pdb	13.26	haq	SimRNA
446	446	4lvv_rpr_ref.pdb	haq_497811c4_ALL-000047_AA.pdb	15.9	haq	SimRNA
447	447	4lvv_rpr_ref.pdb	haq_497811c4_ALL-000048_AA.pdb	14	haq	SimRNA
448	448	4lvv_rpr_ref.pdb	haq_497811c4_ALL-000049_AA.pdb	11.89	haq	SimRNA
449	449	4lvv_rpr_ref.pdb	haq_497811c4_ALL-000050_AA.pdb	11.46	haq	SimRNA
450	450	4lvv_rpr_ref.pdb	haq_497811c4_ALL-000051_AA.pdb	12.17	haq	SimRNA
451	451	4lvv_rpr_ref.pdb	haq_497811c4_ALL-000052_AA.pdb	15.07	haq	SimRNA
452	452	4lvv_rpr_ref.pdb	haq_497811c4_ALL-000053_AA.pdb	14.4	haq	SimRNA
453	453	4lvv_rpr_ref.pdb	haq_497811c4_ALL-000054_AA.pdb	15.01	haq	SimRNA
454	454	4lvv_rpr_ref.pdb	haq_497811c4_ALL-000055_AA.pdb	14.52	haq	SimRNA
455	455	4lvv_rpr_ref.pdb	haq_497811c4_ALL-000056_AA.pdb	9.65	haq	SimRNA
456	456	4lvv_rpr_ref.pdb	haq_497811c4_ALL-000057_AA.pdb	15.24	haq	SimRNA
457	457	4lvv_rpr_ref.pdb	haq_497811c4_ALL-000058_AA.pdb	13.87	haq	SimRNA
458	458	4lvv_rpr_ref.pdb	haq_497811c4_ALL-000059_AA.pdb	12.95	haq	SimRNA
459	459	4lvv_rpr_ref.pdb	haq_497811c4_ALL-000060_AA.pdb	9.69	haq	SimRNA
460	460	4lvv_rpr_ref.pdb	haq_497811c4_ALL-000061_AA.pdb	12.59	haq	SimRNA
461	461	4lvv_rpr_ref.pdb	haq_497811c4_ALL-000062_AA.pdb	14.66	haq	SimRNA
462	462	4lvv_rpr_ref.pdb	haq_497811c4_ALL-000063_AA.pdb	12.24	haq	SimRNA
463	463	4lvv_rpr_ref.pdb	haq_497811c4_ALL-000064_AA.pdb	10.36	haq	SimRNA
464	464	4lvv_rpr_ref.pdb	haq_497811c4_ALL-000065_AA.pdb	15.37	haq	SimRNA
465	465	4lvv_rpr_ref.pdb	haq_497811c4_ALL-000066_AA.pdb	15.37	haq	SimRNA
466	466	4lvv_rpr_ref.pdb	haq_497811c4_ALL-000067_AA.pdb	14.19	haq	SimRNA
467	467	4lvv_rpr_ref.pdb	haq_497811c4_ALL-000068_AA.pdb	12.05	haq	SimRNA
468	468	4lvv_rpr_ref.pdb	haq_497811c4_ALL-000069_AA.pdb	15.34	haq	SimRNA
469	469	4lvv_rpr_ref.pdb	haq_497811c4_ALL-000070_AA.pdb	12.73	haq	SimRNA
470	470	4lvv_rpr_ref.pdb	haq_497811c4_ALL-000071_AA.pdb	13.28	haq	SimRNA
471	471	4lvv_rpr_ref.pdb	haq_497811c4_ALL-000072_AA.pdb	12.8	haq	SimRNA
472	472	4lvv_rpr_ref.pdb	haq_497811c4_ALL-000073_AA.pdb	12.68	haq	SimRNA
473	473	4lvv_rpr_ref.pdb	haq_497811c4_ALL-000074_AA.pdb	15.28	haq	SimRNA
474	474	4lvv_rpr_ref.pdb	haq_497811c4_ALL-000075_AA.pdb	15.32	haq	SimRNA
475	475	4lvv_rpr_ref.pdb	haq_497811c4_ALL-000076_AA.pdb	15.12	haq	SimRNA
476	476	4lvv_rpr_ref.pdb	haq_497811c4_ALL-000077_AA.pdb	12.5	haq	SimRNA
477	477	4lvv_rpr_ref.pdb	haq_497811c4_ALL-000078_AA.pdb	16.2	haq	SimRNA
478	478	4lvv_rpr_ref.pdb	haq_497811c4_ALL-000079_AA.pdb	14.54	haq	SimRNA
479	479	4lvv_rpr_ref.pdb	haq_497811c4_ALL-000080_AA.pdb	13.43	haq	SimRNA
480	480	4lvv_rpr_ref.pdb	haq_497811c4_ALL-000081_AA.pdb	18.84	haq	SimRNA
481	481	4lvv_rpr_ref.pdb	haq_497811c4_ALL-000082_AA.pdb	13.56	haq	SimRNA
482	482	4lvv_rpr_ref.pdb	haq_497811c4_ALL-000083_AA.pdb	14.9	haq	SimRNA
483	483	4lvv_rpr_ref.pdb	haq_497811c4_ALL-000084_AA.pdb	11.78	haq	SimRNA
484	484	4lvv_rpr_ref.pdb	haq_497811c4_ALL-000085_AA.pdb	11.26	haq	SimRNA
485	485	4lvv_rpr_ref.pdb	haq_497811c4_ALL-000086_AA.pdb	11.38	haq	SimRNA
486	486	4lvv_rpr_ref.pdb	haq_497811c4_ALL-000087_AA.pdb	13.37	haq	SimRNA
487	487	4lvv_rpr_ref.pdb	haq_497811c4_ALL-000088_AA.pdb	17.05	haq	SimRNA
488	488	4lvv_rpr_ref.pdb	haq_497811c4_ALL-000089_AA.pdb	9.47	haq	SimRNA
489	489	4lvv_rpr_ref.pdb	haq_497811c4_ALL-000090_AA.pdb	15.96	haq	SimRNA
490	490	4lvv_rpr_ref.pdb	haq_497811c4_ALL-000091_AA.pdb	16.34	haq	SimRNA
491	491	4lvv_rpr_ref.pdb	haq_497811c4_ALL-000092_AA.pdb	10.56	haq	SimRNA
492	492	4lvv_rpr_ref.pdb	haq_497811c4_ALL-000093_AA.pdb	18.18	haq	SimRNA
493	493	4lvv_rpr_ref.pdb	haq_497811c4_ALL-000094_AA.pdb	12.73	haq	SimRNA
494	494	4lvv_rpr_ref.pdb	haq_497811c4_ALL-000095_AA.pdb	13.25	haq	SimRNA
495	495	4lvv_rpr_ref.pdb	haq_497811c4_ALL-000096_AA.pdb	11.23	haq	SimRNA
496	496	4lvv_rpr_ref.pdb	haq_497811c4_ALL-000097_AA.pdb	16.31	haq	SimRNA
497	497	4lvv_rpr_ref.pdb	haq_497811c4_ALL-000098_AA.pdb	15.09	haq	SimRNA
498	498	4lvv_rpr_ref.pdb	haq_497811c4_ALL-000099_AA.pdb	14.78	haq	SimRNA
499	499	4lvv_rpr_ref.pdb	haq_497811c4_ALL-000100_AA.pdb	11.73	haq	SimRNA
500	500	4lvv_rpr_ref.pdb	haq_min.out.1.pdb	10.04	haq	Rosetta
501	501	4lvv_rpr_ref.pdb	haq_min.out.10.pdb	11.24	haq	Rosetta
502	502	4lvv_rpr_ref.pdb	haq_min.out.100.pdb	13.1	haq	Rosetta
503	503	4lvv_rpr_ref.pdb	haq_min.out.11.pdb	12.19	haq	Rosetta
504	504	4lvv_rpr_ref.pdb	haq_min.out.12.pdb	11.77	haq	Rosetta
505	505	4lvv_rpr_ref.pdb	haq_min.out.13.pdb	14.65	haq	Rosetta
506	506	4lvv_rpr_ref.pdb	haq_min.out.14.pdb	12.55	haq	Rosetta
507	507	4lvv_rpr_ref.pdb	haq_min.out.15.pdb	11.52	haq	Rosetta
508	508	4lvv_rpr_ref.pdb	haq_min.out.16.pdb	13.36	haq	Rosetta
509	509	4lvv_rpr_ref.pdb	haq_min.out.17.pdb	12.23	haq	Rosetta
510	510	4lvv_rpr_ref.pdb	haq_min.out.18.pdb	11.7	haq	Rosetta
511	511	4lvv_rpr_ref.pdb	haq_min.out.19.pdb	14.46	haq	Rosetta
512	512	4lvv_rpr_ref.pdb	haq_min.out.2.pdb	16.21	haq	Rosetta
513	513	4lvv_rpr_ref.pdb	haq_min.out.20.pdb	14.68	haq	Rosetta
514	514	4lvv_rpr_ref.pdb	haq_min.out.21.pdb	11.31	haq	Rosetta
515	515	4lvv_rpr_ref.pdb	haq_min.out.22.pdb	13.62	haq	Rosetta
516	516	4lvv_rpr_ref.pdb	haq_min.out.23.pdb	13.26	haq	Rosetta
517	517	4lvv_rpr_ref.pdb	haq_min.out.24.pdb	10.05	haq	Rosetta
518	518	4lvv_rpr_ref.pdb	haq_min.out.25.pdb	13.32	haq	Rosetta
519	519	4lvv_rpr_ref.pdb	haq_min.out.26.pdb	11.49	haq	Rosetta
520	520	4lvv_rpr_ref.pdb	haq_min.out.27.pdb	11.94	haq	Rosetta
521	521	4lvv_rpr_ref.pdb	haq_min.out.28.pdb	12.07	haq	Rosetta
522	522	4lvv_rpr_ref.pdb	haq_min.out.29.pdb	13.17	haq	Rosetta
523	523	4lvv_rpr_ref.pdb	haq_min.out.3.pdb	10.92	haq	Rosetta
524	524	4lvv_rpr_ref.pdb	haq_min.out.30.pdb	12.67	haq	Rosetta
525	525	4lvv_rpr_ref.pdb	haq_min.out.31.pdb	14.96	haq	Rosetta
526	526	4lvv_rpr_ref.pdb	haq_min.out.32.pdb	17.35	haq	Rosetta
527	527	4lvv_rpr_ref.pdb	haq_min.out.33.pdb	12.45	haq	Rosetta
528	528	4lvv_rpr_ref.pdb	haq_min.out.34.pdb	12.78	haq	Rosetta
529	529	4lvv_rpr_ref.pdb	haq_min.out.35.pdb	15.38	haq	Rosetta
530	530	4lvv_rpr_ref.pdb	haq_min.out.36.pdb	11.55	haq	Rosetta
531	531	4lvv_rpr_ref.pdb	haq_min.out.37.pdb	14.17	haq	Rosetta
532	532	4lvv_rpr_ref.pdb	haq_min.out.38.pdb	17.76	haq	Rosetta
533	533	4lvv_rpr_ref.pdb	haq_min.out.39.pdb	12.29	haq	Rosetta
534	534	4lvv_rpr_ref.pdb	haq_min.out.4.pdb	10.62	haq	Rosetta
535	535	4lvv_rpr_ref.pdb	haq_min.out.40.pdb	11.71	haq	Rosetta
536	536	4lvv_rpr_ref.pdb	haq_min.out.41.pdb	13.68	haq	Rosetta
537	537	4lvv_rpr_ref.pdb	haq_min.out.42.pdb	10.78	haq	Rosetta
538	538	4lvv_rpr_ref.pdb	haq_min.out.43.pdb	15.87	haq	Rosetta
539	539	4lvv_rpr_ref.pdb	haq_min.out.44.pdb	13.05	haq	Rosetta
540	540	4lvv_rpr_ref.pdb	haq_min.out.45.pdb	9.38	haq	Rosetta
541	541	4lvv_rpr_ref.pdb	haq_min.out.46.pdb	9.73	haq	Rosetta
542	542	4lvv_rpr_ref.pdb	haq_min.out.47.pdb	14.55	haq	Rosetta
543	543	4lvv_rpr_ref.pdb	haq_min.out.48.pdb	15.76	haq	Rosetta
544	544	4lvv_rpr_ref.pdb	haq_min.out.49.pdb	11.83	haq	Rosetta
545	545	4lvv_rpr_ref.pdb	haq_min.out.5.pdb	15.93	haq	Rosetta
546	546	4lvv_rpr_ref.pdb	haq_min.out.50.pdb	12.04	haq	Rosetta
547	547	4lvv_rpr_ref.pdb	haq_min.out.51.pdb	12.45	haq	Rosetta
548	548	4lvv_rpr_ref.pdb	haq_min.out.52.pdb	12.8	haq	Rosetta
549	549	4lvv_rpr_ref.pdb	haq_min.out.53.pdb	14.41	haq	Rosetta
550	550	4lvv_rpr_ref.pdb	haq_min.out.54.pdb	12.56	haq	Rosetta
551	551	4lvv_rpr_ref.pdb	haq_min.out.55.pdb	15.33	haq	Rosetta
552	552	4lvv_rpr_ref.pdb	haq_min.out.56.pdb	12.11	haq	Rosetta
553	553	4lvv_rpr_ref.pdb	haq_min.out.57.pdb	13	haq	Rosetta
554	554	4lvv_rpr_ref.pdb	haq_min.out.58.pdb	15.11	haq	Rosetta
555	555	4lvv_rpr_ref.pdb	haq_min.out.59.pdb	13.54	haq	Rosetta
556	556	4lvv_rpr_ref.pdb	haq_min.out.6.pdb	9.56	haq	Rosetta
557	557	4lvv_rpr_ref.pdb	haq_min.out.60.pdb	11.03	haq	Rosetta
558	558	4lvv_rpr_ref.pdb	haq_min.out.61.pdb	13.39	haq	Rosetta
559	559	4lvv_rpr_ref.pdb	haq_min.out.62.pdb	12.62	haq	Rosetta
560	560	4lvv_rpr_ref.pdb	haq_min.out.63.pdb	9.82	haq	Rosetta
561	561	4lvv_rpr_ref.pdb	haq_min.out.64.pdb	11.34	haq	Rosetta
562	562	4lvv_rpr_ref.pdb	haq_min.out.65.pdb	15.09	haq	Rosetta
563	563	4lvv_rpr_ref.pdb	haq_min.out.66.pdb	19.78	haq	Rosetta
564	564	4lvv_rpr_ref.pdb	haq_min.out.67.pdb	17.33	haq	Rosetta
565	565	4lvv_rpr_ref.pdb	haq_min.out.68.pdb	11.86	haq	Rosetta
566	566	4lvv_rpr_ref.pdb	haq_min.out.69.pdb	12.42	haq	Rosetta
567	567	4lvv_rpr_ref.pdb	haq_min.out.7.pdb	13.64	haq	Rosetta
568	568	4lvv_rpr_ref.pdb	haq_min.out.70.pdb	17.58	haq	Rosetta
569	569	4lvv_rpr_ref.pdb	haq_min.out.71.pdb	8.83	haq	Rosetta
570	570	4lvv_rpr_ref.pdb	haq_min.out.72.pdb	12.25	haq	Rosetta
571	571	4lvv_rpr_ref.pdb	haq_min.out.73.pdb	11.57	haq	Rosetta
572	572	4lvv_rpr_ref.pdb	haq_min.out.74.pdb	14.22	haq	Rosetta
573	573	4lvv_rpr_ref.pdb	haq_min.out.75.pdb	13.03	haq	Rosetta
574	574	4lvv_rpr_ref.pdb	haq_min.out.76.pdb	15.63	haq	Rosetta
575	575	4lvv_rpr_ref.pdb	haq_min.out.77.pdb	13.45	haq	Rosetta
576	576	4lvv_rpr_ref.pdb	haq_min.out.78.pdb	11.91	haq	Rosetta
577	577	4lvv_rpr_ref.pdb	haq_min.out.79.pdb	12.47	haq	Rosetta
578	578	4lvv_rpr_ref.pdb	haq_min.out.8.pdb	11.91	haq	Rosetta
579	579	4lvv_rpr_ref.pdb	haq_min.out.80.pdb	13.15	haq	Rosetta
580	580	4lvv_rpr_ref.pdb	haq_min.out.81.pdb	10.93	haq	Rosetta
581	581	4lvv_rpr_ref.pdb	haq_min.out.82.pdb	14.64	haq	Rosetta
582	582	4lvv_rpr_ref.pdb	haq_min.out.83.pdb	13.62	haq	Rosetta
583	583	4lvv_rpr_ref.pdb	haq_min.out.84.pdb	12.6	haq	Rosetta
584	584	4lvv_rpr_ref.pdb	haq_min.out.85.pdb	10.04	haq	Rosetta
585	585	4lvv_rpr_ref.pdb	haq_min.out.86.pdb	13.06	haq	Rosetta
586	586	4lvv_rpr_ref.pdb	haq_min.out.87.pdb	16.72	haq	Rosetta
587	587	4lvv_rpr_ref.pdb	haq_min.out.88.pdb	9.85	haq	Rosetta
588	588	4lvv_rpr_ref.pdb	haq_min.out.89.pdb	12.16	haq	Rosetta
589	589	4lvv_rpr_ref.pdb	haq_min.out.9.pdb	11.1	haq	Rosetta
590	590	4lvv_rpr_ref.pdb	haq_min.out.90.pdb	10.05	haq	Rosetta
591	591	4lvv_rpr_ref.pdb	haq_min.out.91.pdb	10.53	haq	Rosetta
592	592	4lvv_rpr_ref.pdb	haq_min.out.92.pdb	15.86	haq	Rosetta
593	593	4lvv_rpr_ref.pdb	haq_min.out.93.pdb	14.12	haq	Rosetta
594	594	4lvv_rpr_ref.pdb	haq_min.out.94.pdb	11.97	haq	Rosetta
595	595	4lvv_rpr_ref.pdb	haq_min.out.95.pdb	13.79	haq	Rosetta
596	596	4lvv_rpr_ref.pdb	haq_min.out.96.pdb	15.79	haq	Rosetta
597	597	4lvv_rpr_ref.pdb	haq_min.out.97.pdb	9.62	haq	Rosetta
598	598	4lvv_rpr_ref.pdb	haq_min.out.98.pdb	10.85	haq	Rosetta
599	599	4lvv_rpr_ref.pdb	haq_min.out.99.pdb	14.78	haq	Rosetta
600	600	4lvv_rpr_ref.pdb	hcp_hcp-pk-374cbbb1_ALL-000001_AA.pdb	11.94	hcp	SimRNA
601	601	4lvv_rpr_ref.pdb	hcp_hcp-pk-374cbbb1_ALL-000002_AA.pdb	11.49	hcp	SimRNA
602	602	4lvv_rpr_ref.pdb	hcp_hcp-pk-374cbbb1_ALL-000003_AA.pdb	10.88	hcp	SimRNA
603	603	4lvv_rpr_ref.pdb	hcp_hcp-pk-374cbbb1_ALL-000004_AA.pdb	11.8	hcp	SimRNA
604	604	4lvv_rpr_ref.pdb	hcp_hcp-pk-374cbbb1_ALL-000005_AA.pdb	13.38	hcp	SimRNA
605	605	4lvv_rpr_ref.pdb	hcp_hcp-pk-374cbbb1_ALL-000006_AA.pdb	13.46	hcp	SimRNA
606	606	4lvv_rpr_ref.pdb	hcp_hcp-pk-374cbbb1_ALL-000007_AA.pdb	13.73	hcp	SimRNA
607	607	4lvv_rpr_ref.pdb	hcp_hcp-pk-374cbbb1_ALL-000008_AA.pdb	11.63	hcp	SimRNA
608	608	4lvv_rpr_ref.pdb	hcp_hcp-pk-374cbbb1_ALL-000009_AA.pdb	12.75	hcp	SimRNA
609	609	4lvv_rpr_ref.pdb	hcp_hcp-pk-374cbbb1_ALL-000010_AA.pdb	12.59	hcp	SimRNA
610	610	4lvv_rpr_ref.pdb	hcp_hcp-pk-374cbbb1_ALL-000011_AA.pdb	13.28	hcp	SimRNA
611	611	4lvv_rpr_ref.pdb	hcp_hcp-pk-374cbbb1_ALL-000012_AA.pdb	10.99	hcp	SimRNA
612	612	4lvv_rpr_ref.pdb	hcp_hcp-pk-374cbbb1_ALL-000013_AA.pdb	14.44	hcp	SimRNA
613	613	4lvv_rpr_ref.pdb	hcp_hcp-pk-374cbbb1_ALL-000014_AA.pdb	10.61	hcp	SimRNA
614	614	4lvv_rpr_ref.pdb	hcp_hcp-pk-374cbbb1_ALL-000015_AA.pdb	14.56	hcp	SimRNA
615	615	4lvv_rpr_ref.pdb	hcp_hcp-pk-374cbbb1_ALL-000016_AA.pdb	11.08	hcp	SimRNA
616	616	4lvv_rpr_ref.pdb	hcp_hcp-pk-374cbbb1_ALL-000017_AA.pdb	13.06	hcp	SimRNA
617	617	4lvv_rpr_ref.pdb	hcp_hcp-pk-374cbbb1_ALL-000018_AA.pdb	11.43	hcp	SimRNA
618	618	4lvv_rpr_ref.pdb	hcp_hcp-pk-374cbbb1_ALL-000019_AA.pdb	11.9	hcp	SimRNA
619	619	4lvv_rpr_ref.pdb	hcp_hcp-pk-374cbbb1_ALL-000020_AA.pdb	11.91	hcp	SimRNA
620	620	4lvv_rpr_ref.pdb	hcp_hcp-pk-374cbbb1_ALL-000021_AA.pdb	13.82	hcp	SimRNA
621	621	4lvv_rpr_ref.pdb	hcp_hcp-pk-374cbbb1_ALL-000022_AA.pdb	14.03	hcp	SimRNA
622	622	4lvv_rpr_ref.pdb	hcp_hcp-pk-374cbbb1_ALL-000023_AA.pdb	13.08	hcp	SimRNA
623	623	4lvv_rpr_ref.pdb	hcp_hcp-pk-374cbbb1_ALL-000024_AA.pdb	11.22	hcp	SimRNA
624	624	4lvv_rpr_ref.pdb	hcp_hcp-pk-374cbbb1_ALL-000025_AA.pdb	11.46	hcp	SimRNA
625	625	4lvv_rpr_ref.pdb	hcp_hcp-pk-374cbbb1_ALL-000026_AA.pdb	13.78	hcp	SimRNA
626	626	4lvv_rpr_ref.pdb	hcp_hcp-pk-374cbbb1_ALL-000027_AA.pdb	12.65	hcp	SimRNA
627	627	4lvv_rpr_ref.pdb	hcp_hcp-pk-374cbbb1_ALL-000028_AA.pdb	12.67	hcp	SimRNA
628	628	4lvv_rpr_ref.pdb	hcp_hcp-pk-374cbbb1_ALL-000029_AA.pdb	13.19	hcp	SimRNA
629	629	4lvv_rpr_ref.pdb	hcp_hcp-pk-374cbbb1_ALL-000030_AA.pdb	12.18	hcp	SimRNA
630	630	4lvv_rpr_ref.pdb	hcp_hcp-pk-374cbbb1_ALL-000031_AA.pdb	11.86	hcp	SimRNA
631	631	4lvv_rpr_ref.pdb	hcp_hcp-pk-374cbbb1_ALL-000032_AA.pdb	12.14	hcp	SimRNA
632	632	4lvv_rpr_ref.pdb	hcp_hcp-pk-374cbbb1_ALL-000033_AA.pdb	11.34	hcp	SimRNA
633	633	4lvv_rpr_ref.pdb	hcp_hcp-pk-374cbbb1_ALL-000034_AA.pdb	13.37	hcp	SimRNA
634	634	4lvv_rpr_ref.pdb	hcp_hcp-pk-374cbbb1_ALL-000035_AA.pdb	12.45	hcp	SimRNA
635	635	4lvv_rpr_ref.pdb	hcp_hcp-pk-374cbbb1_ALL-000036_AA.pdb	13.81	hcp	SimRNA
636	636	4lvv_rpr_ref.pdb	hcp_hcp-pk-374cbbb1_ALL-000037_AA.pdb	13.99	hcp	SimRNA
637	637	4lvv_rpr_ref.pdb	hcp_hcp-pk-374cbbb1_ALL-000038_AA.pdb	11.54	hcp	SimRNA
638	638	4lvv_rpr_ref.pdb	hcp_hcp-pk-374cbbb1_ALL-000039_AA.pdb	11.81	hcp	SimRNA
639	639	4lvv_rpr_ref.pdb	hcp_hcp-pk-374cbbb1_ALL-000040_AA.pdb	12.28	hcp	SimRNA
640	640	4lvv_rpr_ref.pdb	hcp_hcp-pk-374cbbb1_ALL-000041_AA.pdb	12.38	hcp	SimRNA
641	641	4lvv_rpr_ref.pdb	hcp_hcp-pk-374cbbb1_ALL-000042_AA.pdb	13.32	hcp	SimRNA
642	642	4lvv_rpr_ref.pdb	hcp_hcp-pk-374cbbb1_ALL-000043_AA.pdb	14.04	hcp	SimRNA
643	643	4lvv_rpr_ref.pdb	hcp_hcp-pk-374cbbb1_ALL-000044_AA.pdb	14	hcp	SimRNA
644	644	4lvv_rpr_ref.pdb	hcp_hcp-pk-374cbbb1_ALL-000045_AA.pdb	11.53	hcp	SimRNA
645	645	4lvv_rpr_ref.pdb	hcp_hcp-pk-374cbbb1_ALL-000046_AA.pdb	11.89	hcp	SimRNA
646	646	4lvv_rpr_ref.pdb	hcp_hcp-pk-374cbbb1_ALL-000047_AA.pdb	10.29	hcp	SimRNA
647	647	4lvv_rpr_ref.pdb	hcp_hcp-pk-374cbbb1_ALL-000048_AA.pdb	13.83	hcp	SimRNA
648	648	4lvv_rpr_ref.pdb	hcp_hcp-pk-374cbbb1_ALL-000049_AA.pdb	12.82	hcp	SimRNA
649	649	4lvv_rpr_ref.pdb	hcp_hcp-pk-374cbbb1_ALL-000050_AA.pdb	13.37	hcp	SimRNA
650	650	4lvv_rpr_ref.pdb	hcp_hcp-pk-374cbbb1_ALL-000051_AA.pdb	9.03	hcp	SimRNA
651	651	4lvv_rpr_ref.pdb	hcp_hcp-pk-374cbbb1_ALL-000052_AA.pdb	10.83	hcp	SimRNA
652	652	4lvv_rpr_ref.pdb	hcp_hcp-pk-374cbbb1_ALL-000053_AA.pdb	12.82	hcp	SimRNA
653	653	4lvv_rpr_ref.pdb	hcp_hcp-pk-374cbbb1_ALL-000054_AA.pdb	12.81	hcp	SimRNA
654	654	4lvv_rpr_ref.pdb	hcp_hcp-pk-374cbbb1_ALL-000055_AA.pdb	10.32	hcp	SimRNA
655	655	4lvv_rpr_ref.pdb	hcp_hcp-pk-374cbbb1_ALL-000056_AA.pdb	13.38	hcp	SimRNA
656	656	4lvv_rpr_ref.pdb	hcp_hcp-pk-374cbbb1_ALL-000057_AA.pdb	10.53	hcp	SimRNA
657	657	4lvv_rpr_ref.pdb	hcp_hcp-pk-374cbbb1_ALL-000058_AA.pdb	15.23	hcp	SimRNA
658	658	4lvv_rpr_ref.pdb	hcp_hcp-pk-374cbbb1_ALL-000059_AA.pdb	13.15	hcp	SimRNA
659	659	4lvv_rpr_ref.pdb	hcp_hcp-pk-374cbbb1_ALL-000060_AA.pdb	13.93	hcp	SimRNA
660	660	4lvv_rpr_ref.pdb	hcp_hcp-pk-374cbbb1_ALL-000061_AA.pdb	11.56	hcp	SimRNA
661	661	4lvv_rpr_ref.pdb	hcp_hcp-pk-374cbbb1_ALL-000062_AA.pdb	10.73	hcp	SimRNA
662	662	4lvv_rpr_ref.pdb	hcp_hcp-pk-374cbbb1_ALL-000063_AA.pdb	9.78	hcp	SimRNA
663	663	4lvv_rpr_ref.pdb	hcp_hcp-pk-374cbbb1_ALL-000064_AA.pdb	13.36	hcp	SimRNA
664	664	4lvv_rpr_ref.pdb	hcp_hcp-pk-374cbbb1_ALL-000065_AA.pdb	12.14	hcp	SimRNA
665	665	4lvv_rpr_ref.pdb	hcp_hcp-pk-374cbbb1_ALL-000066_AA.pdb	12.08	hcp	SimRNA
666	666	4lvv_rpr_ref.pdb	hcp_hcp-pk-374cbbb1_ALL-000067_AA.pdb	12.58	hcp	SimRNA
667	667	4lvv_rpr_ref.pdb	hcp_hcp-pk-374cbbb1_ALL-000068_AA.pdb	12.98	hcp	SimRNA
668	668	4lvv_rpr_ref.pdb	hcp_hcp-pk-374cbbb1_ALL-000069_AA.pdb	14.37	hcp	SimRNA
669	669	4lvv_rpr_ref.pdb	hcp_hcp-pk-374cbbb1_ALL-000070_AA.pdb	9.33	hcp	SimRNA
670	670	4lvv_rpr_ref.pdb	hcp_hcp-pk-374cbbb1_ALL-000071_AA.pdb	11.44	hcp	SimRNA
671	671	4lvv_rpr_ref.pdb	hcp_hcp-pk-374cbbb1_ALL-000072_AA.pdb	13.77	hcp	SimRNA
672	672	4lvv_rpr_ref.pdb	hcp_hcp-pk-374cbbb1_ALL-000073_AA.pdb	13.24	hcp	SimRNA
673	673	4lvv_rpr_ref.pdb	hcp_hcp-pk-374cbbb1_ALL-000074_AA.pdb	12.6	hcp	SimRNA
674	674	4lvv_rpr_ref.pdb	hcp_hcp-pk-374cbbb1_ALL-000075_AA.pdb	12.91	hcp	SimRNA
675	675	4lvv_rpr_ref.pdb	hcp_hcp-pk-374cbbb1_ALL-000076_AA.pdb	13.07	hcp	SimRNA
676	676	4lvv_rpr_ref.pdb	hcp_hcp-pk-374cbbb1_ALL-000077_AA.pdb	12.64	hcp	SimRNA
677	677	4lvv_rpr_ref.pdb	hcp_hcp-pk-374cbbb1_ALL-000078_AA.pdb	12.53	hcp	SimRNA
678	678	4lvv_rpr_ref.pdb	hcp_hcp-pk-374cbbb1_ALL-000079_AA.pdb	13.06	hcp	SimRNA
679	679	4lvv_rpr_ref.pdb	hcp_hcp-pk-374cbbb1_ALL-000080_AA.pdb	13.93	hcp	SimRNA
680	680	4lvv_rpr_ref.pdb	hcp_hcp-pk-374cbbb1_ALL-000081_AA.pdb	12.67	hcp	SimRNA
681	681	4lvv_rpr_ref.pdb	hcp_hcp-pk-374cbbb1_ALL-000082_AA.pdb	10.85	hcp	SimRNA
682	682	4lvv_rpr_ref.pdb	hcp_hcp-pk-374cbbb1_ALL-000083_AA.pdb	13.87	hcp	SimRNA
683	683	4lvv_rpr_ref.pdb	hcp_hcp-pk-374cbbb1_ALL-000084_AA.pdb	13.12	hcp	SimRNA
684	684	4lvv_rpr_ref.pdb	hcp_hcp-pk-374cbbb1_ALL-000085_AA.pdb	13.11	hcp	SimRNA
685	685	4lvv_rpr_ref.pdb	hcp_hcp-pk-374cbbb1_ALL-000086_AA.pdb	11.81	hcp	SimRNA
686	686	4lvv_rpr_ref.pdb	hcp_hcp-pk-374cbbb1_ALL-000087_AA.pdb	13	hcp	SimRNA
687	687	4lvv_rpr_ref.pdb	hcp_hcp-pk-374cbbb1_ALL-000088_AA.pdb	12.96	hcp	SimRNA
688	688	4lvv_rpr_ref.pdb	hcp_hcp-pk-374cbbb1_ALL-000089_AA.pdb	13.63	hcp	SimRNA
689	689	4lvv_rpr_ref.pdb	hcp_hcp-pk-374cbbb1_ALL-000090_AA.pdb	14.03	hcp	SimRNA
690	690	4lvv_rpr_ref.pdb	hcp_hcp-pk-374cbbb1_ALL-000091_AA.pdb	13.01	hcp	SimRNA
691	691	4lvv_rpr_ref.pdb	hcp_hcp-pk-374cbbb1_ALL-000092_AA.pdb	13.97	hcp	SimRNA
692	692	4lvv_rpr_ref.pdb	hcp_hcp-pk-374cbbb1_ALL-000093_AA.pdb	12.81	hcp	SimRNA
693	693	4lvv_rpr_ref.pdb	hcp_hcp-pk-374cbbb1_ALL-000094_AA.pdb	10.88	hcp	SimRNA
694	694	4lvv_rpr_ref.pdb	hcp_hcp-pk-374cbbb1_ALL-000095_AA.pdb	13.45	hcp	SimRNA
695	695	4lvv_rpr_ref.pdb	hcp_hcp-pk-374cbbb1_ALL-000096_AA.pdb	11.56	hcp	SimRNA
696	696	4lvv_rpr_ref.pdb	hcp_hcp-pk-374cbbb1_ALL-000097_AA.pdb	12.53	hcp	SimRNA
697	697	4lvv_rpr_ref.pdb	hcp_hcp-pk-374cbbb1_ALL-000098_AA.pdb	12.98	hcp	SimRNA
698	698	4lvv_rpr_ref.pdb	hcp_hcp-pk-374cbbb1_ALL-000099_AA.pdb	13.41	hcp	SimRNA
699	699	4lvv_rpr_ref.pdb	hcp_hcp-pk-374cbbb1_ALL-000100_AA.pdb	13.2	hcp	SimRNA
700	700	4lvv_rpr_ref.pdb	hcp_min.out.1.pdb	8.44	hcp	Rosetta
701	701	4lvv_rpr_ref.pdb	hcp_min.out.10.pdb	8.66	hcp	Rosetta
702	702	4lvv_rpr_ref.pdb	hcp_min.out.100.pdb	12.6	hcp	Rosetta
703	703	4lvv_rpr_ref.pdb	hcp_min.out.11.pdb	9.09	hcp	Rosetta
704	704	4lvv_rpr_ref.pdb	hcp_min.out.12.pdb	7.43	hcp	Rosetta
705	705	4lvv_rpr_ref.pdb	hcp_min.out.13.pdb	10.2	hcp	Rosetta
706	706	4lvv_rpr_ref.pdb	hcp_min.out.14.pdb	9.97	hcp	Rosetta
707	707	4lvv_rpr_ref.pdb	hcp_min.out.15.pdb	7.52	hcp	Rosetta
708	708	4lvv_rpr_ref.pdb	hcp_min.out.16.pdb	6.79	hcp	Rosetta
709	709	4lvv_rpr_ref.pdb	hcp_min.out.17.pdb	8.61	hcp	Rosetta
710	710	4lvv_rpr_ref.pdb	hcp_min.out.18.pdb	7.23	hcp	Rosetta
711	711	4lvv_rpr_ref.pdb	hcp_min.out.19.pdb	7.25	hcp	Rosetta
712	712	4lvv_rpr_ref.pdb	hcp_min.out.2.pdb	6.27	hcp	Rosetta
713	713	4lvv_rpr_ref.pdb	hcp_min.out.20.pdb	9.69	hcp	Rosetta
714	714	4lvv_rpr_ref.pdb	hcp_min.out.21.pdb	7.84	hcp	Rosetta
715	715	4lvv_rpr_ref.pdb	hcp_min.out.22.pdb	13.49	hcp	Rosetta
716	716	4lvv_rpr_ref.pdb	hcp_min.out.23.pdb	6.81	hcp	Rosetta
717	717	4lvv_rpr_ref.pdb	hcp_min.out.24.pdb	7.85	hcp	Rosetta
718	718	4lvv_rpr_ref.pdb	hcp_min.out.25.pdb	11.98	hcp	Rosetta
719	719	4lvv_rpr_ref.pdb	hcp_min.out.26.pdb	11.13	hcp	Rosetta
720	720	4lvv_rpr_ref.pdb	hcp_min.out.27.pdb	7.42	hcp	Rosetta
721	721	4lvv_rpr_ref.pdb	hcp_min.out.28.pdb	9.54	hcp	Rosetta
722	722	4lvv_rpr_ref.pdb	hcp_min.out.29.pdb	10.23	hcp	Rosetta
723	723	4lvv_rpr_ref.pdb	hcp_min.out.3.pdb	8.23	hcp	Rosetta
724	724	4lvv_rpr_ref.pdb	hcp_min.out.30.pdb	8.08	hcp	Rosetta
725	725	4lvv_rpr_ref.pdb	hcp_min.out.31.pdb	9.97	hcp	Rosetta
726	726	4lvv_rpr_ref.pdb	hcp_min.out.32.pdb	9.83	hcp	Rosetta
727	727	4lvv_rpr_ref.pdb	hcp_min.out.33.pdb	11.6	hcp	Rosetta
728	728	4lvv_rpr_ref.pdb	hcp_min.out.34.pdb	9.52	hcp	Rosetta
729	729	4lvv_rpr_ref.pdb	hcp_min.out.35.pdb	10.2	hcp	Rosetta
730	730	4lvv_rpr_ref.pdb	hcp_min.out.36.pdb	9.08	hcp	Rosetta
731	731	4lvv_rpr_ref.pdb	hcp_min.out.37.pdb	10.86	hcp	Rosetta
732	732	4lvv_rpr_ref.pdb	hcp_min.out.38.pdb	8.24	hcp	Rosetta
733	733	4lvv_rpr_ref.pdb	hcp_min.out.39.pdb	10.12	hcp	Rosetta
734	734	4lvv_rpr_ref.pdb	hcp_min.out.4.pdb	9.57	hcp	Rosetta
735	735	4lvv_rpr_ref.pdb	hcp_min.out.40.pdb	12.67	hcp	Rosetta
736	736	4lvv_rpr_ref.pdb	hcp_min.out.41.pdb	6.71	hcp	Rosetta
737	737	4lvv_rpr_ref.pdb	hcp_min.out.42.pdb	6.46	hcp	Rosetta
738	738	4lvv_rpr_ref.pdb	hcp_min.out.43.pdb	7.36	hcp	Rosetta
739	739	4lvv_rpr_ref.pdb	hcp_min.out.44.pdb	9.48	hcp	Rosetta
740	740	4lvv_rpr_ref.pdb	hcp_min.out.45.pdb	8.38	hcp	Rosetta
741	741	4lvv_rpr_ref.pdb	hcp_min.out.46.pdb	8.25	hcp	Rosetta
742	742	4lvv_rpr_ref.pdb	hcp_min.out.47.pdb	7.21	hcp	Rosetta
743	743	4lvv_rpr_ref.pdb	hcp_min.out.48.pdb	10.05	hcp	Rosetta
744	744	4lvv_rpr_ref.pdb	hcp_min.out.49.pdb	10.14	hcp	Rosetta
745	745	4lvv_rpr_ref.pdb	hcp_min.out.5.pdb	10.02	hcp	Rosetta
746	746	4lvv_rpr_ref.pdb	hcp_min.out.50.pdb	9.02	hcp	Rosetta
747	747	4lvv_rpr_ref.pdb	hcp_min.out.51.pdb	9.13	hcp	Rosetta
748	748	4lvv_rpr_ref.pdb	hcp_min.out.52.pdb	10.74	hcp	Rosetta
749	749	4lvv_rpr_ref.pdb	hcp_min.out.53.pdb	8.77	hcp	Rosetta
750	750	4lvv_rpr_ref.pdb	hcp_min.out.54.pdb	12.86	hcp	Rosetta
751	751	4lvv_rpr_ref.pdb	hcp_min.out.55.pdb	7.81	hcp	Rosetta
752	752	4lvv_rpr_ref.pdb	hcp_min.out.56.pdb	8.86	hcp	Rosetta
753	753	4lvv_rpr_ref.pdb	hcp_min.out.57.pdb	9.25	hcp	Rosetta
754	754	4lvv_rpr_ref.pdb	hcp_min.out.58.pdb	7.45	hcp	Rosetta
755	755	4lvv_rpr_ref.pdb	hcp_min.out.59.pdb	6.57	hcp	Rosetta
756	756	4lvv_rpr_ref.pdb	hcp_min.out.6.pdb	10.44	hcp	Rosetta
757	757	4lvv_rpr_ref.pdb	hcp_min.out.60.pdb	8.8	hcp	Rosetta
758	758	4lvv_rpr_ref.pdb	hcp_min.out.61.pdb	6.72	hcp	Rosetta
759	759	4lvv_rpr_ref.pdb	hcp_min.out.62.pdb	12.33	hcp	Rosetta
760	760	4lvv_rpr_ref.pdb	hcp_min.out.63.pdb	9.61	hcp	Rosetta
761	761	4lvv_rpr_ref.pdb	hcp_min.out.64.pdb	9.63	hcp	Rosetta
762	762	4lvv_rpr_ref.pdb	hcp_min.out.65.pdb	9	hcp	Rosetta
763	763	4lvv_rpr_ref.pdb	hcp_min.out.66.pdb	10.83	hcp	Rosetta
764	764	4lvv_rpr_ref.pdb	hcp_min.out.67.pdb	9.74	hcp	Rosetta
765	765	4lvv_rpr_ref.pdb	hcp_min.out.68.pdb	13.18	hcp	Rosetta
766	766	4lvv_rpr_ref.pdb	hcp_min.out.69.pdb	12.03	hcp	Rosetta
767	767	4lvv_rpr_ref.pdb	hcp_min.out.7.pdb	7.12	hcp	Rosetta
768	768	4lvv_rpr_ref.pdb	hcp_min.out.70.pdb	11.38	hcp	Rosetta
769	769	4lvv_rpr_ref.pdb	hcp_min.out.71.pdb	10.64	hcp	Rosetta
770	770	4lvv_rpr_ref.pdb	hcp_min.out.72.pdb	9.03	hcp	Rosetta
771	771	4lvv_rpr_ref.pdb	hcp_min.out.73.pdb	10.68	hcp	Rosetta
772	772	4lvv_rpr_ref.pdb	hcp_min.out.74.pdb	10.44	hcp	Rosetta
773	773	4lvv_rpr_ref.pdb	hcp_min.out.75.pdb	8.21	hcp	Rosetta
774	774	4lvv_rpr_ref.pdb	hcp_min.out.76.pdb	9.63	hcp	Rosetta
775	775	4lvv_rpr_ref.pdb	hcp_min.out.77.pdb	11.42	hcp	Rosetta
776	776	4lvv_rpr_ref.pdb	hcp_min.out.78.pdb	9.03	hcp	Rosetta
777	777	4lvv_rpr_ref.pdb	hcp_min.out.79.pdb	10.76	hcp	Rosetta
778	778	4lvv_rpr_ref.pdb	hcp_min.out.8.pdb	7.3	hcp	Rosetta
779	779	4lvv_rpr_ref.pdb	hcp_min.out.80.pdb	8.26	hcp	Rosetta
780	780	4lvv_rpr_ref.pdb	hcp_min.out.81.pdb	10.67	hcp	Rosetta
781	781	4lvv_rpr_ref.pdb	hcp_min.out.82.pdb	10.47	hcp	Rosetta
782	782	4lvv_rpr_ref.pdb	hcp_min.out.83.pdb	6.84	hcp	Rosetta
783	783	4lvv_rpr_ref.pdb	hcp_min.out.84.pdb	10.92	hcp	Rosetta
784	784	4lvv_rpr_ref.pdb	hcp_min.out.85.pdb	9.67	hcp	Rosetta
785	785	4lvv_rpr_ref.pdb	hcp_min.out.86.pdb	8.91	hcp	Rosetta
786	786	4lvv_rpr_ref.pdb	hcp_min.out.87.pdb	10.68	hcp	Rosetta
787	787	4lvv_rpr_ref.pdb	hcp_min.out.88.pdb	12.6	hcp	Rosetta
788	788	4lvv_rpr_ref.pdb	hcp_min.out.89.pdb	11.44	hcp	Rosetta
789	789	4lvv_rpr_ref.pdb	hcp_min.out.9.pdb	6.95	hcp	Rosetta
790	790	4lvv_rpr_ref.pdb	hcp_min.out.90.pdb	9.72	hcp	Rosetta
791	791	4lvv_rpr_ref.pdb	hcp_min.out.91.pdb	7.59	hcp	Rosetta
792	792	4lvv_rpr_ref.pdb	hcp_min.out.92.pdb	13.06	hcp	Rosetta
793	793	4lvv_rpr_ref.pdb	hcp_min.out.93.pdb	13.72	hcp	Rosetta
794	794	4lvv_rpr_ref.pdb	hcp_min.out.94.pdb	10.22	hcp	Rosetta
795	795	4lvv_rpr_ref.pdb	hcp_min.out.95.pdb	9.86	hcp	Rosetta
796	796	4lvv_rpr_ref.pdb	hcp_min.out.96.pdb	13.97	hcp	Rosetta
797	797	4lvv_rpr_ref.pdb	hcp_min.out.97.pdb	11.12	hcp	Rosetta
798	798	4lvv_rpr_ref.pdb	hcp_min.out.98.pdb	8.76	hcp	Rosetta
799	799	4lvv_rpr_ref.pdb	hcp_min.out.99.pdb	7.14	hcp	Rosetta
800	800	4lvv_rpr_ref.pdb	tar_7f0f8826_ALL-000001_AA.pdb	11.02	tar	SimRNA
801	801	4lvv_rpr_ref.pdb	tar_7f0f8826_ALL-000002_AA.pdb	10.28	tar	SimRNA
802	802	4lvv_rpr_ref.pdb	tar_7f0f8826_ALL-000003_AA.pdb	10.37	tar	SimRNA
803	803	4lvv_rpr_ref.pdb	tar_7f0f8826_ALL-000004_AA.pdb	11.29	tar	SimRNA
804	804	4lvv_rpr_ref.pdb	tar_7f0f8826_ALL-000005_AA.pdb	12.14	tar	SimRNA
805	805	4lvv_rpr_ref.pdb	tar_7f0f8826_ALL-000006_AA.pdb	6.16	tar	SimRNA
806	806	4lvv_rpr_ref.pdb	tar_7f0f8826_ALL-000007_AA.pdb	11.13	tar	SimRNA
807	807	4lvv_rpr_ref.pdb	tar_7f0f8826_ALL-000008_AA.pdb	10.7	tar	SimRNA
808	808	4lvv_rpr_ref.pdb	tar_7f0f8826_ALL-000009_AA.pdb	11.5	tar	SimRNA
809	809	4lvv_rpr_ref.pdb	tar_7f0f8826_ALL-000010_AA.pdb	12.04	tar	SimRNA
810	810	4lvv_rpr_ref.pdb	tar_7f0f8826_ALL-000011_AA.pdb	10.77	tar	SimRNA
811	811	4lvv_rpr_ref.pdb	tar_7f0f8826_ALL-000012_AA.pdb	11.41	tar	SimRNA
812	812	4lvv_rpr_ref.pdb	tar_7f0f8826_ALL-000013_AA.pdb	10.24	tar	SimRNA
813	813	4lvv_rpr_ref.pdb	tar_7f0f8826_ALL-000014_AA.pdb	12.45	tar	SimRNA
814	814	4lvv_rpr_ref.pdb	tar_7f0f8826_ALL-000015_AA.pdb	10.73	tar	SimRNA
815	815	4lvv_rpr_ref.pdb	tar_7f0f8826_ALL-000016_AA.pdb	11.41	tar	SimRNA
816	816	4lvv_rpr_ref.pdb	tar_7f0f8826_ALL-000017_AA.pdb	12.01	tar	SimRNA
817	817	4lvv_rpr_ref.pdb	tar_7f0f8826_ALL-000018_AA.pdb	10.75	tar	SimRNA
818	818	4lvv_rpr_ref.pdb	tar_7f0f8826_ALL-000019_AA.pdb	11.03	tar	SimRNA
819	819	4lvv_rpr_ref.pdb	tar_7f0f8826_ALL-000020_AA.pdb	10.81	tar	SimRNA
820	820	4lvv_rpr_ref.pdb	tar_7f0f8826_ALL-000021_AA.pdb	11.86	tar	SimRNA
821	821	4lvv_rpr_ref.pdb	tar_7f0f8826_ALL-000022_AA.pdb	11.41	tar	SimRNA
822	822	4lvv_rpr_ref.pdb	tar_7f0f8826_ALL-000023_AA.pdb	9.7	tar	SimRNA
823	823	4lvv_rpr_ref.pdb	tar_7f0f8826_ALL-000024_AA.pdb	10.45	tar	SimRNA
824	824	4lvv_rpr_ref.pdb	tar_7f0f8826_ALL-000025_AA.pdb	10.77	tar	SimRNA
825	825	4lvv_rpr_ref.pdb	tar_7f0f8826_ALL-000026_AA.pdb	11.48	tar	SimRNA
826	826	4lvv_rpr_ref.pdb	tar_7f0f8826_ALL-000027_AA.pdb	11.28	tar	SimRNA
827	827	4lvv_rpr_ref.pdb	tar_7f0f8826_ALL-000028_AA.pdb	11.26	tar	SimRNA
828	828	4lvv_rpr_ref.pdb	tar_7f0f8826_ALL-000029_AA.pdb	11.68	tar	SimRNA
829	829	4lvv_rpr_ref.pdb	tar_7f0f8826_ALL-000030_AA.pdb	10.8	tar	SimRNA
830	830	4lvv_rpr_ref.pdb	tar_7f0f8826_ALL-000031_AA.pdb	10.88	tar	SimRNA
831	831	4lvv_rpr_ref.pdb	tar_7f0f8826_ALL-000032_AA.pdb	10.83	tar	SimRNA
832	832	4lvv_rpr_ref.pdb	tar_7f0f8826_ALL-000033_AA.pdb	11.52	tar	SimRNA
833	833	4lvv_rpr_ref.pdb	tar_7f0f8826_ALL-000034_AA.pdb	12.14	tar	SimRNA
834	834	4lvv_rpr_ref.pdb	tar_7f0f8826_ALL-000035_AA.pdb	6.81	tar	SimRNA
835	835	4lvv_rpr_ref.pdb	tar_7f0f8826_ALL-000036_AA.pdb	11.23	tar	SimRNA
836	836	4lvv_rpr_ref.pdb	tar_7f0f8826_ALL-000037_AA.pdb	11.37	tar	SimRNA
837	837	4lvv_rpr_ref.pdb	tar_7f0f8826_ALL-000038_AA.pdb	6.88	tar	SimRNA
838	838	4lvv_rpr_ref.pdb	tar_7f0f8826_ALL-000039_AA.pdb	11.9	tar	SimRNA
839	839	4lvv_rpr_ref.pdb	tar_7f0f8826_ALL-000040_AA.pdb	11.62	tar	SimRNA
840	840	4lvv_rpr_ref.pdb	tar_7f0f8826_ALL-000041_AA.pdb	11.22	tar	SimRNA
841	841	4lvv_rpr_ref.pdb	tar_7f0f8826_ALL-000042_AA.pdb	12.99	tar	SimRNA
842	842	4lvv_rpr_ref.pdb	tar_7f0f8826_ALL-000043_AA.pdb	11.22	tar	SimRNA
843	843	4lvv_rpr_ref.pdb	tar_7f0f8826_ALL-000044_AA.pdb	12.64	tar	SimRNA
844	844	4lvv_rpr_ref.pdb	tar_7f0f8826_ALL-000045_AA.pdb	10.72	tar	SimRNA
845	845	4lvv_rpr_ref.pdb	tar_7f0f8826_ALL-000046_AA.pdb	11.99	tar	SimRNA
846	846	4lvv_rpr_ref.pdb	tar_7f0f8826_ALL-000047_AA.pdb	11.21	tar	SimRNA
847	847	4lvv_rpr_ref.pdb	tar_7f0f8826_ALL-000048_AA.pdb	12.18	tar	SimRNA
848	848	4lvv_rpr_ref.pdb	tar_7f0f8826_ALL-000049_AA.pdb	11.13	tar	SimRNA
849	849	4lvv_rpr_ref.pdb	tar_7f0f8826_ALL-000050_AA.pdb	11.33	tar	SimRNA
850	850	4lvv_rpr_ref.pdb	tar_7f0f8826_ALL-000051_AA.pdb	12.41	tar	SimRNA
851	851	4lvv_rpr_ref.pdb	tar_7f0f8826_ALL-000052_AA.pdb	10.98	tar	SimRNA
852	852	4lvv_rpr_ref.pdb	tar_7f0f8826_ALL-000053_AA.pdb	10.18	tar	SimRNA
853	853	4lvv_rpr_ref.pdb	tar_7f0f8826_ALL-000054_AA.pdb	10.5	tar	SimRNA
854	854	4lvv_rpr_ref.pdb	tar_7f0f8826_ALL-000055_AA.pdb	10.21	tar	SimRNA
855	855	4lvv_rpr_ref.pdb	tar_7f0f8826_ALL-000056_AA.pdb	6.26	tar	SimRNA
856	856	4lvv_rpr_ref.pdb	tar_7f0f8826_ALL-000057_AA.pdb	10.94	tar	SimRNA
857	857	4lvv_rpr_ref.pdb	tar_7f0f8826_ALL-000058_AA.pdb	10.54	tar	SimRNA
858	858	4lvv_rpr_ref.pdb	tar_7f0f8826_ALL-000059_AA.pdb	11.99	tar	SimRNA
859	859	4lvv_rpr_ref.pdb	tar_7f0f8826_ALL-000060_AA.pdb	10.79	tar	SimRNA
860	860	4lvv_rpr_ref.pdb	tar_7f0f8826_ALL-000061_AA.pdb	11.42	tar	SimRNA
861	861	4lvv_rpr_ref.pdb	tar_7f0f8826_ALL-000062_AA.pdb	11.6	tar	SimRNA
862	862	4lvv_rpr_ref.pdb	tar_7f0f8826_ALL-000063_AA.pdb	8.79	tar	SimRNA
863	863	4lvv_rpr_ref.pdb	tar_7f0f8826_ALL-000064_AA.pdb	10.72	tar	SimRNA
864	864	4lvv_rpr_ref.pdb	tar_7f0f8826_ALL-000065_AA.pdb	10.33	tar	SimRNA
865	865	4lvv_rpr_ref.pdb	tar_7f0f8826_ALL-000066_AA.pdb	11.16	tar	SimRNA
866	866	4lvv_rpr_ref.pdb	tar_7f0f8826_ALL-000067_AA.pdb	10.46	tar	SimRNA
867	867	4lvv_rpr_ref.pdb	tar_7f0f8826_ALL-000068_AA.pdb	10.54	tar	SimRNA
868	868	4lvv_rpr_ref.pdb	tar_7f0f8826_ALL-000069_AA.pdb	12.75	tar	SimRNA
869	869	4lvv_rpr_ref.pdb	tar_7f0f8826_ALL-000070_AA.pdb	12.38	tar	SimRNA
870	870	4lvv_rpr_ref.pdb	tar_7f0f8826_ALL-000071_AA.pdb	11.45	tar	SimRNA
871	871	4lvv_rpr_ref.pdb	tar_7f0f8826_ALL-000072_AA.pdb	11.34	tar	SimRNA
872	872	4lvv_rpr_ref.pdb	tar_7f0f8826_ALL-000073_AA.pdb	11.4	tar	SimRNA
873	873	4lvv_rpr_ref.pdb	tar_7f0f8826_ALL-000074_AA.pdb	10.79	tar	SimRNA
874	874	4lvv_rpr_ref.pdb	tar_7f0f8826_ALL-000075_AA.pdb	11.16	tar	SimRNA
875	875	4lvv_rpr_ref.pdb	tar_7f0f8826_ALL-000076_AA.pdb	6.42	tar	SimRNA
876	876	4lvv_rpr_ref.pdb	tar_7f0f8826_ALL-000077_AA.pdb	11.14	tar	SimRNA
877	877	4lvv_rpr_ref.pdb	tar_7f0f8826_ALL-000078_AA.pdb	11.95	tar	SimRNA
878	878	4lvv_rpr_ref.pdb	tar_7f0f8826_ALL-000079_AA.pdb	12.32	tar	SimRNA
879	879	4lvv_rpr_ref.pdb	tar_7f0f8826_ALL-000080_AA.pdb	8.63	tar	SimRNA
880	880	4lvv_rpr_ref.pdb	tar_7f0f8826_ALL-000081_AA.pdb	12.07	tar	SimRNA
881	881	4lvv_rpr_ref.pdb	tar_7f0f8826_ALL-000082_AA.pdb	12.74	tar	SimRNA
882	882	4lvv_rpr_ref.pdb	tar_7f0f8826_ALL-000083_AA.pdb	11.68	tar	SimRNA
883	883	4lvv_rpr_ref.pdb	tar_7f0f8826_ALL-000084_AA.pdb	11.59	tar	SimRNA
884	884	4lvv_rpr_ref.pdb	tar_7f0f8826_ALL-000085_AA.pdb	11.55	tar	SimRNA
885	885	4lvv_rpr_ref.pdb	tar_7f0f8826_ALL-000086_AA.pdb	11.23	tar	SimRNA
886	886	4lvv_rpr_ref.pdb	tar_7f0f8826_ALL-000087_AA.pdb	12.82	tar	SimRNA
887	887	4lvv_rpr_ref.pdb	tar_7f0f8826_ALL-000088_AA.pdb	12.64	tar	SimRNA
888	888	4lvv_rpr_ref.pdb	tar_7f0f8826_ALL-000089_AA.pdb	13.44	tar	SimRNA
889	889	4lvv_rpr_ref.pdb	tar_7f0f8826_ALL-000090_AA.pdb	11.52	tar	SimRNA
890	890	4lvv_rpr_ref.pdb	tar_7f0f8826_ALL-000091_AA.pdb	11.52	tar	SimRNA
891	891	4lvv_rpr_ref.pdb	tar_7f0f8826_ALL-000092_AA.pdb	11.59	tar	SimRNA
892	892	4lvv_rpr_ref.pdb	tar_7f0f8826_ALL-000093_AA.pdb	10.47	tar	SimRNA
893	893	4lvv_rpr_ref.pdb	tar_7f0f8826_ALL-000094_AA.pdb	12.14	tar	SimRNA
894	894	4lvv_rpr_ref.pdb	tar_7f0f8826_ALL-000095_AA.pdb	11.04	tar	SimRNA
895	895	4lvv_rpr_ref.pdb	tar_7f0f8826_ALL-000096_AA.pdb	11.68	tar	SimRNA
896	896	4lvv_rpr_ref.pdb	tar_7f0f8826_ALL-000097_AA.pdb	11.45	tar	SimRNA
897	897	4lvv_rpr_ref.pdb	tar_7f0f8826_ALL-000098_AA.pdb	10.93	tar	SimRNA
898	898	4lvv_rpr_ref.pdb	tar_7f0f8826_ALL-000099_AA.pdb	5.96	tar	SimRNA
899	899	4lvv_rpr_ref.pdb	tar_7f0f8826_ALL-000100_AA.pdb	3.95	tar	SimRNA
900	900	4lvv_rpr_ref.pdb	tar_min.out.1.pdb	4.61	tar	Rosetta
901	901	4lvv_rpr_ref.pdb	tar_min.out.10.pdb	10.88	tar	Rosetta
902	902	4lvv_rpr_ref.pdb	tar_min.out.100.pdb	13.9	tar	Rosetta
903	903	4lvv_rpr_ref.pdb	tar_min.out.11.pdb	5.62	tar	Rosetta
904	904	4lvv_rpr_ref.pdb	tar_min.out.12.pdb	8.19	tar	Rosetta
905	905	4lvv_rpr_ref.pdb	tar_min.out.13.pdb	5.25	tar	Rosetta
906	906	4lvv_rpr_ref.pdb	tar_min.out.14.pdb	10.88	tar	Rosetta
907	907	4lvv_rpr_ref.pdb	tar_min.out.15.pdb	4.98	tar	Rosetta
908	908	4lvv_rpr_ref.pdb	tar_min.out.16.pdb	11.35	tar	Rosetta
909	909	4lvv_rpr_ref.pdb	tar_min.out.17.pdb	7.16	tar	Rosetta
910	910	4lvv_rpr_ref.pdb	tar_min.out.18.pdb	5.01	tar	Rosetta
911	911	4lvv_rpr_ref.pdb	tar_min.out.19.pdb	11.94	tar	Rosetta
912	912	4lvv_rpr_ref.pdb	tar_min.out.2.pdb	5.68	tar	Rosetta
913	913	4lvv_rpr_ref.pdb	tar_min.out.20.pdb	4.93	tar	Rosetta
914	914	4lvv_rpr_ref.pdb	tar_min.out.21.pdb	10.22	tar	Rosetta
915	915	4lvv_rpr_ref.pdb	tar_min.out.22.pdb	7	tar	Rosetta
916	916	4lvv_rpr_ref.pdb	tar_min.out.23.pdb	9.42	tar	Rosetta
917	917	4lvv_rpr_ref.pdb	tar_min.out.24.pdb	7.29	tar	Rosetta
918	918	4lvv_rpr_ref.pdb	tar_min.out.25.pdb	6.31	tar	Rosetta
919	919	4lvv_rpr_ref.pdb	tar_min.out.26.pdb	12.75	tar	Rosetta
920	920	4lvv_rpr_ref.pdb	tar_min.out.27.pdb	9.07	tar	Rosetta
921	921	4lvv_rpr_ref.pdb	tar_min.out.28.pdb	6.95	tar	Rosetta
922	922	4lvv_rpr_ref.pdb	tar_min.out.29.pdb	5.21	tar	Rosetta
923	923	4lvv_rpr_ref.pdb	tar_min.out.3.pdb	6.34	tar	Rosetta
924	924	4lvv_rpr_ref.pdb	tar_min.out.30.pdb	6.72	tar	Rosetta
925	925	4lvv_rpr_ref.pdb	tar_min.out.31.pdb	5.36	tar	Rosetta
926	926	4lvv_rpr_ref.pdb	tar_min.out.32.pdb	5.13	tar	Rosetta
927	927	4lvv_rpr_ref.pdb	tar_min.out.33.pdb	10.17	tar	Rosetta
928	928	4lvv_rpr_ref.pdb	tar_min.out.34.pdb	8.38	tar	Rosetta
929	929	4lvv_rpr_ref.pdb	tar_min.out.35.pdb	12.1	tar	Rosetta
930	930	4lvv_rpr_ref.pdb	tar_min.out.36.pdb	7.29	tar	Rosetta
931	931	4lvv_rpr_ref.pdb	tar_min.out.37.pdb	6.32	tar	Rosetta
932	932	4lvv_rpr_ref.pdb	tar_min.out.38.pdb	7.44	tar	Rosetta
933	933	4lvv_rpr_ref.pdb	tar_min.out.39.pdb	10.56	tar	Rosetta
934	934	4lvv_rpr_ref.pdb	tar_min.out.4.pdb	6.14	tar	Rosetta
935	935	4lvv_rpr_ref.pdb	tar_min.out.40.pdb	5.57	tar	Rosetta
936	936	4lvv_rpr_ref.pdb	tar_min.out.41.pdb	10.63	tar	Rosetta
937	937	4lvv_rpr_ref.pdb	tar_min.out.42.pdb	4.73	tar	Rosetta
938	938	4lvv_rpr_ref.pdb	tar_min.out.43.pdb	7.5	tar	Rosetta
939	939	4lvv_rpr_ref.pdb	tar_min.out.44.pdb	4.97	tar	Rosetta
940	940	4lvv_rpr_ref.pdb	tar_min.out.45.pdb	7.73	tar	Rosetta
941	941	4lvv_rpr_ref.pdb	tar_min.out.46.pdb	7.2	tar	Rosetta
942	942	4lvv_rpr_ref.pdb	tar_min.out.47.pdb	5.97	tar	Rosetta
943	943	4lvv_rpr_ref.pdb	tar_min.out.48.pdb	6.25	tar	Rosetta
944	944	4lvv_rpr_ref.pdb	tar_min.out.49.pdb	4.83	tar	Rosetta
945	945	4lvv_rpr_ref.pdb	tar_min.out.5.pdb	10.55	tar	Rosetta
946	946	4lvv_rpr_ref.pdb	tar_min.out.50.pdb	10.67	tar	Rosetta
947	947	4lvv_rpr_ref.pdb	tar_min.out.51.pdb	8.19	tar	Rosetta
948	948	4lvv_rpr_ref.pdb	tar_min.out.52.pdb	8.6	tar	Rosetta
949	949	4lvv_rpr_ref.pdb	tar_min.out.53.pdb	11.02	tar	Rosetta
950	950	4lvv_rpr_ref.pdb	tar_min.out.54.pdb	6.24	tar	Rosetta
951	951	4lvv_rpr_ref.pdb	tar_min.out.55.pdb	3.71	tar	Rosetta
952	952	4lvv_rpr_ref.pdb	tar_min.out.56.pdb	4.46	tar	Rosetta
953	953	4lvv_rpr_ref.pdb	tar_min.out.57.pdb	7.7	tar	Rosetta
954	954	4lvv_rpr_ref.pdb	tar_min.out.58.pdb	11.83	tar	Rosetta
955	955	4lvv_rpr_ref.pdb	tar_min.out.59.pdb	8.61	tar	Rosetta
956	956	4lvv_rpr_ref.pdb	tar_min.out.6.pdb	9.1	tar	Rosetta
957	957	4lvv_rpr_ref.pdb	tar_min.out.60.pdb	12.4	tar	Rosetta
958	958	4lvv_rpr_ref.pdb	tar_min.out.61.pdb	7.28	tar	Rosetta
959	959	4lvv_rpr_ref.pdb	tar_min.out.62.pdb	7.6	tar	Rosetta
960	960	4lvv_rpr_ref.pdb	tar_min.out.63.pdb	8.53	tar	Rosetta
961	961	4lvv_rpr_ref.pdb	tar_min.out.64.pdb	7.41	tar	Rosetta
962	962	4lvv_rpr_ref.pdb	tar_min.out.65.pdb	12.36	tar	Rosetta
963	963	4lvv_rpr_ref.pdb	tar_min.out.66.pdb	4.63	tar	Rosetta
964	964	4lvv_rpr_ref.pdb	tar_min.out.67.pdb	11.08	tar	Rosetta
965	965	4lvv_rpr_ref.pdb	tar_min.out.68.pdb	10.88	tar	Rosetta
966	966	4lvv_rpr_ref.pdb	tar_min.out.69.pdb	6.24	tar	Rosetta
967	967	4lvv_rpr_ref.pdb	tar_min.out.7.pdb	5.05	tar	Rosetta
968	968	4lvv_rpr_ref.pdb	tar_min.out.70.pdb	4.24	tar	Rosetta
969	969	4lvv_rpr_ref.pdb	tar_min.out.71.pdb	8.51	tar	Rosetta
970	970	4lvv_rpr_ref.pdb	tar_min.out.72.pdb	11.94	tar	Rosetta
971	971	4lvv_rpr_ref.pdb	tar_min.out.73.pdb	7.21	tar	Rosetta
972	972	4lvv_rpr_ref.pdb	tar_min.out.74.pdb	5.74	tar	Rosetta
973	973	4lvv_rpr_ref.pdb	tar_min.out.75.pdb	9.17	tar	Rosetta
974	974	4lvv_rpr_ref.pdb	tar_min.out.76.pdb	12.31	tar	Rosetta
975	975	4lvv_rpr_ref.pdb	tar_min.out.77.pdb	6.21	tar	Rosetta
976	976	4lvv_rpr_ref.pdb	tar_min.out.78.pdb	10.91	tar	Rosetta
977	977	4lvv_rpr_ref.pdb	tar_min.out.79.pdb	7.3	tar	Rosetta
978	978	4lvv_rpr_ref.pdb	tar_min.out.8.pdb	9.55	tar	Rosetta
979	979	4lvv_rpr_ref.pdb	tar_min.out.80.pdb	7.4	tar	Rosetta
980	980	4lvv_rpr_ref.pdb	tar_min.out.81.pdb	6.4	tar	Rosetta
981	981	4lvv_rpr_ref.pdb	tar_min.out.82.pdb	10.21	tar	Rosetta
982	982	4lvv_rpr_ref.pdb	tar_min.out.83.pdb	12.38	tar	Rosetta
983	983	4lvv_rpr_ref.pdb	tar_min.out.84.pdb	10.13	tar	Rosetta
984	984	4lvv_rpr_ref.pdb	tar_min.out.85.pdb	5.58	tar	Rosetta
985	985	4lvv_rpr_ref.pdb	tar_min.out.86.pdb	7.05	tar	Rosetta
986	986	4lvv_rpr_ref.pdb	tar_min.out.87.pdb	8.32	tar	Rosetta
987	987	4lvv_rpr_ref.pdb	tar_min.out.88.pdb	6.09	tar	Rosetta
988	988	4lvv_rpr_ref.pdb	tar_min.out.89.pdb	6.07	tar	Rosetta
989	989	4lvv_rpr_ref.pdb	tar_min.out.9.pdb	8.08	tar	Rosetta
990	990	4lvv_rpr_ref.pdb	tar_min.out.90.pdb	11.26	tar	Rosetta
991	991	4lvv_rpr_ref.pdb	tar_min.out.91.pdb	8.76	tar	Rosetta
992	992	4lvv_rpr_ref.pdb	tar_min.out.92.pdb	11.7	tar	Rosetta
993	993	4lvv_rpr_ref.pdb	tar_min.out.93.pdb	7.7	tar	Rosetta
994	994	4lvv_rpr_ref.pdb	tar_min.out.94.pdb	5.58	tar	Rosetta
995	995	4lvv_rpr_ref.pdb	tar_min.out.95.pdb	4.94	tar	Rosetta
996	996	4lvv_rpr_ref.pdb	tar_min.out.96.pdb	5.78	tar	Rosetta
997	997	4lvv_rpr_ref.pdb	tar_min.out.97.pdb	7.09	tar	Rosetta
998	998	4lvv_rpr_ref.pdb	tar_min.out.98.pdb	7.15	tar	Rosetta
999	999	4lvv_rpr_ref.pdb	tar_min.out.99.pdb	10.83	tar	Rosetta

## Sheet: rp17_simrna5x100farna5x100_rmsd
	Unnamed: 0	target	model	rmsd	group_name	Method
201	201	5k7c_clean_onechain_renumber_as_puzzle_ref.pdb	s21_742b47e6_ALL-000001_AA.pdb	10.03	s21	SimRNA
202	202	5k7c_clean_onechain_renumber_as_puzzle_ref.pdb	s21_742b47e6_ALL-000002_AA.pdb	15.35	s21	SimRNA
203	203	5k7c_clean_onechain_renumber_as_puzzle_ref.pdb	s21_742b47e6_ALL-000003_AA.pdb	9.33	s21	SimRNA
204	204	5k7c_clean_onechain_renumber_as_puzzle_ref.pdb	s21_742b47e6_ALL-000004_AA.pdb	17.67	s21	SimRNA
205	205	5k7c_clean_onechain_renumber_as_puzzle_ref.pdb	s21_742b47e6_ALL-000005_AA.pdb	10.74	s21	SimRNA
206	206	5k7c_clean_onechain_renumber_as_puzzle_ref.pdb	s21_742b47e6_ALL-000006_AA.pdb	16.59	s21	SimRNA
207	207	5k7c_clean_onechain_renumber_as_puzzle_ref.pdb	s21_742b47e6_ALL-000007_AA.pdb	11.58	s21	SimRNA
208	208	5k7c_clean_onechain_renumber_as_puzzle_ref.pdb	s21_742b47e6_ALL-000008_AA.pdb	17.67	s21	SimRNA
209	209	5k7c_clean_onechain_renumber_as_puzzle_ref.pdb	s21_742b47e6_ALL-000009_AA.pdb	13.46	s21	SimRNA
210	210	5k7c_clean_onechain_renumber_as_puzzle_ref.pdb	s21_742b47e6_ALL-000010_AA.pdb	17.76	s21	SimRNA
211	211	5k7c_clean_onechain_renumber_as_puzzle_ref.pdb	s21_742b47e6_ALL-000011_AA.pdb	18.21	s21	SimRNA
212	212	5k7c_clean_onechain_renumber_as_puzzle_ref.pdb	s21_742b47e6_ALL-000012_AA.pdb	17.06	s21	SimRNA
213	213	5k7c_clean_onechain_renumber_as_puzzle_ref.pdb	s21_742b47e6_ALL-000013_AA.pdb	8.6	s21	SimRNA
214	214	5k7c_clean_onechain_renumber_as_puzzle_ref.pdb	s21_742b47e6_ALL-000014_AA.pdb	17.07	s21	SimRNA
215	215	5k7c_clean_onechain_renumber_as_puzzle_ref.pdb	s21_742b47e6_ALL-000015_AA.pdb	19.46	s21	SimRNA
216	216	5k7c_clean_onechain_renumber_as_puzzle_ref.pdb	s21_742b47e6_ALL-000016_AA.pdb	17.55	s21	SimRNA
217	217	5k7c_clean_onechain_renumber_as_puzzle_ref.pdb	s21_742b47e6_ALL-000017_AA.pdb	9.54	s21	SimRNA
218	218	5k7c_clean_onechain_renumber_as_puzzle_ref.pdb	s21_742b47e6_ALL-000018_AA.pdb	16.52	s21	SimRNA
219	219	5k7c_clean_onechain_renumber_as_puzzle_ref.pdb	s21_742b47e6_ALL-000019_AA.pdb	9.79	s21	SimRNA
220	220	5k7c_clean_onechain_renumber_as_puzzle_ref.pdb	s21_742b47e6_ALL-000020_AA.pdb	9.04	s21	SimRNA
221	221	5k7c_clean_onechain_renumber_as_puzzle_ref.pdb	s21_742b47e6_ALL-000021_AA.pdb	10.22	s21	SimRNA
222	222	5k7c_clean_onechain_renumber_as_puzzle_ref.pdb	s21_742b47e6_ALL-000022_AA.pdb	10.83	s21	SimRNA
223	223	5k7c_clean_onechain_renumber_as_puzzle_ref.pdb	s21_742b47e6_ALL-000023_AA.pdb	14.85	s21	SimRNA
224	224	5k7c_clean_onechain_renumber_as_puzzle_ref.pdb	s21_742b47e6_ALL-000024_AA.pdb	15.61	s21	SimRNA
225	225	5k7c_clean_onechain_renumber_as_puzzle_ref.pdb	s21_742b47e6_ALL-000025_AA.pdb	17.41	s21	SimRNA
226	226	5k7c_clean_onechain_renumber_as_puzzle_ref.pdb	s21_742b47e6_ALL-000026_AA.pdb	15.28	s21	SimRNA
227	227	5k7c_clean_onechain_renumber_as_puzzle_ref.pdb	s21_742b47e6_ALL-000027_AA.pdb	8.93	s21	SimRNA
228	228	5k7c_clean_onechain_renumber_as_puzzle_ref.pdb	s21_742b47e6_ALL-000028_AA.pdb	15.22	s21	SimRNA
229	229	5k7c_clean_onechain_renumber_as_puzzle_ref.pdb	s21_742b47e6_ALL-000029_AA.pdb	10.22	s21	SimRNA
230	230	5k7c_clean_onechain_renumber_as_puzzle_ref.pdb	s21_742b47e6_ALL-000030_AA.pdb	17.14	s21	SimRNA
231	231	5k7c_clean_onechain_renumber_as_puzzle_ref.pdb	s21_742b47e6_ALL-000031_AA.pdb	9.92	s21	SimRNA
232	232	5k7c_clean_onechain_renumber_as_puzzle_ref.pdb	s21_742b47e6_ALL-000032_AA.pdb	17.66	s21	SimRNA
233	233	5k7c_clean_onechain_renumber_as_puzzle_ref.pdb	s21_742b47e6_ALL-000033_AA.pdb	14.56	s21	SimRNA
234	234	5k7c_clean_onechain_renumber_as_puzzle_ref.pdb	s21_742b47e6_ALL-000034_AA.pdb	18.12	s21	SimRNA
235	235	5k7c_clean_onechain_renumber_as_puzzle_ref.pdb	s21_742b47e6_ALL-000035_AA.pdb	13.84	s21	SimRNA
236	236	5k7c_clean_onechain_renumber_as_puzzle_ref.pdb	s21_742b47e6_ALL-000036_AA.pdb	10.28	s21	SimRNA
237	237	5k7c_clean_onechain_renumber_as_puzzle_ref.pdb	s21_742b47e6_ALL-000037_AA.pdb	10.17	s21	SimRNA
238	238	5k7c_clean_onechain_renumber_as_puzzle_ref.pdb	s21_742b47e6_ALL-000038_AA.pdb	14.51	s21	SimRNA
239	239	5k7c_clean_onechain_renumber_as_puzzle_ref.pdb	s21_742b47e6_ALL-000039_AA.pdb	17.51	s21	SimRNA
240	240	5k7c_clean_onechain_renumber_as_puzzle_ref.pdb	s21_742b47e6_ALL-000040_AA.pdb	11.18	s21	SimRNA
241	241	5k7c_clean_onechain_renumber_as_puzzle_ref.pdb	s21_742b47e6_ALL-000041_AA.pdb	8.04	s21	SimRNA
242	242	5k7c_clean_onechain_renumber_as_puzzle_ref.pdb	s21_742b47e6_ALL-000042_AA.pdb	16.74	s21	SimRNA
243	243	5k7c_clean_onechain_renumber_as_puzzle_ref.pdb	s21_742b47e6_ALL-000043_AA.pdb	9.79	s21	SimRNA
244	244	5k7c_clean_onechain_renumber_as_puzzle_ref.pdb	s21_742b47e6_ALL-000044_AA.pdb	17.63	s21	SimRNA
245	245	5k7c_clean_onechain_renumber_as_puzzle_ref.pdb	s21_742b47e6_ALL-000045_AA.pdb	9.04	s21	SimRNA
246	246	5k7c_clean_onechain_renumber_as_puzzle_ref.pdb	s21_742b47e6_ALL-000046_AA.pdb	10.65	s21	SimRNA
247	247	5k7c_clean_onechain_renumber_as_puzzle_ref.pdb	s21_742b47e6_ALL-000047_AA.pdb	13.44	s21	SimRNA
248	248	5k7c_clean_onechain_renumber_as_puzzle_ref.pdb	s21_742b47e6_ALL-000048_AA.pdb	11.88	s21	SimRNA
249	249	5k7c_clean_onechain_renumber_as_puzzle_ref.pdb	s21_742b47e6_ALL-000049_AA.pdb	8.89	s21	SimRNA
250	250	5k7c_clean_onechain_renumber_as_puzzle_ref.pdb	s21_742b47e6_ALL-000050_AA.pdb	16.61	s21	SimRNA
251	251	5k7c_clean_onechain_renumber_as_puzzle_ref.pdb	s21_742b47e6_ALL-000051_AA.pdb	17.47	s21	SimRNA
252	252	5k7c_clean_onechain_renumber_as_puzzle_ref.pdb	s21_742b47e6_ALL-000052_AA.pdb	19.2	s21	SimRNA
253	253	5k7c_clean_onechain_renumber_as_puzzle_ref.pdb	s21_742b47e6_ALL-000053_AA.pdb	15.47	s21	SimRNA
254	254	5k7c_clean_onechain_renumber_as_puzzle_ref.pdb	s21_742b47e6_ALL-000054_AA.pdb	17.29	s21	SimRNA
255	255	5k7c_clean_onechain_renumber_as_puzzle_ref.pdb	s21_742b47e6_ALL-000055_AA.pdb	17.63	s21	SimRNA
256	256	5k7c_clean_onechain_renumber_as_puzzle_ref.pdb	s21_742b47e6_ALL-000056_AA.pdb	17.9	s21	SimRNA
257	257	5k7c_clean_onechain_renumber_as_puzzle_ref.pdb	s21_742b47e6_ALL-000057_AA.pdb	18.04	s21	SimRNA
258	258	5k7c_clean_onechain_renumber_as_puzzle_ref.pdb	s21_742b47e6_ALL-000058_AA.pdb	15.68	s21	SimRNA
259	259	5k7c_clean_onechain_renumber_as_puzzle_ref.pdb	s21_742b47e6_ALL-000059_AA.pdb	11.7	s21	SimRNA
260	260	5k7c_clean_onechain_renumber_as_puzzle_ref.pdb	s21_742b47e6_ALL-000060_AA.pdb	12.64	s21	SimRNA
261	261	5k7c_clean_onechain_renumber_as_puzzle_ref.pdb	s21_742b47e6_ALL-000061_AA.pdb	16.17	s21	SimRNA
262	262	5k7c_clean_onechain_renumber_as_puzzle_ref.pdb	s21_742b47e6_ALL-000062_AA.pdb	11.25	s21	SimRNA
263	263	5k7c_clean_onechain_renumber_as_puzzle_ref.pdb	s21_742b47e6_ALL-000063_AA.pdb	13.53	s21	SimRNA
264	264	5k7c_clean_onechain_renumber_as_puzzle_ref.pdb	s21_742b47e6_ALL-000064_AA.pdb	18.33	s21	SimRNA
265	265	5k7c_clean_onechain_renumber_as_puzzle_ref.pdb	s21_742b47e6_ALL-000065_AA.pdb	10.61	s21	SimRNA
266	266	5k7c_clean_onechain_renumber_as_puzzle_ref.pdb	s21_742b47e6_ALL-000066_AA.pdb	10.21	s21	SimRNA
267	267	5k7c_clean_onechain_renumber_as_puzzle_ref.pdb	s21_742b47e6_ALL-000067_AA.pdb	12.01	s21	SimRNA
268	268	5k7c_clean_onechain_renumber_as_puzzle_ref.pdb	s21_742b47e6_ALL-000068_AA.pdb	10.58	s21	SimRNA
269	269	5k7c_clean_onechain_renumber_as_puzzle_ref.pdb	s21_742b47e6_ALL-000069_AA.pdb	16.82	s21	SimRNA
270	270	5k7c_clean_onechain_renumber_as_puzzle_ref.pdb	s21_742b47e6_ALL-000070_AA.pdb	17.7	s21	SimRNA
271	271	5k7c_clean_onechain_renumber_as_puzzle_ref.pdb	s21_742b47e6_ALL-000071_AA.pdb	18.16	s21	SimRNA
272	272	5k7c_clean_onechain_renumber_as_puzzle_ref.pdb	s21_742b47e6_ALL-000072_AA.pdb	13.9	s21	SimRNA
273	273	5k7c_clean_onechain_renumber_as_puzzle_ref.pdb	s21_742b47e6_ALL-000073_AA.pdb	15.51	s21	SimRNA
274	274	5k7c_clean_onechain_renumber_as_puzzle_ref.pdb	s21_742b47e6_ALL-000074_AA.pdb	16.26	s21	SimRNA
275	275	5k7c_clean_onechain_renumber_as_puzzle_ref.pdb	s21_742b47e6_ALL-000075_AA.pdb	10.33	s21	SimRNA
276	276	5k7c_clean_onechain_renumber_as_puzzle_ref.pdb	s21_742b47e6_ALL-000076_AA.pdb	18.2	s21	SimRNA
277	277	5k7c_clean_onechain_renumber_as_puzzle_ref.pdb	s21_742b47e6_ALL-000077_AA.pdb	10.77	s21	SimRNA
278	278	5k7c_clean_onechain_renumber_as_puzzle_ref.pdb	s21_742b47e6_ALL-000078_AA.pdb	8.92	s21	SimRNA
279	279	5k7c_clean_onechain_renumber_as_puzzle_ref.pdb	s21_742b47e6_ALL-000079_AA.pdb	16.45	s21	SimRNA
280	280	5k7c_clean_onechain_renumber_as_puzzle_ref.pdb	s21_742b47e6_ALL-000080_AA.pdb	11.45	s21	SimRNA
281	281	5k7c_clean_onechain_renumber_as_puzzle_ref.pdb	s21_742b47e6_ALL-000081_AA.pdb	11.72	s21	SimRNA
282	282	5k7c_clean_onechain_renumber_as_puzzle_ref.pdb	s21_742b47e6_ALL-000082_AA.pdb	17.32	s21	SimRNA
283	283	5k7c_clean_onechain_renumber_as_puzzle_ref.pdb	s21_742b47e6_ALL-000083_AA.pdb	17.64	s21	SimRNA
284	284	5k7c_clean_onechain_renumber_as_puzzle_ref.pdb	s21_742b47e6_ALL-000084_AA.pdb	9.92	s21	SimRNA
285	285	5k7c_clean_onechain_renumber_as_puzzle_ref.pdb	s21_742b47e6_ALL-000085_AA.pdb	13.44	s21	SimRNA
286	286	5k7c_clean_onechain_renumber_as_puzzle_ref.pdb	s21_742b47e6_ALL-000086_AA.pdb	16.36	s21	SimRNA
287	287	5k7c_clean_onechain_renumber_as_puzzle_ref.pdb	s21_742b47e6_ALL-000087_AA.pdb	19.11	s21	SimRNA
288	288	5k7c_clean_onechain_renumber_as_puzzle_ref.pdb	s21_742b47e6_ALL-000088_AA.pdb	11.3	s21	SimRNA
289	289	5k7c_clean_onechain_renumber_as_puzzle_ref.pdb	s21_742b47e6_ALL-000089_AA.pdb	17.58	s21	SimRNA
290	290	5k7c_clean_onechain_renumber_as_puzzle_ref.pdb	s21_742b47e6_ALL-000090_AA.pdb	17.32	s21	SimRNA
291	291	5k7c_clean_onechain_renumber_as_puzzle_ref.pdb	s21_742b47e6_ALL-000091_AA.pdb	15.84	s21	SimRNA
292	292	5k7c_clean_onechain_renumber_as_puzzle_ref.pdb	s21_742b47e6_ALL-000092_AA.pdb	16.07	s21	SimRNA
293	293	5k7c_clean_onechain_renumber_as_puzzle_ref.pdb	s21_742b47e6_ALL-000093_AA.pdb	10.28	s21	SimRNA
294	294	5k7c_clean_onechain_renumber_as_puzzle_ref.pdb	s21_742b47e6_ALL-000094_AA.pdb	18.83	s21	SimRNA
295	295	5k7c_clean_onechain_renumber_as_puzzle_ref.pdb	s21_742b47e6_ALL-000095_AA.pdb	9.98	s21	SimRNA
296	296	5k7c_clean_onechain_renumber_as_puzzle_ref.pdb	s21_742b47e6_ALL-000096_AA.pdb	15.26	s21	SimRNA
297	297	5k7c_clean_onechain_renumber_as_puzzle_ref.pdb	s21_742b47e6_ALL-000097_AA.pdb	15.78	s21	SimRNA
298	298	5k7c_clean_onechain_renumber_as_puzzle_ref.pdb	s21_742b47e6_ALL-000098_AA.pdb	17.37	s21	SimRNA
299	299	5k7c_clean_onechain_renumber_as_puzzle_ref.pdb	s21_742b47e6_ALL-000099_AA.pdb	18.27	s21	SimRNA
300	300	5k7c_clean_onechain_renumber_as_puzzle_ref.pdb	s21_742b47e6_ALL-000100_AA.pdb	13.56	s21	SimRNA
301	301	5k7c_clean_onechain_renumber_as_puzzle_ref.pdb	s21_min.out.1.pdb	12.11	s21	Rosetta
302	302	5k7c_clean_onechain_renumber_as_puzzle_ref.pdb	s21_min.out.10.pdb	9.64	s21	Rosetta
303	303	5k7c_clean_onechain_renumber_as_puzzle_ref.pdb	s21_min.out.100.pdb	13.58	s21	Rosetta
304	304	5k7c_clean_onechain_renumber_as_puzzle_ref.pdb	s21_min.out.11.pdb	12.27	s21	Rosetta
305	305	5k7c_clean_onechain_renumber_as_puzzle_ref.pdb	s21_min.out.12.pdb	15.65	s21	Rosetta
306	306	5k7c_clean_onechain_renumber_as_puzzle_ref.pdb	s21_min.out.13.pdb	13.21	s21	Rosetta
307	307	5k7c_clean_onechain_renumber_as_puzzle_ref.pdb	s21_min.out.14.pdb	14.73	s21	Rosetta
308	308	5k7c_clean_onechain_renumber_as_puzzle_ref.pdb	s21_min.out.15.pdb	13.89	s21	Rosetta
309	309	5k7c_clean_onechain_renumber_as_puzzle_ref.pdb	s21_min.out.16.pdb	11.03	s21	Rosetta
310	310	5k7c_clean_onechain_renumber_as_puzzle_ref.pdb	s21_min.out.17.pdb	12.2	s21	Rosetta
311	311	5k7c_clean_onechain_renumber_as_puzzle_ref.pdb	s21_min.out.18.pdb	14.32	s21	Rosetta
312	312	5k7c_clean_onechain_renumber_as_puzzle_ref.pdb	s21_min.out.19.pdb	15.95	s21	Rosetta
313	313	5k7c_clean_onechain_renumber_as_puzzle_ref.pdb	s21_min.out.2.pdb	12.32	s21	Rosetta
314	314	5k7c_clean_onechain_renumber_as_puzzle_ref.pdb	s21_min.out.20.pdb	14.09	s21	Rosetta
315	315	5k7c_clean_onechain_renumber_as_puzzle_ref.pdb	s21_min.out.21.pdb	16.89	s21	Rosetta
316	316	5k7c_clean_onechain_renumber_as_puzzle_ref.pdb	s21_min.out.22.pdb	14.25	s21	Rosetta
317	317	5k7c_clean_onechain_renumber_as_puzzle_ref.pdb	s21_min.out.23.pdb	14.25	s21	Rosetta
318	318	5k7c_clean_onechain_renumber_as_puzzle_ref.pdb	s21_min.out.24.pdb	14.54	s21	Rosetta
319	319	5k7c_clean_onechain_renumber_as_puzzle_ref.pdb	s21_min.out.25.pdb	12.25	s21	Rosetta
320	320	5k7c_clean_onechain_renumber_as_puzzle_ref.pdb	s21_min.out.26.pdb	12.8	s21	Rosetta
321	321	5k7c_clean_onechain_renumber_as_puzzle_ref.pdb	s21_min.out.27.pdb	13.23	s21	Rosetta
322	322	5k7c_clean_onechain_renumber_as_puzzle_ref.pdb	s21_min.out.28.pdb	10.63	s21	Rosetta
323	323	5k7c_clean_onechain_renumber_as_puzzle_ref.pdb	s21_min.out.29.pdb	9.34	s21	Rosetta
324	324	5k7c_clean_onechain_renumber_as_puzzle_ref.pdb	s21_min.out.3.pdb	14.19	s21	Rosetta
325	325	5k7c_clean_onechain_renumber_as_puzzle_ref.pdb	s21_min.out.30.pdb	12.64	s21	Rosetta
326	326	5k7c_clean_onechain_renumber_as_puzzle_ref.pdb	s21_min.out.31.pdb	14.84	s21	Rosetta
327	327	5k7c_clean_onechain_renumber_as_puzzle_ref.pdb	s21_min.out.32.pdb	8.91	s21	Rosetta
328	328	5k7c_clean_onechain_renumber_as_puzzle_ref.pdb	s21_min.out.33.pdb	12.63	s21	Rosetta
329	329	5k7c_clean_onechain_renumber_as_puzzle_ref.pdb	s21_min.out.34.pdb	9.74	s21	Rosetta
330	330	5k7c_clean_onechain_renumber_as_puzzle_ref.pdb	s21_min.out.35.pdb	11.91	s21	Rosetta
331	331	5k7c_clean_onechain_renumber_as_puzzle_ref.pdb	s21_min.out.36.pdb	15.5	s21	Rosetta
332	332	5k7c_clean_onechain_renumber_as_puzzle_ref.pdb	s21_min.out.37.pdb	11.68	s21	Rosetta
333	333	5k7c_clean_onechain_renumber_as_puzzle_ref.pdb	s21_min.out.38.pdb	12.28	s21	Rosetta
334	334	5k7c_clean_onechain_renumber_as_puzzle_ref.pdb	s21_min.out.39.pdb	15.11	s21	Rosetta
335	335	5k7c_clean_onechain_renumber_as_puzzle_ref.pdb	s21_min.out.4.pdb	15.2	s21	Rosetta
336	336	5k7c_clean_onechain_renumber_as_puzzle_ref.pdb	s21_min.out.40.pdb	13.79	s21	Rosetta
337	337	5k7c_clean_onechain_renumber_as_puzzle_ref.pdb	s21_min.out.41.pdb	15.19	s21	Rosetta
338	338	5k7c_clean_onechain_renumber_as_puzzle_ref.pdb	s21_min.out.42.pdb	13.71	s21	Rosetta
339	339	5k7c_clean_onechain_renumber_as_puzzle_ref.pdb	s21_min.out.43.pdb	14.6	s21	Rosetta
340	340	5k7c_clean_onechain_renumber_as_puzzle_ref.pdb	s21_min.out.44.pdb	15.57	s21	Rosetta
341	341	5k7c_clean_onechain_renumber_as_puzzle_ref.pdb	s21_min.out.45.pdb	11.53	s21	Rosetta
342	342	5k7c_clean_onechain_renumber_as_puzzle_ref.pdb	s21_min.out.46.pdb	12.08	s21	Rosetta
343	343	5k7c_clean_onechain_renumber_as_puzzle_ref.pdb	s21_min.out.47.pdb	16.46	s21	Rosetta
344	344	5k7c_clean_onechain_renumber_as_puzzle_ref.pdb	s21_min.out.48.pdb	14.81	s21	Rosetta
345	345	5k7c_clean_onechain_renumber_as_puzzle_ref.pdb	s21_min.out.49.pdb	12.02	s21	Rosetta
346	346	5k7c_clean_onechain_renumber_as_puzzle_ref.pdb	s21_min.out.5.pdb	12.9	s21	Rosetta
347	347	5k7c_clean_onechain_renumber_as_puzzle_ref.pdb	s21_min.out.50.pdb	11.89	s21	Rosetta
348	348	5k7c_clean_onechain_renumber_as_puzzle_ref.pdb	s21_min.out.51.pdb	11.77	s21	Rosetta
349	349	5k7c_clean_onechain_renumber_as_puzzle_ref.pdb	s21_min.out.52.pdb	14.96	s21	Rosetta
350	350	5k7c_clean_onechain_renumber_as_puzzle_ref.pdb	s21_min.out.53.pdb	11.68	s21	Rosetta
351	351	5k7c_clean_onechain_renumber_as_puzzle_ref.pdb	s21_min.out.54.pdb	14.74	s21	Rosetta
352	352	5k7c_clean_onechain_renumber_as_puzzle_ref.pdb	s21_min.out.55.pdb	13.08	s21	Rosetta
353	353	5k7c_clean_onechain_renumber_as_puzzle_ref.pdb	s21_min.out.56.pdb	13.59	s21	Rosetta
354	354	5k7c_clean_onechain_renumber_as_puzzle_ref.pdb	s21_min.out.57.pdb	10.46	s21	Rosetta
355	355	5k7c_clean_onechain_renumber_as_puzzle_ref.pdb	s21_min.out.58.pdb	14.77	s21	Rosetta
356	356	5k7c_clean_onechain_renumber_as_puzzle_ref.pdb	s21_min.out.59.pdb	14.13	s21	Rosetta
357	357	5k7c_clean_onechain_renumber_as_puzzle_ref.pdb	s21_min.out.6.pdb	12.95	s21	Rosetta
358	358	5k7c_clean_onechain_renumber_as_puzzle_ref.pdb	s21_min.out.60.pdb	15.73	s21	Rosetta
359	359	5k7c_clean_onechain_renumber_as_puzzle_ref.pdb	s21_min.out.61.pdb	15.6	s21	Rosetta
360	360	5k7c_clean_onechain_renumber_as_puzzle_ref.pdb	s21_min.out.62.pdb	13.95	s21	Rosetta
361	361	5k7c_clean_onechain_renumber_as_puzzle_ref.pdb	s21_min.out.63.pdb	15.64	s21	Rosetta
362	362	5k7c_clean_onechain_renumber_as_puzzle_ref.pdb	s21_min.out.64.pdb	13.64	s21	Rosetta
363	363	5k7c_clean_onechain_renumber_as_puzzle_ref.pdb	s21_min.out.65.pdb	12.09	s21	Rosetta
364	364	5k7c_clean_onechain_renumber_as_puzzle_ref.pdb	s21_min.out.66.pdb	12.71	s21	Rosetta
365	365	5k7c_clean_onechain_renumber_as_puzzle_ref.pdb	s21_min.out.67.pdb	10.97	s21	Rosetta
366	366	5k7c_clean_onechain_renumber_as_puzzle_ref.pdb	s21_min.out.68.pdb	9.85	s21	Rosetta
367	367	5k7c_clean_onechain_renumber_as_puzzle_ref.pdb	s21_min.out.69.pdb	12.34	s21	Rosetta
368	368	5k7c_clean_onechain_renumber_as_puzzle_ref.pdb	s21_min.out.7.pdb	16.46	s21	Rosetta
369	369	5k7c_clean_onechain_renumber_as_puzzle_ref.pdb	s21_min.out.70.pdb	12.16	s21	Rosetta
370	370	5k7c_clean_onechain_renumber_as_puzzle_ref.pdb	s21_min.out.71.pdb	12.9	s21	Rosetta
371	371	5k7c_clean_onechain_renumber_as_puzzle_ref.pdb	s21_min.out.72.pdb	14.42	s21	Rosetta
372	372	5k7c_clean_onechain_renumber_as_puzzle_ref.pdb	s21_min.out.73.pdb	13.49	s21	Rosetta
373	373	5k7c_clean_onechain_renumber_as_puzzle_ref.pdb	s21_min.out.74.pdb	17.14	s21	Rosetta
374	374	5k7c_clean_onechain_renumber_as_puzzle_ref.pdb	s21_min.out.75.pdb	11.71	s21	Rosetta
375	375	5k7c_clean_onechain_renumber_as_puzzle_ref.pdb	s21_min.out.76.pdb	9.05	s21	Rosetta
376	376	5k7c_clean_onechain_renumber_as_puzzle_ref.pdb	s21_min.out.77.pdb	12.28	s21	Rosetta
377	377	5k7c_clean_onechain_renumber_as_puzzle_ref.pdb	s21_min.out.78.pdb	12.74	s21	Rosetta
378	378	5k7c_clean_onechain_renumber_as_puzzle_ref.pdb	s21_min.out.79.pdb	12.62	s21	Rosetta
379	379	5k7c_clean_onechain_renumber_as_puzzle_ref.pdb	s21_min.out.8.pdb	11.93	s21	Rosetta
380	380	5k7c_clean_onechain_renumber_as_puzzle_ref.pdb	s21_min.out.80.pdb	12.75	s21	Rosetta
381	381	5k7c_clean_onechain_renumber_as_puzzle_ref.pdb	s21_min.out.81.pdb	10.44	s21	Rosetta
382	382	5k7c_clean_onechain_renumber_as_puzzle_ref.pdb	s21_min.out.82.pdb	11.84	s21	Rosetta
383	383	5k7c_clean_onechain_renumber_as_puzzle_ref.pdb	s21_min.out.83.pdb	13.85	s21	Rosetta
384	384	5k7c_clean_onechain_renumber_as_puzzle_ref.pdb	s21_min.out.84.pdb	14.61	s21	Rosetta
385	385	5k7c_clean_onechain_renumber_as_puzzle_ref.pdb	s21_min.out.85.pdb	15.06	s21	Rosetta
386	386	5k7c_clean_onechain_renumber_as_puzzle_ref.pdb	s21_min.out.86.pdb	13.5	s21	Rosetta
387	387	5k7c_clean_onechain_renumber_as_puzzle_ref.pdb	s21_min.out.87.pdb	13.22	s21	Rosetta
388	388	5k7c_clean_onechain_renumber_as_puzzle_ref.pdb	s21_min.out.88.pdb	14.71	s21	Rosetta
389	389	5k7c_clean_onechain_renumber_as_puzzle_ref.pdb	s21_min.out.89.pdb	14.64	s21	Rosetta
390	390	5k7c_clean_onechain_renumber_as_puzzle_ref.pdb	s21_min.out.9.pdb	13.43	s21	Rosetta
391	391	5k7c_clean_onechain_renumber_as_puzzle_ref.pdb	s21_min.out.90.pdb	10.44	s21	Rosetta
392	392	5k7c_clean_onechain_renumber_as_puzzle_ref.pdb	s21_min.out.91.pdb	13.68	s21	Rosetta
393	393	5k7c_clean_onechain_renumber_as_puzzle_ref.pdb	s21_min.out.92.pdb	16.76	s21	Rosetta
394	394	5k7c_clean_onechain_renumber_as_puzzle_ref.pdb	s21_min.out.93.pdb	14.25	s21	Rosetta
395	395	5k7c_clean_onechain_renumber_as_puzzle_ref.pdb	s21_min.out.94.pdb	14.08	s21	Rosetta
396	396	5k7c_clean_onechain_renumber_as_puzzle_ref.pdb	s21_min.out.95.pdb	12.7	s21	Rosetta
397	397	5k7c_clean_onechain_renumber_as_puzzle_ref.pdb	s21_min.out.96.pdb	15.79	s21	Rosetta
398	398	5k7c_clean_onechain_renumber_as_puzzle_ref.pdb	s21_min.out.97.pdb	12.7	s21	Rosetta
399	399	5k7c_clean_onechain_renumber_as_puzzle_ref.pdb	s21_min.out.98.pdb	13.02	s21	Rosetta
400	400	5k7c_clean_onechain_renumber_as_puzzle_ref.pdb	s21_min.out.99.pdb	15.72	s21	Rosetta
401	401	5k7c_clean_onechain_renumber_as_puzzle_ref.pdb	hcf_6d8062dd_ALL-000001_AA.pdb	18.23	hcf	SimRNA
402	402	5k7c_clean_onechain_renumber_as_puzzle_ref.pdb	hcf_6d8062dd_ALL-000002_AA.pdb	17.61	hcf	SimRNA
403	403	5k7c_clean_onechain_renumber_as_puzzle_ref.pdb	hcf_6d8062dd_ALL-000003_AA.pdb	17.65	hcf	SimRNA
404	404	5k7c_clean_onechain_renumber_as_puzzle_ref.pdb	hcf_6d8062dd_ALL-000004_AA.pdb	17.22	hcf	SimRNA
405	405	5k7c_clean_onechain_renumber_as_puzzle_ref.pdb	hcf_6d8062dd_ALL-000005_AA.pdb	16.17	hcf	SimRNA
406	406	5k7c_clean_onechain_renumber_as_puzzle_ref.pdb	hcf_6d8062dd_ALL-000006_AA.pdb	17.35	hcf	SimRNA
407	407	5k7c_clean_onechain_renumber_as_puzzle_ref.pdb	hcf_6d8062dd_ALL-000007_AA.pdb	15.65	hcf	SimRNA
408	408	5k7c_clean_onechain_renumber_as_puzzle_ref.pdb	hcf_6d8062dd_ALL-000008_AA.pdb	18.47	hcf	SimRNA
409	409	5k7c_clean_onechain_renumber_as_puzzle_ref.pdb	hcf_6d8062dd_ALL-000009_AA.pdb	15.98	hcf	SimRNA
410	410	5k7c_clean_onechain_renumber_as_puzzle_ref.pdb	hcf_6d8062dd_ALL-000010_AA.pdb	15.56	hcf	SimRNA
411	411	5k7c_clean_onechain_renumber_as_puzzle_ref.pdb	hcf_6d8062dd_ALL-000011_AA.pdb	16.03	hcf	SimRNA
412	412	5k7c_clean_onechain_renumber_as_puzzle_ref.pdb	hcf_6d8062dd_ALL-000012_AA.pdb	17.21	hcf	SimRNA
413	413	5k7c_clean_onechain_renumber_as_puzzle_ref.pdb	hcf_6d8062dd_ALL-000013_AA.pdb	16.18	hcf	SimRNA
414	414	5k7c_clean_onechain_renumber_as_puzzle_ref.pdb	hcf_6d8062dd_ALL-000014_AA.pdb	17.76	hcf	SimRNA
415	415	5k7c_clean_onechain_renumber_as_puzzle_ref.pdb	hcf_6d8062dd_ALL-000015_AA.pdb	17.25	hcf	SimRNA
416	416	5k7c_clean_onechain_renumber_as_puzzle_ref.pdb	hcf_6d8062dd_ALL-000016_AA.pdb	16.1	hcf	SimRNA
417	417	5k7c_clean_onechain_renumber_as_puzzle_ref.pdb	hcf_6d8062dd_ALL-000017_AA.pdb	17.79	hcf	SimRNA
418	418	5k7c_clean_onechain_renumber_as_puzzle_ref.pdb	hcf_6d8062dd_ALL-000018_AA.pdb	13.6	hcf	SimRNA
419	419	5k7c_clean_onechain_renumber_as_puzzle_ref.pdb	hcf_6d8062dd_ALL-000019_AA.pdb	18.39	hcf	SimRNA
420	420	5k7c_clean_onechain_renumber_as_puzzle_ref.pdb	hcf_6d8062dd_ALL-000020_AA.pdb	15.37	hcf	SimRNA
421	421	5k7c_clean_onechain_renumber_as_puzzle_ref.pdb	hcf_6d8062dd_ALL-000021_AA.pdb	17.85	hcf	SimRNA
422	422	5k7c_clean_onechain_renumber_as_puzzle_ref.pdb	hcf_6d8062dd_ALL-000022_AA.pdb	15.98	hcf	SimRNA
423	423	5k7c_clean_onechain_renumber_as_puzzle_ref.pdb	hcf_6d8062dd_ALL-000023_AA.pdb	15.98	hcf	SimRNA
424	424	5k7c_clean_onechain_renumber_as_puzzle_ref.pdb	hcf_6d8062dd_ALL-000024_AA.pdb	15.45	hcf	SimRNA
425	425	5k7c_clean_onechain_renumber_as_puzzle_ref.pdb	hcf_6d8062dd_ALL-000025_AA.pdb	13.04	hcf	SimRNA
426	426	5k7c_clean_onechain_renumber_as_puzzle_ref.pdb	hcf_6d8062dd_ALL-000026_AA.pdb	17.3	hcf	SimRNA
427	427	5k7c_clean_onechain_renumber_as_puzzle_ref.pdb	hcf_6d8062dd_ALL-000027_AA.pdb	16.55	hcf	SimRNA
428	428	5k7c_clean_onechain_renumber_as_puzzle_ref.pdb	hcf_6d8062dd_ALL-000028_AA.pdb	17.54	hcf	SimRNA
429	429	5k7c_clean_onechain_renumber_as_puzzle_ref.pdb	hcf_6d8062dd_ALL-000029_AA.pdb	17.75	hcf	SimRNA
430	430	5k7c_clean_onechain_renumber_as_puzzle_ref.pdb	hcf_6d8062dd_ALL-000030_AA.pdb	13.34	hcf	SimRNA
431	431	5k7c_clean_onechain_renumber_as_puzzle_ref.pdb	hcf_6d8062dd_ALL-000031_AA.pdb	14.18	hcf	SimRNA
432	432	5k7c_clean_onechain_renumber_as_puzzle_ref.pdb	hcf_6d8062dd_ALL-000032_AA.pdb	15.39	hcf	SimRNA
433	433	5k7c_clean_onechain_renumber_as_puzzle_ref.pdb	hcf_6d8062dd_ALL-000033_AA.pdb	16.3	hcf	SimRNA
434	434	5k7c_clean_onechain_renumber_as_puzzle_ref.pdb	hcf_6d8062dd_ALL-000034_AA.pdb	16.87	hcf	SimRNA
435	435	5k7c_clean_onechain_renumber_as_puzzle_ref.pdb	hcf_6d8062dd_ALL-000035_AA.pdb	16.31	hcf	SimRNA
436	436	5k7c_clean_onechain_renumber_as_puzzle_ref.pdb	hcf_6d8062dd_ALL-000036_AA.pdb	16.22	hcf	SimRNA
437	437	5k7c_clean_onechain_renumber_as_puzzle_ref.pdb	hcf_6d8062dd_ALL-000037_AA.pdb	15.36	hcf	SimRNA
438	438	5k7c_clean_onechain_renumber_as_puzzle_ref.pdb	hcf_6d8062dd_ALL-000038_AA.pdb	16.01	hcf	SimRNA
439	439	5k7c_clean_onechain_renumber_as_puzzle_ref.pdb	hcf_6d8062dd_ALL-000039_AA.pdb	17.04	hcf	SimRNA
440	440	5k7c_clean_onechain_renumber_as_puzzle_ref.pdb	hcf_6d8062dd_ALL-000040_AA.pdb	14.49	hcf	SimRNA
441	441	5k7c_clean_onechain_renumber_as_puzzle_ref.pdb	hcf_6d8062dd_ALL-000041_AA.pdb	15.92	hcf	SimRNA
442	442	5k7c_clean_onechain_renumber_as_puzzle_ref.pdb	hcf_6d8062dd_ALL-000042_AA.pdb	14.6	hcf	SimRNA
443	443	5k7c_clean_onechain_renumber_as_puzzle_ref.pdb	hcf_6d8062dd_ALL-000043_AA.pdb	15.93	hcf	SimRNA
444	444	5k7c_clean_onechain_renumber_as_puzzle_ref.pdb	hcf_6d8062dd_ALL-000044_AA.pdb	17.59	hcf	SimRNA
445	445	5k7c_clean_onechain_renumber_as_puzzle_ref.pdb	hcf_6d8062dd_ALL-000045_AA.pdb	15.33	hcf	SimRNA
446	446	5k7c_clean_onechain_renumber_as_puzzle_ref.pdb	hcf_6d8062dd_ALL-000046_AA.pdb	16.29	hcf	SimRNA
447	447	5k7c_clean_onechain_renumber_as_puzzle_ref.pdb	hcf_6d8062dd_ALL-000047_AA.pdb	17.18	hcf	SimRNA
448	448	5k7c_clean_onechain_renumber_as_puzzle_ref.pdb	hcf_6d8062dd_ALL-000048_AA.pdb	16.89	hcf	SimRNA
449	449	5k7c_clean_onechain_renumber_as_puzzle_ref.pdb	hcf_6d8062dd_ALL-000049_AA.pdb	18	hcf	SimRNA
450	450	5k7c_clean_onechain_renumber_as_puzzle_ref.pdb	hcf_6d8062dd_ALL-000050_AA.pdb	16.63	hcf	SimRNA
451	451	5k7c_clean_onechain_renumber_as_puzzle_ref.pdb	hcf_6d8062dd_ALL-000051_AA.pdb	16.94	hcf	SimRNA
452	452	5k7c_clean_onechain_renumber_as_puzzle_ref.pdb	hcf_6d8062dd_ALL-000052_AA.pdb	16.72	hcf	SimRNA
453	453	5k7c_clean_onechain_renumber_as_puzzle_ref.pdb	hcf_6d8062dd_ALL-000053_AA.pdb	17.54	hcf	SimRNA
454	454	5k7c_clean_onechain_renumber_as_puzzle_ref.pdb	hcf_6d8062dd_ALL-000054_AA.pdb	16.06	hcf	SimRNA
455	455	5k7c_clean_onechain_renumber_as_puzzle_ref.pdb	hcf_6d8062dd_ALL-000055_AA.pdb	10.09	hcf	SimRNA
456	456	5k7c_clean_onechain_renumber_as_puzzle_ref.pdb	hcf_6d8062dd_ALL-000056_AA.pdb	15.6	hcf	SimRNA
457	457	5k7c_clean_onechain_renumber_as_puzzle_ref.pdb	hcf_6d8062dd_ALL-000057_AA.pdb	14.62	hcf	SimRNA
458	458	5k7c_clean_onechain_renumber_as_puzzle_ref.pdb	hcf_6d8062dd_ALL-000058_AA.pdb	15.8	hcf	SimRNA
459	459	5k7c_clean_onechain_renumber_as_puzzle_ref.pdb	hcf_6d8062dd_ALL-000059_AA.pdb	17.85	hcf	SimRNA
460	460	5k7c_clean_onechain_renumber_as_puzzle_ref.pdb	hcf_6d8062dd_ALL-000060_AA.pdb	18.1	hcf	SimRNA
461	461	5k7c_clean_onechain_renumber_as_puzzle_ref.pdb	hcf_6d8062dd_ALL-000061_AA.pdb	16.05	hcf	SimRNA
462	462	5k7c_clean_onechain_renumber_as_puzzle_ref.pdb	hcf_6d8062dd_ALL-000062_AA.pdb	17.83	hcf	SimRNA
463	463	5k7c_clean_onechain_renumber_as_puzzle_ref.pdb	hcf_6d8062dd_ALL-000063_AA.pdb	18.52	hcf	SimRNA
464	464	5k7c_clean_onechain_renumber_as_puzzle_ref.pdb	hcf_6d8062dd_ALL-000064_AA.pdb	16.91	hcf	SimRNA
465	465	5k7c_clean_onechain_renumber_as_puzzle_ref.pdb	hcf_6d8062dd_ALL-000065_AA.pdb	15.88	hcf	SimRNA
466	466	5k7c_clean_onechain_renumber_as_puzzle_ref.pdb	hcf_6d8062dd_ALL-000066_AA.pdb	17.42	hcf	SimRNA
467	467	5k7c_clean_onechain_renumber_as_puzzle_ref.pdb	hcf_6d8062dd_ALL-000067_AA.pdb	18.41	hcf	SimRNA
468	468	5k7c_clean_onechain_renumber_as_puzzle_ref.pdb	hcf_6d8062dd_ALL-000068_AA.pdb	16.91	hcf	SimRNA
469	469	5k7c_clean_onechain_renumber_as_puzzle_ref.pdb	hcf_6d8062dd_ALL-000069_AA.pdb	15.83	hcf	SimRNA
470	470	5k7c_clean_onechain_renumber_as_puzzle_ref.pdb	hcf_6d8062dd_ALL-000070_AA.pdb	17.31	hcf	SimRNA
471	471	5k7c_clean_onechain_renumber_as_puzzle_ref.pdb	hcf_6d8062dd_ALL-000071_AA.pdb	15.55	hcf	SimRNA
472	472	5k7c_clean_onechain_renumber_as_puzzle_ref.pdb	hcf_6d8062dd_ALL-000072_AA.pdb	12.38	hcf	SimRNA
473	473	5k7c_clean_onechain_renumber_as_puzzle_ref.pdb	hcf_6d8062dd_ALL-000073_AA.pdb	15.92	hcf	SimRNA
474	474	5k7c_clean_onechain_renumber_as_puzzle_ref.pdb	hcf_6d8062dd_ALL-000074_AA.pdb	18.64	hcf	SimRNA
475	475	5k7c_clean_onechain_renumber_as_puzzle_ref.pdb	hcf_6d8062dd_ALL-000075_AA.pdb	15.29	hcf	SimRNA
476	476	5k7c_clean_onechain_renumber_as_puzzle_ref.pdb	hcf_6d8062dd_ALL-000076_AA.pdb	17.74	hcf	SimRNA
477	477	5k7c_clean_onechain_renumber_as_puzzle_ref.pdb	hcf_6d8062dd_ALL-000077_AA.pdb	17.99	hcf	SimRNA
478	478	5k7c_clean_onechain_renumber_as_puzzle_ref.pdb	hcf_6d8062dd_ALL-000078_AA.pdb	13.4	hcf	SimRNA
479	479	5k7c_clean_onechain_renumber_as_puzzle_ref.pdb	hcf_6d8062dd_ALL-000079_AA.pdb	17.18	hcf	SimRNA
480	480	5k7c_clean_onechain_renumber_as_puzzle_ref.pdb	hcf_6d8062dd_ALL-000080_AA.pdb	14.94	hcf	SimRNA
481	481	5k7c_clean_onechain_renumber_as_puzzle_ref.pdb	hcf_6d8062dd_ALL-000081_AA.pdb	15.6	hcf	SimRNA
482	482	5k7c_clean_onechain_renumber_as_puzzle_ref.pdb	hcf_6d8062dd_ALL-000082_AA.pdb	5.73	hcf	SimRNA
483	483	5k7c_clean_onechain_renumber_as_puzzle_ref.pdb	hcf_6d8062dd_ALL-000083_AA.pdb	17.26	hcf	SimRNA
484	484	5k7c_clean_onechain_renumber_as_puzzle_ref.pdb	hcf_6d8062dd_ALL-000084_AA.pdb	15.07	hcf	SimRNA
485	485	5k7c_clean_onechain_renumber_as_puzzle_ref.pdb	hcf_6d8062dd_ALL-000085_AA.pdb	14.19	hcf	SimRNA
486	486	5k7c_clean_onechain_renumber_as_puzzle_ref.pdb	hcf_6d8062dd_ALL-000086_AA.pdb	15.49	hcf	SimRNA
487	487	5k7c_clean_onechain_renumber_as_puzzle_ref.pdb	hcf_6d8062dd_ALL-000087_AA.pdb	14.84	hcf	SimRNA
488	488	5k7c_clean_onechain_renumber_as_puzzle_ref.pdb	hcf_6d8062dd_ALL-000088_AA.pdb	17.15	hcf	SimRNA
489	489	5k7c_clean_onechain_renumber_as_puzzle_ref.pdb	hcf_6d8062dd_ALL-000089_AA.pdb	15.55	hcf	SimRNA
490	490	5k7c_clean_onechain_renumber_as_puzzle_ref.pdb	hcf_6d8062dd_ALL-000090_AA.pdb	17.5	hcf	SimRNA
491	491	5k7c_clean_onechain_renumber_as_puzzle_ref.pdb	hcf_6d8062dd_ALL-000091_AA.pdb	15.52	hcf	SimRNA
492	492	5k7c_clean_onechain_renumber_as_puzzle_ref.pdb	hcf_6d8062dd_ALL-000092_AA.pdb	17.83	hcf	SimRNA
493	493	5k7c_clean_onechain_renumber_as_puzzle_ref.pdb	hcf_6d8062dd_ALL-000093_AA.pdb	18.14	hcf	SimRNA
494	494	5k7c_clean_onechain_renumber_as_puzzle_ref.pdb	hcf_6d8062dd_ALL-000094_AA.pdb	18.03	hcf	SimRNA
495	495	5k7c_clean_onechain_renumber_as_puzzle_ref.pdb	hcf_6d8062dd_ALL-000095_AA.pdb	18.79	hcf	SimRNA
496	496	5k7c_clean_onechain_renumber_as_puzzle_ref.pdb	hcf_6d8062dd_ALL-000096_AA.pdb	17.12	hcf	SimRNA
497	497	5k7c_clean_onechain_renumber_as_puzzle_ref.pdb	hcf_6d8062dd_ALL-000097_AA.pdb	18.89	hcf	SimRNA
498	498	5k7c_clean_onechain_renumber_as_puzzle_ref.pdb	hcf_6d8062dd_ALL-000098_AA.pdb	15.65	hcf	SimRNA
499	499	5k7c_clean_onechain_renumber_as_puzzle_ref.pdb	hcf_6d8062dd_ALL-000099_AA.pdb	18.42	hcf	SimRNA
500	500	5k7c_clean_onechain_renumber_as_puzzle_ref.pdb	hcf_6d8062dd_ALL-000100_AA.pdb	17.73	hcf	SimRNA
501	501	5k7c_clean_onechain_renumber_as_puzzle_ref.pdb	hcf_min.out.1.pdb	10.5	hcf	Rosetta
502	502	5k7c_clean_onechain_renumber_as_puzzle_ref.pdb	hcf_min.out.10.pdb	11.15	hcf	Rosetta
503	503	5k7c_clean_onechain_renumber_as_puzzle_ref.pdb	hcf_min.out.100.pdb	13.18	hcf	Rosetta
504	504	5k7c_clean_onechain_renumber_as_puzzle_ref.pdb	hcf_min.out.11.pdb	10.59	hcf	Rosetta
505	505	5k7c_clean_onechain_renumber_as_puzzle_ref.pdb	hcf_min.out.12.pdb	10.52	hcf	Rosetta
506	506	5k7c_clean_onechain_renumber_as_puzzle_ref.pdb	hcf_min.out.13.pdb	15.51	hcf	Rosetta
507	507	5k7c_clean_onechain_renumber_as_puzzle_ref.pdb	hcf_min.out.14.pdb	10.63	hcf	Rosetta
508	508	5k7c_clean_onechain_renumber_as_puzzle_ref.pdb	hcf_min.out.15.pdb	15.22	hcf	Rosetta
509	509	5k7c_clean_onechain_renumber_as_puzzle_ref.pdb	hcf_min.out.16.pdb	12.18	hcf	Rosetta
510	510	5k7c_clean_onechain_renumber_as_puzzle_ref.pdb	hcf_min.out.17.pdb	11.83	hcf	Rosetta
511	511	5k7c_clean_onechain_renumber_as_puzzle_ref.pdb	hcf_min.out.18.pdb	13.64	hcf	Rosetta
512	512	5k7c_clean_onechain_renumber_as_puzzle_ref.pdb	hcf_min.out.19.pdb	13.25	hcf	Rosetta
513	513	5k7c_clean_onechain_renumber_as_puzzle_ref.pdb	hcf_min.out.2.pdb	5.67	hcf	Rosetta
514	514	5k7c_clean_onechain_renumber_as_puzzle_ref.pdb	hcf_min.out.20.pdb	9.17	hcf	Rosetta
515	515	5k7c_clean_onechain_renumber_as_puzzle_ref.pdb	hcf_min.out.21.pdb	11.96	hcf	Rosetta
516	516	5k7c_clean_onechain_renumber_as_puzzle_ref.pdb	hcf_min.out.22.pdb	16.68	hcf	Rosetta
517	517	5k7c_clean_onechain_renumber_as_puzzle_ref.pdb	hcf_min.out.23.pdb	8.45	hcf	Rosetta
518	518	5k7c_clean_onechain_renumber_as_puzzle_ref.pdb	hcf_min.out.24.pdb	9.88	hcf	Rosetta
519	519	5k7c_clean_onechain_renumber_as_puzzle_ref.pdb	hcf_min.out.25.pdb	10.53	hcf	Rosetta
520	520	5k7c_clean_onechain_renumber_as_puzzle_ref.pdb	hcf_min.out.26.pdb	7.94	hcf	Rosetta
521	521	5k7c_clean_onechain_renumber_as_puzzle_ref.pdb	hcf_min.out.27.pdb	10.08	hcf	Rosetta
522	522	5k7c_clean_onechain_renumber_as_puzzle_ref.pdb	hcf_min.out.28.pdb	14.98	hcf	Rosetta
523	523	5k7c_clean_onechain_renumber_as_puzzle_ref.pdb	hcf_min.out.29.pdb	11.02	hcf	Rosetta
524	524	5k7c_clean_onechain_renumber_as_puzzle_ref.pdb	hcf_min.out.3.pdb	14.65	hcf	Rosetta
525	525	5k7c_clean_onechain_renumber_as_puzzle_ref.pdb	hcf_min.out.30.pdb	11.22	hcf	Rosetta
526	526	5k7c_clean_onechain_renumber_as_puzzle_ref.pdb	hcf_min.out.31.pdb	15.74	hcf	Rosetta
527	527	5k7c_clean_onechain_renumber_as_puzzle_ref.pdb	hcf_min.out.32.pdb	14.92	hcf	Rosetta
528	528	5k7c_clean_onechain_renumber_as_puzzle_ref.pdb	hcf_min.out.33.pdb	16.2	hcf	Rosetta
529	529	5k7c_clean_onechain_renumber_as_puzzle_ref.pdb	hcf_min.out.34.pdb	13.05	hcf	Rosetta
530	530	5k7c_clean_onechain_renumber_as_puzzle_ref.pdb	hcf_min.out.35.pdb	12.88	hcf	Rosetta
531	531	5k7c_clean_onechain_renumber_as_puzzle_ref.pdb	hcf_min.out.36.pdb	12.2	hcf	Rosetta
532	532	5k7c_clean_onechain_renumber_as_puzzle_ref.pdb	hcf_min.out.37.pdb	13.36	hcf	Rosetta
533	533	5k7c_clean_onechain_renumber_as_puzzle_ref.pdb	hcf_min.out.38.pdb	12.26	hcf	Rosetta
534	534	5k7c_clean_onechain_renumber_as_puzzle_ref.pdb	hcf_min.out.39.pdb	14.53	hcf	Rosetta
535	535	5k7c_clean_onechain_renumber_as_puzzle_ref.pdb	hcf_min.out.4.pdb	16.82	hcf	Rosetta
536	536	5k7c_clean_onechain_renumber_as_puzzle_ref.pdb	hcf_min.out.40.pdb	10.17	hcf	Rosetta
537	537	5k7c_clean_onechain_renumber_as_puzzle_ref.pdb	hcf_min.out.41.pdb	11.54	hcf	Rosetta
538	538	5k7c_clean_onechain_renumber_as_puzzle_ref.pdb	hcf_min.out.42.pdb	15.24	hcf	Rosetta
539	539	5k7c_clean_onechain_renumber_as_puzzle_ref.pdb	hcf_min.out.43.pdb	12.88	hcf	Rosetta
540	540	5k7c_clean_onechain_renumber_as_puzzle_ref.pdb	hcf_min.out.44.pdb	12.06	hcf	Rosetta
541	541	5k7c_clean_onechain_renumber_as_puzzle_ref.pdb	hcf_min.out.45.pdb	11.4	hcf	Rosetta
542	542	5k7c_clean_onechain_renumber_as_puzzle_ref.pdb	hcf_min.out.46.pdb	9.83	hcf	Rosetta
543	543	5k7c_clean_onechain_renumber_as_puzzle_ref.pdb	hcf_min.out.47.pdb	13.25	hcf	Rosetta
544	544	5k7c_clean_onechain_renumber_as_puzzle_ref.pdb	hcf_min.out.48.pdb	15	hcf	Rosetta
545	545	5k7c_clean_onechain_renumber_as_puzzle_ref.pdb	hcf_min.out.49.pdb	11.44	hcf	Rosetta
546	546	5k7c_clean_onechain_renumber_as_puzzle_ref.pdb	hcf_min.out.5.pdb	15.62	hcf	Rosetta
547	547	5k7c_clean_onechain_renumber_as_puzzle_ref.pdb	hcf_min.out.50.pdb	10.02	hcf	Rosetta
548	548	5k7c_clean_onechain_renumber_as_puzzle_ref.pdb	hcf_min.out.51.pdb	12.98	hcf	Rosetta
549	549	5k7c_clean_onechain_renumber_as_puzzle_ref.pdb	hcf_min.out.52.pdb	13.07	hcf	Rosetta
550	550	5k7c_clean_onechain_renumber_as_puzzle_ref.pdb	hcf_min.out.53.pdb	11.44	hcf	Rosetta
551	551	5k7c_clean_onechain_renumber_as_puzzle_ref.pdb	hcf_min.out.54.pdb	15.74	hcf	Rosetta
552	552	5k7c_clean_onechain_renumber_as_puzzle_ref.pdb	hcf_min.out.55.pdb	12.7	hcf	Rosetta
553	553	5k7c_clean_onechain_renumber_as_puzzle_ref.pdb	hcf_min.out.56.pdb	10.11	hcf	Rosetta
554	554	5k7c_clean_onechain_renumber_as_puzzle_ref.pdb	hcf_min.out.57.pdb	12.1	hcf	Rosetta
555	555	5k7c_clean_onechain_renumber_as_puzzle_ref.pdb	hcf_min.out.58.pdb	13.31	hcf	Rosetta
556	556	5k7c_clean_onechain_renumber_as_puzzle_ref.pdb	hcf_min.out.59.pdb	15.42	hcf	Rosetta
557	557	5k7c_clean_onechain_renumber_as_puzzle_ref.pdb	hcf_min.out.6.pdb	9.99	hcf	Rosetta
558	558	5k7c_clean_onechain_renumber_as_puzzle_ref.pdb	hcf_min.out.60.pdb	15.1	hcf	Rosetta
559	559	5k7c_clean_onechain_renumber_as_puzzle_ref.pdb	hcf_min.out.61.pdb	13.49	hcf	Rosetta
560	560	5k7c_clean_onechain_renumber_as_puzzle_ref.pdb	hcf_min.out.62.pdb	11.82	hcf	Rosetta
561	561	5k7c_clean_onechain_renumber_as_puzzle_ref.pdb	hcf_min.out.63.pdb	16.43	hcf	Rosetta
562	562	5k7c_clean_onechain_renumber_as_puzzle_ref.pdb	hcf_min.out.64.pdb	10.84	hcf	Rosetta
563	563	5k7c_clean_onechain_renumber_as_puzzle_ref.pdb	hcf_min.out.65.pdb	13.98	hcf	Rosetta
564	564	5k7c_clean_onechain_renumber_as_puzzle_ref.pdb	hcf_min.out.66.pdb	11.99	hcf	Rosetta
565	565	5k7c_clean_onechain_renumber_as_puzzle_ref.pdb	hcf_min.out.67.pdb	16.15	hcf	Rosetta
566	566	5k7c_clean_onechain_renumber_as_puzzle_ref.pdb	hcf_min.out.68.pdb	13.35	hcf	Rosetta
567	567	5k7c_clean_onechain_renumber_as_puzzle_ref.pdb	hcf_min.out.69.pdb	9.93	hcf	Rosetta
568	568	5k7c_clean_onechain_renumber_as_puzzle_ref.pdb	hcf_min.out.7.pdb	14.73	hcf	Rosetta
569	569	5k7c_clean_onechain_renumber_as_puzzle_ref.pdb	hcf_min.out.70.pdb	11	hcf	Rosetta
570	570	5k7c_clean_onechain_renumber_as_puzzle_ref.pdb	hcf_min.out.71.pdb	13.45	hcf	Rosetta
571	571	5k7c_clean_onechain_renumber_as_puzzle_ref.pdb	hcf_min.out.72.pdb	14.04	hcf	Rosetta
572	572	5k7c_clean_onechain_renumber_as_puzzle_ref.pdb	hcf_min.out.73.pdb	14.26	hcf	Rosetta
573	573	5k7c_clean_onechain_renumber_as_puzzle_ref.pdb	hcf_min.out.74.pdb	11.8	hcf	Rosetta
574	574	5k7c_clean_onechain_renumber_as_puzzle_ref.pdb	hcf_min.out.75.pdb	12.53	hcf	Rosetta
575	575	5k7c_clean_onechain_renumber_as_puzzle_ref.pdb	hcf_min.out.76.pdb	15.11	hcf	Rosetta
576	576	5k7c_clean_onechain_renumber_as_puzzle_ref.pdb	hcf_min.out.77.pdb	16.04	hcf	Rosetta
577	577	5k7c_clean_onechain_renumber_as_puzzle_ref.pdb	hcf_min.out.78.pdb	18.13	hcf	Rosetta
578	578	5k7c_clean_onechain_renumber_as_puzzle_ref.pdb	hcf_min.out.79.pdb	12.37	hcf	Rosetta
579	579	5k7c_clean_onechain_renumber_as_puzzle_ref.pdb	hcf_min.out.8.pdb	10.82	hcf	Rosetta
580	580	5k7c_clean_onechain_renumber_as_puzzle_ref.pdb	hcf_min.out.80.pdb	14.52	hcf	Rosetta
581	581	5k7c_clean_onechain_renumber_as_puzzle_ref.pdb	hcf_min.out.81.pdb	12.26	hcf	Rosetta
582	582	5k7c_clean_onechain_renumber_as_puzzle_ref.pdb	hcf_min.out.82.pdb	16.4	hcf	Rosetta
583	583	5k7c_clean_onechain_renumber_as_puzzle_ref.pdb	hcf_min.out.83.pdb	10.13	hcf	Rosetta
584	584	5k7c_clean_onechain_renumber_as_puzzle_ref.pdb	hcf_min.out.84.pdb	14.1	hcf	Rosetta
585	585	5k7c_clean_onechain_renumber_as_puzzle_ref.pdb	hcf_min.out.85.pdb	11.44	hcf	Rosetta
586	586	5k7c_clean_onechain_renumber_as_puzzle_ref.pdb	hcf_min.out.86.pdb	10.07	hcf	Rosetta
587	587	5k7c_clean_onechain_renumber_as_puzzle_ref.pdb	hcf_min.out.87.pdb	11.54	hcf	Rosetta
588	588	5k7c_clean_onechain_renumber_as_puzzle_ref.pdb	hcf_min.out.88.pdb	10.93	hcf	Rosetta
589	589	5k7c_clean_onechain_renumber_as_puzzle_ref.pdb	hcf_min.out.89.pdb	15.99	hcf	Rosetta
590	590	5k7c_clean_onechain_renumber_as_puzzle_ref.pdb	hcf_min.out.9.pdb	15.96	hcf	Rosetta
591	591	5k7c_clean_onechain_renumber_as_puzzle_ref.pdb	hcf_min.out.90.pdb	16.39	hcf	Rosetta
592	592	5k7c_clean_onechain_renumber_as_puzzle_ref.pdb	hcf_min.out.91.pdb	13.82	hcf	Rosetta
593	593	5k7c_clean_onechain_renumber_as_puzzle_ref.pdb	hcf_min.out.92.pdb	15.85	hcf	Rosetta
594	594	5k7c_clean_onechain_renumber_as_puzzle_ref.pdb	hcf_min.out.93.pdb	10.38	hcf	Rosetta
595	595	5k7c_clean_onechain_renumber_as_puzzle_ref.pdb	hcf_min.out.94.pdb	13.21	hcf	Rosetta
596	596	5k7c_clean_onechain_renumber_as_puzzle_ref.pdb	hcf_min.out.95.pdb	14.2	hcf	Rosetta
597	597	5k7c_clean_onechain_renumber_as_puzzle_ref.pdb	hcf_min.out.96.pdb	11.46	hcf	Rosetta
598	598	5k7c_clean_onechain_renumber_as_puzzle_ref.pdb	hcf_min.out.97.pdb	12.69	hcf	Rosetta
599	599	5k7c_clean_onechain_renumber_as_puzzle_ref.pdb	hcf_min.out.98.pdb	12.95	hcf	Rosetta
600	600	5k7c_clean_onechain_renumber_as_puzzle_ref.pdb	hcf_min.out.99.pdb	9.07	hcf	Rosetta
601	601	5k7c_clean_onechain_renumber_as_puzzle_ref.pdb	s23_36828e10_ALL-000001_AA.pdb	16.57	s23	SimRNA
602	602	5k7c_clean_onechain_renumber_as_puzzle_ref.pdb	s23_36828e10_ALL-000002_AA.pdb	17.41	s23	SimRNA
603	603	5k7c_clean_onechain_renumber_as_puzzle_ref.pdb	s23_36828e10_ALL-000003_AA.pdb	15.31	s23	SimRNA
604	604	5k7c_clean_onechain_renumber_as_puzzle_ref.pdb	s23_36828e10_ALL-000004_AA.pdb	15.76	s23	SimRNA
605	605	5k7c_clean_onechain_renumber_as_puzzle_ref.pdb	s23_36828e10_ALL-000005_AA.pdb	12.99	s23	SimRNA
606	606	5k7c_clean_onechain_renumber_as_puzzle_ref.pdb	s23_36828e10_ALL-000006_AA.pdb	16.89	s23	SimRNA
607	607	5k7c_clean_onechain_renumber_as_puzzle_ref.pdb	s23_36828e10_ALL-000007_AA.pdb	14.31	s23	SimRNA
608	608	5k7c_clean_onechain_renumber_as_puzzle_ref.pdb	s23_36828e10_ALL-000008_AA.pdb	15.34	s23	SimRNA
609	609	5k7c_clean_onechain_renumber_as_puzzle_ref.pdb	s23_36828e10_ALL-000009_AA.pdb	13.77	s23	SimRNA
610	610	5k7c_clean_onechain_renumber_as_puzzle_ref.pdb	s23_36828e10_ALL-000010_AA.pdb	14.98	s23	SimRNA
611	611	5k7c_clean_onechain_renumber_as_puzzle_ref.pdb	s23_36828e10_ALL-000011_AA.pdb	14.78	s23	SimRNA
612	612	5k7c_clean_onechain_renumber_as_puzzle_ref.pdb	s23_36828e10_ALL-000012_AA.pdb	13.46	s23	SimRNA
613	613	5k7c_clean_onechain_renumber_as_puzzle_ref.pdb	s23_36828e10_ALL-000013_AA.pdb	14.93	s23	SimRNA
614	614	5k7c_clean_onechain_renumber_as_puzzle_ref.pdb	s23_36828e10_ALL-000014_AA.pdb	9.44	s23	SimRNA
615	615	5k7c_clean_onechain_renumber_as_puzzle_ref.pdb	s23_36828e10_ALL-000015_AA.pdb	9.22	s23	SimRNA
616	616	5k7c_clean_onechain_renumber_as_puzzle_ref.pdb	s23_36828e10_ALL-000016_AA.pdb	14.58	s23	SimRNA
617	617	5k7c_clean_onechain_renumber_as_puzzle_ref.pdb	s23_36828e10_ALL-000017_AA.pdb	15.55	s23	SimRNA
618	618	5k7c_clean_onechain_renumber_as_puzzle_ref.pdb	s23_36828e10_ALL-000018_AA.pdb	9.28	s23	SimRNA
619	619	5k7c_clean_onechain_renumber_as_puzzle_ref.pdb	s23_36828e10_ALL-000019_AA.pdb	9.72	s23	SimRNA
620	620	5k7c_clean_onechain_renumber_as_puzzle_ref.pdb	s23_36828e10_ALL-000020_AA.pdb	15.61	s23	SimRNA
621	621	5k7c_clean_onechain_renumber_as_puzzle_ref.pdb	s23_36828e10_ALL-000021_AA.pdb	14.43	s23	SimRNA
622	622	5k7c_clean_onechain_renumber_as_puzzle_ref.pdb	s23_36828e10_ALL-000022_AA.pdb	13.43	s23	SimRNA
623	623	5k7c_clean_onechain_renumber_as_puzzle_ref.pdb	s23_36828e10_ALL-000023_AA.pdb	12.61	s23	SimRNA
624	624	5k7c_clean_onechain_renumber_as_puzzle_ref.pdb	s23_36828e10_ALL-000024_AA.pdb	15.48	s23	SimRNA
625	625	5k7c_clean_onechain_renumber_as_puzzle_ref.pdb	s23_36828e10_ALL-000025_AA.pdb	11.84	s23	SimRNA
626	626	5k7c_clean_onechain_renumber_as_puzzle_ref.pdb	s23_36828e10_ALL-000026_AA.pdb	15.4	s23	SimRNA
627	627	5k7c_clean_onechain_renumber_as_puzzle_ref.pdb	s23_36828e10_ALL-000027_AA.pdb	16.99	s23	SimRNA
628	628	5k7c_clean_onechain_renumber_as_puzzle_ref.pdb	s23_36828e10_ALL-000028_AA.pdb	16.08	s23	SimRNA
629	629	5k7c_clean_onechain_renumber_as_puzzle_ref.pdb	s23_36828e10_ALL-000029_AA.pdb	14.26	s23	SimRNA
630	630	5k7c_clean_onechain_renumber_as_puzzle_ref.pdb	s23_36828e10_ALL-000030_AA.pdb	9.87	s23	SimRNA
631	631	5k7c_clean_onechain_renumber_as_puzzle_ref.pdb	s23_36828e10_ALL-000031_AA.pdb	9.4	s23	SimRNA
632	632	5k7c_clean_onechain_renumber_as_puzzle_ref.pdb	s23_36828e10_ALL-000032_AA.pdb	13.82	s23	SimRNA
633	633	5k7c_clean_onechain_renumber_as_puzzle_ref.pdb	s23_36828e10_ALL-000033_AA.pdb	14.33	s23	SimRNA
634	634	5k7c_clean_onechain_renumber_as_puzzle_ref.pdb	s23_36828e10_ALL-000034_AA.pdb	12.94	s23	SimRNA
635	635	5k7c_clean_onechain_renumber_as_puzzle_ref.pdb	s23_36828e10_ALL-000035_AA.pdb	16.19	s23	SimRNA
636	636	5k7c_clean_onechain_renumber_as_puzzle_ref.pdb	s23_36828e10_ALL-000036_AA.pdb	14.37	s23	SimRNA
637	637	5k7c_clean_onechain_renumber_as_puzzle_ref.pdb	s23_36828e10_ALL-000037_AA.pdb	16.63	s23	SimRNA
638	638	5k7c_clean_onechain_renumber_as_puzzle_ref.pdb	s23_36828e10_ALL-000038_AA.pdb	11.51	s23	SimRNA
639	639	5k7c_clean_onechain_renumber_as_puzzle_ref.pdb	s23_36828e10_ALL-000039_AA.pdb	9.7	s23	SimRNA
640	640	5k7c_clean_onechain_renumber_as_puzzle_ref.pdb	s23_36828e10_ALL-000040_AA.pdb	10.02	s23	SimRNA
641	641	5k7c_clean_onechain_renumber_as_puzzle_ref.pdb	s23_36828e10_ALL-000041_AA.pdb	16.12	s23	SimRNA
642	642	5k7c_clean_onechain_renumber_as_puzzle_ref.pdb	s23_36828e10_ALL-000042_AA.pdb	16.15	s23	SimRNA
643	643	5k7c_clean_onechain_renumber_as_puzzle_ref.pdb	s23_36828e10_ALL-000043_AA.pdb	10.71	s23	SimRNA
644	644	5k7c_clean_onechain_renumber_as_puzzle_ref.pdb	s23_36828e10_ALL-000044_AA.pdb	15.26	s23	SimRNA
645	645	5k7c_clean_onechain_renumber_as_puzzle_ref.pdb	s23_36828e10_ALL-000045_AA.pdb	16.6	s23	SimRNA
646	646	5k7c_clean_onechain_renumber_as_puzzle_ref.pdb	s23_36828e10_ALL-000046_AA.pdb	13.22	s23	SimRNA
647	647	5k7c_clean_onechain_renumber_as_puzzle_ref.pdb	s23_36828e10_ALL-000047_AA.pdb	6.56	s23	SimRNA
648	648	5k7c_clean_onechain_renumber_as_puzzle_ref.pdb	s23_36828e10_ALL-000048_AA.pdb	15.36	s23	SimRNA
649	649	5k7c_clean_onechain_renumber_as_puzzle_ref.pdb	s23_36828e10_ALL-000049_AA.pdb	16.45	s23	SimRNA
650	650	5k7c_clean_onechain_renumber_as_puzzle_ref.pdb	s23_36828e10_ALL-000050_AA.pdb	18.15	s23	SimRNA
651	651	5k7c_clean_onechain_renumber_as_puzzle_ref.pdb	s23_36828e10_ALL-000051_AA.pdb	15.56	s23	SimRNA
652	652	5k7c_clean_onechain_renumber_as_puzzle_ref.pdb	s23_36828e10_ALL-000052_AA.pdb	11.69	s23	SimRNA
653	653	5k7c_clean_onechain_renumber_as_puzzle_ref.pdb	s23_36828e10_ALL-000053_AA.pdb	14.56	s23	SimRNA
654	654	5k7c_clean_onechain_renumber_as_puzzle_ref.pdb	s23_36828e10_ALL-000054_AA.pdb	18.16	s23	SimRNA
655	655	5k7c_clean_onechain_renumber_as_puzzle_ref.pdb	s23_36828e10_ALL-000055_AA.pdb	15.63	s23	SimRNA
656	656	5k7c_clean_onechain_renumber_as_puzzle_ref.pdb	s23_36828e10_ALL-000056_AA.pdb	16.1	s23	SimRNA
657	657	5k7c_clean_onechain_renumber_as_puzzle_ref.pdb	s23_36828e10_ALL-000057_AA.pdb	16.09	s23	SimRNA
658	658	5k7c_clean_onechain_renumber_as_puzzle_ref.pdb	s23_36828e10_ALL-000058_AA.pdb	17.04	s23	SimRNA
659	659	5k7c_clean_onechain_renumber_as_puzzle_ref.pdb	s23_36828e10_ALL-000059_AA.pdb	16.24	s23	SimRNA
660	660	5k7c_clean_onechain_renumber_as_puzzle_ref.pdb	s23_36828e10_ALL-000060_AA.pdb	16.58	s23	SimRNA
661	661	5k7c_clean_onechain_renumber_as_puzzle_ref.pdb	s23_36828e10_ALL-000061_AA.pdb	16.98	s23	SimRNA
662	662	5k7c_clean_onechain_renumber_as_puzzle_ref.pdb	s23_36828e10_ALL-000062_AA.pdb	14.15	s23	SimRNA
663	663	5k7c_clean_onechain_renumber_as_puzzle_ref.pdb	s23_36828e10_ALL-000063_AA.pdb	11.75	s23	SimRNA
664	664	5k7c_clean_onechain_renumber_as_puzzle_ref.pdb	s23_36828e10_ALL-000064_AA.pdb	12.79	s23	SimRNA
665	665	5k7c_clean_onechain_renumber_as_puzzle_ref.pdb	s23_36828e10_ALL-000065_AA.pdb	11.65	s23	SimRNA
666	666	5k7c_clean_onechain_renumber_as_puzzle_ref.pdb	s23_36828e10_ALL-000066_AA.pdb	16.27	s23	SimRNA
667	667	5k7c_clean_onechain_renumber_as_puzzle_ref.pdb	s23_36828e10_ALL-000067_AA.pdb	16.9	s23	SimRNA
668	668	5k7c_clean_onechain_renumber_as_puzzle_ref.pdb	s23_36828e10_ALL-000068_AA.pdb	13.09	s23	SimRNA
669	669	5k7c_clean_onechain_renumber_as_puzzle_ref.pdb	s23_36828e10_ALL-000069_AA.pdb	18.18	s23	SimRNA
670	670	5k7c_clean_onechain_renumber_as_puzzle_ref.pdb	s23_36828e10_ALL-000070_AA.pdb	17.96	s23	SimRNA
671	671	5k7c_clean_onechain_renumber_as_puzzle_ref.pdb	s23_36828e10_ALL-000071_AA.pdb	13.85	s23	SimRNA
672	672	5k7c_clean_onechain_renumber_as_puzzle_ref.pdb	s23_36828e10_ALL-000072_AA.pdb	11.96	s23	SimRNA
673	673	5k7c_clean_onechain_renumber_as_puzzle_ref.pdb	s23_36828e10_ALL-000073_AA.pdb	15.89	s23	SimRNA
674	674	5k7c_clean_onechain_renumber_as_puzzle_ref.pdb	s23_36828e10_ALL-000074_AA.pdb	13.15	s23	SimRNA
675	675	5k7c_clean_onechain_renumber_as_puzzle_ref.pdb	s23_36828e10_ALL-000075_AA.pdb	12.55	s23	SimRNA
676	676	5k7c_clean_onechain_renumber_as_puzzle_ref.pdb	s23_36828e10_ALL-000076_AA.pdb	11.93	s23	SimRNA
677	677	5k7c_clean_onechain_renumber_as_puzzle_ref.pdb	s23_36828e10_ALL-000077_AA.pdb	15.77	s23	SimRNA
678	678	5k7c_clean_onechain_renumber_as_puzzle_ref.pdb	s23_36828e10_ALL-000078_AA.pdb	15.86	s23	SimRNA
679	679	5k7c_clean_onechain_renumber_as_puzzle_ref.pdb	s23_36828e10_ALL-000079_AA.pdb	15.59	s23	SimRNA
680	680	5k7c_clean_onechain_renumber_as_puzzle_ref.pdb	s23_36828e10_ALL-000080_AA.pdb	15.94	s23	SimRNA
681	681	5k7c_clean_onechain_renumber_as_puzzle_ref.pdb	s23_36828e10_ALL-000081_AA.pdb	12.52	s23	SimRNA
682	682	5k7c_clean_onechain_renumber_as_puzzle_ref.pdb	s23_36828e10_ALL-000082_AA.pdb	10.1	s23	SimRNA
683	683	5k7c_clean_onechain_renumber_as_puzzle_ref.pdb	s23_36828e10_ALL-000083_AA.pdb	12.98	s23	SimRNA
684	684	5k7c_clean_onechain_renumber_as_puzzle_ref.pdb	s23_36828e10_ALL-000084_AA.pdb	12.57	s23	SimRNA
685	685	5k7c_clean_onechain_renumber_as_puzzle_ref.pdb	s23_36828e10_ALL-000085_AA.pdb	17.01	s23	SimRNA
686	686	5k7c_clean_onechain_renumber_as_puzzle_ref.pdb	s23_36828e10_ALL-000086_AA.pdb	16.55	s23	SimRNA
687	687	5k7c_clean_onechain_renumber_as_puzzle_ref.pdb	s23_36828e10_ALL-000087_AA.pdb	10.2	s23	SimRNA
688	688	5k7c_clean_onechain_renumber_as_puzzle_ref.pdb	s23_36828e10_ALL-000088_AA.pdb	14.79	s23	SimRNA
689	689	5k7c_clean_onechain_renumber_as_puzzle_ref.pdb	s23_36828e10_ALL-000089_AA.pdb	15.97	s23	SimRNA
690	690	5k7c_clean_onechain_renumber_as_puzzle_ref.pdb	s23_36828e10_ALL-000090_AA.pdb	15.23	s23	SimRNA
691	691	5k7c_clean_onechain_renumber_as_puzzle_ref.pdb	s23_36828e10_ALL-000091_AA.pdb	9.33	s23	SimRNA
692	692	5k7c_clean_onechain_renumber_as_puzzle_ref.pdb	s23_36828e10_ALL-000092_AA.pdb	12.07	s23	SimRNA
693	693	5k7c_clean_onechain_renumber_as_puzzle_ref.pdb	s23_36828e10_ALL-000093_AA.pdb	13.4	s23	SimRNA
694	694	5k7c_clean_onechain_renumber_as_puzzle_ref.pdb	s23_36828e10_ALL-000094_AA.pdb	15.73	s23	SimRNA
695	695	5k7c_clean_onechain_renumber_as_puzzle_ref.pdb	s23_36828e10_ALL-000095_AA.pdb	15.86	s23	SimRNA
696	696	5k7c_clean_onechain_renumber_as_puzzle_ref.pdb	s23_36828e10_ALL-000096_AA.pdb	16.98	s23	SimRNA
697	697	5k7c_clean_onechain_renumber_as_puzzle_ref.pdb	s23_36828e10_ALL-000097_AA.pdb	17.08	s23	SimRNA
698	698	5k7c_clean_onechain_renumber_as_puzzle_ref.pdb	s23_36828e10_ALL-000098_AA.pdb	9.92	s23	SimRNA
699	699	5k7c_clean_onechain_renumber_as_puzzle_ref.pdb	s23_36828e10_ALL-000099_AA.pdb	12.06	s23	SimRNA
700	700	5k7c_clean_onechain_renumber_as_puzzle_ref.pdb	s23_36828e10_ALL-000100_AA.pdb	8.09	s23	SimRNA
701	701	5k7c_clean_onechain_renumber_as_puzzle_ref.pdb	s23_min.out.1.pdb	9.86	s23	Rosetta
702	702	5k7c_clean_onechain_renumber_as_puzzle_ref.pdb	s23_min.out.10.pdb	14.18	s23	Rosetta
703	703	5k7c_clean_onechain_renumber_as_puzzle_ref.pdb	s23_min.out.100.pdb	13.02	s23	Rosetta
704	704	5k7c_clean_onechain_renumber_as_puzzle_ref.pdb	s23_min.out.11.pdb	10.58	s23	Rosetta
705	705	5k7c_clean_onechain_renumber_as_puzzle_ref.pdb	s23_min.out.12.pdb	8.65	s23	Rosetta
706	706	5k7c_clean_onechain_renumber_as_puzzle_ref.pdb	s23_min.out.13.pdb	12.23	s23	Rosetta
707	707	5k7c_clean_onechain_renumber_as_puzzle_ref.pdb	s23_min.out.14.pdb	12.83	s23	Rosetta
708	708	5k7c_clean_onechain_renumber_as_puzzle_ref.pdb	s23_min.out.15.pdb	11.48	s23	Rosetta
709	709	5k7c_clean_onechain_renumber_as_puzzle_ref.pdb	s23_min.out.16.pdb	14.02	s23	Rosetta
710	710	5k7c_clean_onechain_renumber_as_puzzle_ref.pdb	s23_min.out.17.pdb	14.84	s23	Rosetta
711	711	5k7c_clean_onechain_renumber_as_puzzle_ref.pdb	s23_min.out.18.pdb	14.93	s23	Rosetta
712	712	5k7c_clean_onechain_renumber_as_puzzle_ref.pdb	s23_min.out.19.pdb	13.29	s23	Rosetta
713	713	5k7c_clean_onechain_renumber_as_puzzle_ref.pdb	s23_min.out.2.pdb	14.87	s23	Rosetta
714	714	5k7c_clean_onechain_renumber_as_puzzle_ref.pdb	s23_min.out.20.pdb	13.5	s23	Rosetta
715	715	5k7c_clean_onechain_renumber_as_puzzle_ref.pdb	s23_min.out.21.pdb	13.46	s23	Rosetta
716	716	5k7c_clean_onechain_renumber_as_puzzle_ref.pdb	s23_min.out.22.pdb	11.68	s23	Rosetta
717	717	5k7c_clean_onechain_renumber_as_puzzle_ref.pdb	s23_min.out.23.pdb	16.21	s23	Rosetta
718	718	5k7c_clean_onechain_renumber_as_puzzle_ref.pdb	s23_min.out.24.pdb	16.24	s23	Rosetta
719	719	5k7c_clean_onechain_renumber_as_puzzle_ref.pdb	s23_min.out.25.pdb	12.09	s23	Rosetta
720	720	5k7c_clean_onechain_renumber_as_puzzle_ref.pdb	s23_min.out.26.pdb	18.92	s23	Rosetta
721	721	5k7c_clean_onechain_renumber_as_puzzle_ref.pdb	s23_min.out.27.pdb	13.23	s23	Rosetta
722	722	5k7c_clean_onechain_renumber_as_puzzle_ref.pdb	s23_min.out.28.pdb	13.06	s23	Rosetta
723	723	5k7c_clean_onechain_renumber_as_puzzle_ref.pdb	s23_min.out.29.pdb	13.09	s23	Rosetta
724	724	5k7c_clean_onechain_renumber_as_puzzle_ref.pdb	s23_min.out.3.pdb	16.35	s23	Rosetta
725	725	5k7c_clean_onechain_renumber_as_puzzle_ref.pdb	s23_min.out.30.pdb	18.37	s23	Rosetta
726	726	5k7c_clean_onechain_renumber_as_puzzle_ref.pdb	s23_min.out.31.pdb	12.78	s23	Rosetta
727	727	5k7c_clean_onechain_renumber_as_puzzle_ref.pdb	s23_min.out.32.pdb	13.38	s23	Rosetta
728	728	5k7c_clean_onechain_renumber_as_puzzle_ref.pdb	s23_min.out.33.pdb	16.91	s23	Rosetta
729	729	5k7c_clean_onechain_renumber_as_puzzle_ref.pdb	s23_min.out.34.pdb	12.86	s23	Rosetta
730	730	5k7c_clean_onechain_renumber_as_puzzle_ref.pdb	s23_min.out.35.pdb	13.1	s23	Rosetta
731	731	5k7c_clean_onechain_renumber_as_puzzle_ref.pdb	s23_min.out.36.pdb	14.83	s23	Rosetta
732	732	5k7c_clean_onechain_renumber_as_puzzle_ref.pdb	s23_min.out.37.pdb	11.56	s23	Rosetta
733	733	5k7c_clean_onechain_renumber_as_puzzle_ref.pdb	s23_min.out.38.pdb	13.95	s23	Rosetta
734	734	5k7c_clean_onechain_renumber_as_puzzle_ref.pdb	s23_min.out.39.pdb	13.63	s23	Rosetta
735	735	5k7c_clean_onechain_renumber_as_puzzle_ref.pdb	s23_min.out.4.pdb	14.11	s23	Rosetta
736	736	5k7c_clean_onechain_renumber_as_puzzle_ref.pdb	s23_min.out.40.pdb	14.31	s23	Rosetta
737	737	5k7c_clean_onechain_renumber_as_puzzle_ref.pdb	s23_min.out.41.pdb	14.58	s23	Rosetta
738	738	5k7c_clean_onechain_renumber_as_puzzle_ref.pdb	s23_min.out.42.pdb	16.54	s23	Rosetta
739	739	5k7c_clean_onechain_renumber_as_puzzle_ref.pdb	s23_min.out.43.pdb	13.1	s23	Rosetta
740	740	5k7c_clean_onechain_renumber_as_puzzle_ref.pdb	s23_min.out.44.pdb	15.04	s23	Rosetta
741	741	5k7c_clean_onechain_renumber_as_puzzle_ref.pdb	s23_min.out.45.pdb	14.01	s23	Rosetta
742	742	5k7c_clean_onechain_renumber_as_puzzle_ref.pdb	s23_min.out.46.pdb	10.99	s23	Rosetta
743	743	5k7c_clean_onechain_renumber_as_puzzle_ref.pdb	s23_min.out.47.pdb	10.3	s23	Rosetta
744	744	5k7c_clean_onechain_renumber_as_puzzle_ref.pdb	s23_min.out.48.pdb	14.89	s23	Rosetta
745	745	5k7c_clean_onechain_renumber_as_puzzle_ref.pdb	s23_min.out.49.pdb	12.24	s23	Rosetta
746	746	5k7c_clean_onechain_renumber_as_puzzle_ref.pdb	s23_min.out.5.pdb	13.64	s23	Rosetta
747	747	5k7c_clean_onechain_renumber_as_puzzle_ref.pdb	s23_min.out.50.pdb	16.29	s23	Rosetta
748	748	5k7c_clean_onechain_renumber_as_puzzle_ref.pdb	s23_min.out.51.pdb	13.49	s23	Rosetta
749	749	5k7c_clean_onechain_renumber_as_puzzle_ref.pdb	s23_min.out.52.pdb	14.77	s23	Rosetta
750	750	5k7c_clean_onechain_renumber_as_puzzle_ref.pdb	s23_min.out.53.pdb	18.95	s23	Rosetta
751	751	5k7c_clean_onechain_renumber_as_puzzle_ref.pdb	s23_min.out.54.pdb	11.34	s23	Rosetta
752	752	5k7c_clean_onechain_renumber_as_puzzle_ref.pdb	s23_min.out.55.pdb	13.38	s23	Rosetta
753	753	5k7c_clean_onechain_renumber_as_puzzle_ref.pdb	s23_min.out.56.pdb	13.81	s23	Rosetta
754	754	5k7c_clean_onechain_renumber_as_puzzle_ref.pdb	s23_min.out.57.pdb	13.55	s23	Rosetta
755	755	5k7c_clean_onechain_renumber_as_puzzle_ref.pdb	s23_min.out.58.pdb	14.78	s23	Rosetta
756	756	5k7c_clean_onechain_renumber_as_puzzle_ref.pdb	s23_min.out.59.pdb	15.23	s23	Rosetta
757	757	5k7c_clean_onechain_renumber_as_puzzle_ref.pdb	s23_min.out.6.pdb	13.36	s23	Rosetta
758	758	5k7c_clean_onechain_renumber_as_puzzle_ref.pdb	s23_min.out.60.pdb	11.5	s23	Rosetta
759	759	5k7c_clean_onechain_renumber_as_puzzle_ref.pdb	s23_min.out.61.pdb	13.9	s23	Rosetta
760	760	5k7c_clean_onechain_renumber_as_puzzle_ref.pdb	s23_min.out.62.pdb	13.84	s23	Rosetta
761	761	5k7c_clean_onechain_renumber_as_puzzle_ref.pdb	s23_min.out.63.pdb	10.32	s23	Rosetta
762	762	5k7c_clean_onechain_renumber_as_puzzle_ref.pdb	s23_min.out.64.pdb	13.75	s23	Rosetta
763	763	5k7c_clean_onechain_renumber_as_puzzle_ref.pdb	s23_min.out.65.pdb	10.5	s23	Rosetta
764	764	5k7c_clean_onechain_renumber_as_puzzle_ref.pdb	s23_min.out.66.pdb	14.56	s23	Rosetta
765	765	5k7c_clean_onechain_renumber_as_puzzle_ref.pdb	s23_min.out.67.pdb	13.17	s23	Rosetta
766	766	5k7c_clean_onechain_renumber_as_puzzle_ref.pdb	s23_min.out.68.pdb	19.94	s23	Rosetta
767	767	5k7c_clean_onechain_renumber_as_puzzle_ref.pdb	s23_min.out.69.pdb	12.91	s23	Rosetta
768	768	5k7c_clean_onechain_renumber_as_puzzle_ref.pdb	s23_min.out.7.pdb	12.62	s23	Rosetta
769	769	5k7c_clean_onechain_renumber_as_puzzle_ref.pdb	s23_min.out.70.pdb	11.62	s23	Rosetta
770	770	5k7c_clean_onechain_renumber_as_puzzle_ref.pdb	s23_min.out.71.pdb	15.57	s23	Rosetta
771	771	5k7c_clean_onechain_renumber_as_puzzle_ref.pdb	s23_min.out.72.pdb	15.52	s23	Rosetta
772	772	5k7c_clean_onechain_renumber_as_puzzle_ref.pdb	s23_min.out.73.pdb	11.36	s23	Rosetta
773	773	5k7c_clean_onechain_renumber_as_puzzle_ref.pdb	s23_min.out.74.pdb	9.98	s23	Rosetta
774	774	5k7c_clean_onechain_renumber_as_puzzle_ref.pdb	s23_min.out.75.pdb	12.1	s23	Rosetta
775	775	5k7c_clean_onechain_renumber_as_puzzle_ref.pdb	s23_min.out.76.pdb	13.05	s23	Rosetta
776	776	5k7c_clean_onechain_renumber_as_puzzle_ref.pdb	s23_min.out.77.pdb	12.72	s23	Rosetta
777	777	5k7c_clean_onechain_renumber_as_puzzle_ref.pdb	s23_min.out.78.pdb	12.07	s23	Rosetta
778	778	5k7c_clean_onechain_renumber_as_puzzle_ref.pdb	s23_min.out.79.pdb	12.63	s23	Rosetta
779	779	5k7c_clean_onechain_renumber_as_puzzle_ref.pdb	s23_min.out.8.pdb	12.83	s23	Rosetta
780	780	5k7c_clean_onechain_renumber_as_puzzle_ref.pdb	s23_min.out.80.pdb	10.8	s23	Rosetta
781	781	5k7c_clean_onechain_renumber_as_puzzle_ref.pdb	s23_min.out.81.pdb	11.83	s23	Rosetta
782	782	5k7c_clean_onechain_renumber_as_puzzle_ref.pdb	s23_min.out.82.pdb	12.37	s23	Rosetta
783	783	5k7c_clean_onechain_renumber_as_puzzle_ref.pdb	s23_min.out.83.pdb	15.1	s23	Rosetta
784	784	5k7c_clean_onechain_renumber_as_puzzle_ref.pdb	s23_min.out.84.pdb	12.25	s23	Rosetta
785	785	5k7c_clean_onechain_renumber_as_puzzle_ref.pdb	s23_min.out.85.pdb	10.31	s23	Rosetta
786	786	5k7c_clean_onechain_renumber_as_puzzle_ref.pdb	s23_min.out.86.pdb	13	s23	Rosetta
787	787	5k7c_clean_onechain_renumber_as_puzzle_ref.pdb	s23_min.out.87.pdb	11.57	s23	Rosetta
788	788	5k7c_clean_onechain_renumber_as_puzzle_ref.pdb	s23_min.out.88.pdb	12.01	s23	Rosetta
789	789	5k7c_clean_onechain_renumber_as_puzzle_ref.pdb	s23_min.out.89.pdb	13.03	s23	Rosetta
790	790	5k7c_clean_onechain_renumber_as_puzzle_ref.pdb	s23_min.out.9.pdb	15.84	s23	Rosetta
791	791	5k7c_clean_onechain_renumber_as_puzzle_ref.pdb	s23_min.out.90.pdb	12.99	s23	Rosetta
792	792	5k7c_clean_onechain_renumber_as_puzzle_ref.pdb	s23_min.out.91.pdb	12.63	s23	Rosetta
793	793	5k7c_clean_onechain_renumber_as_puzzle_ref.pdb	s23_min.out.92.pdb	10.91	s23	Rosetta
794	794	5k7c_clean_onechain_renumber_as_puzzle_ref.pdb	s23_min.out.93.pdb	16.55	s23	Rosetta
795	795	5k7c_clean_onechain_renumber_as_puzzle_ref.pdb	s23_min.out.94.pdb	11.95	s23	Rosetta
796	796	5k7c_clean_onechain_renumber_as_puzzle_ref.pdb	s23_min.out.95.pdb	10.44	s23	Rosetta
797	797	5k7c_clean_onechain_renumber_as_puzzle_ref.pdb	s23_min.out.96.pdb	10.09	s23	Rosetta
798	798	5k7c_clean_onechain_renumber_as_puzzle_ref.pdb	s23_min.out.97.pdb	14.06	s23	Rosetta
799	799	5k7c_clean_onechain_renumber_as_puzzle_ref.pdb	s23_min.out.98.pdb	10.43	s23	Rosetta
800	800	5k7c_clean_onechain_renumber_as_puzzle_ref.pdb	s23_min.out.99.pdb	10.68	s23	Rosetta
801	801	5k7c_clean_onechain_renumber_as_puzzle_ref.pdb	pis_336e0098_ALL-000001_AA.pdb	16.4	pis	SimRNA
802	802	5k7c_clean_onechain_renumber_as_puzzle_ref.pdb	pis_336e0098_ALL-000002_AA.pdb	15.54	pis	SimRNA
803	803	5k7c_clean_onechain_renumber_as_puzzle_ref.pdb	pis_336e0098_ALL-000003_AA.pdb	17.27	pis	SimRNA
804	804	5k7c_clean_onechain_renumber_as_puzzle_ref.pdb	pis_336e0098_ALL-000004_AA.pdb	13.14	pis	SimRNA
805	805	5k7c_clean_onechain_renumber_as_puzzle_ref.pdb	pis_336e0098_ALL-000005_AA.pdb	17.2	pis	SimRNA
806	806	5k7c_clean_onechain_renumber_as_puzzle_ref.pdb	pis_336e0098_ALL-000006_AA.pdb	16.86	pis	SimRNA
807	807	5k7c_clean_onechain_renumber_as_puzzle_ref.pdb	pis_336e0098_ALL-000007_AA.pdb	15.72	pis	SimRNA
808	808	5k7c_clean_onechain_renumber_as_puzzle_ref.pdb	pis_336e0098_ALL-000008_AA.pdb	12.05	pis	SimRNA
809	809	5k7c_clean_onechain_renumber_as_puzzle_ref.pdb	pis_336e0098_ALL-000009_AA.pdb	17.59	pis	SimRNA
810	810	5k7c_clean_onechain_renumber_as_puzzle_ref.pdb	pis_336e0098_ALL-000010_AA.pdb	16.27	pis	SimRNA
811	811	5k7c_clean_onechain_renumber_as_puzzle_ref.pdb	pis_336e0098_ALL-000011_AA.pdb	15.86	pis	SimRNA
812	812	5k7c_clean_onechain_renumber_as_puzzle_ref.pdb	pis_336e0098_ALL-000012_AA.pdb	15.09	pis	SimRNA
813	813	5k7c_clean_onechain_renumber_as_puzzle_ref.pdb	pis_336e0098_ALL-000013_AA.pdb	15.55	pis	SimRNA
814	814	5k7c_clean_onechain_renumber_as_puzzle_ref.pdb	pis_336e0098_ALL-000014_AA.pdb	15.53	pis	SimRNA
815	815	5k7c_clean_onechain_renumber_as_puzzle_ref.pdb	pis_336e0098_ALL-000015_AA.pdb	14.49	pis	SimRNA
816	816	5k7c_clean_onechain_renumber_as_puzzle_ref.pdb	pis_336e0098_ALL-000016_AA.pdb	16.96	pis	SimRNA
817	817	5k7c_clean_onechain_renumber_as_puzzle_ref.pdb	pis_336e0098_ALL-000017_AA.pdb	17.39	pis	SimRNA
818	818	5k7c_clean_onechain_renumber_as_puzzle_ref.pdb	pis_336e0098_ALL-000018_AA.pdb	17.52	pis	SimRNA
819	819	5k7c_clean_onechain_renumber_as_puzzle_ref.pdb	pis_336e0098_ALL-000019_AA.pdb	15.6	pis	SimRNA
820	820	5k7c_clean_onechain_renumber_as_puzzle_ref.pdb	pis_336e0098_ALL-000020_AA.pdb	14.82	pis	SimRNA
821	821	5k7c_clean_onechain_renumber_as_puzzle_ref.pdb	pis_336e0098_ALL-000021_AA.pdb	15.06	pis	SimRNA
822	822	5k7c_clean_onechain_renumber_as_puzzle_ref.pdb	pis_336e0098_ALL-000022_AA.pdb	14.99	pis	SimRNA
823	823	5k7c_clean_onechain_renumber_as_puzzle_ref.pdb	pis_336e0098_ALL-000023_AA.pdb	15.83	pis	SimRNA
824	824	5k7c_clean_onechain_renumber_as_puzzle_ref.pdb	pis_336e0098_ALL-000024_AA.pdb	16.39	pis	SimRNA
825	825	5k7c_clean_onechain_renumber_as_puzzle_ref.pdb	pis_336e0098_ALL-000025_AA.pdb	16.2	pis	SimRNA
826	826	5k7c_clean_onechain_renumber_as_puzzle_ref.pdb	pis_336e0098_ALL-000026_AA.pdb	12.29	pis	SimRNA
827	827	5k7c_clean_onechain_renumber_as_puzzle_ref.pdb	pis_336e0098_ALL-000027_AA.pdb	16.58	pis	SimRNA
828	828	5k7c_clean_onechain_renumber_as_puzzle_ref.pdb	pis_336e0098_ALL-000028_AA.pdb	15.12	pis	SimRNA
829	829	5k7c_clean_onechain_renumber_as_puzzle_ref.pdb	pis_336e0098_ALL-000029_AA.pdb	14.43	pis	SimRNA
830	830	5k7c_clean_onechain_renumber_as_puzzle_ref.pdb	pis_336e0098_ALL-000030_AA.pdb	13.39	pis	SimRNA
831	831	5k7c_clean_onechain_renumber_as_puzzle_ref.pdb	pis_336e0098_ALL-000031_AA.pdb	16.7	pis	SimRNA
832	832	5k7c_clean_onechain_renumber_as_puzzle_ref.pdb	pis_336e0098_ALL-000032_AA.pdb	15.11	pis	SimRNA
833	833	5k7c_clean_onechain_renumber_as_puzzle_ref.pdb	pis_336e0098_ALL-000033_AA.pdb	15.48	pis	SimRNA
834	834	5k7c_clean_onechain_renumber_as_puzzle_ref.pdb	pis_336e0098_ALL-000034_AA.pdb	15.9	pis	SimRNA
835	835	5k7c_clean_onechain_renumber_as_puzzle_ref.pdb	pis_336e0098_ALL-000035_AA.pdb	15.33	pis	SimRNA
836	836	5k7c_clean_onechain_renumber_as_puzzle_ref.pdb	pis_336e0098_ALL-000036_AA.pdb	14.21	pis	SimRNA
837	837	5k7c_clean_onechain_renumber_as_puzzle_ref.pdb	pis_336e0098_ALL-000037_AA.pdb	11.58	pis	SimRNA
838	838	5k7c_clean_onechain_renumber_as_puzzle_ref.pdb	pis_336e0098_ALL-000038_AA.pdb	17.18	pis	SimRNA
839	839	5k7c_clean_onechain_renumber_as_puzzle_ref.pdb	pis_336e0098_ALL-000039_AA.pdb	14.9	pis	SimRNA
840	840	5k7c_clean_onechain_renumber_as_puzzle_ref.pdb	pis_336e0098_ALL-000040_AA.pdb	17.7	pis	SimRNA
841	841	5k7c_clean_onechain_renumber_as_puzzle_ref.pdb	pis_336e0098_ALL-000041_AA.pdb	16.11	pis	SimRNA
842	842	5k7c_clean_onechain_renumber_as_puzzle_ref.pdb	pis_336e0098_ALL-000042_AA.pdb	13.99	pis	SimRNA
843	843	5k7c_clean_onechain_renumber_as_puzzle_ref.pdb	pis_336e0098_ALL-000043_AA.pdb	13.36	pis	SimRNA
844	844	5k7c_clean_onechain_renumber_as_puzzle_ref.pdb	pis_336e0098_ALL-000044_AA.pdb	11.83	pis	SimRNA
845	845	5k7c_clean_onechain_renumber_as_puzzle_ref.pdb	pis_336e0098_ALL-000045_AA.pdb	17.65	pis	SimRNA
846	846	5k7c_clean_onechain_renumber_as_puzzle_ref.pdb	pis_336e0098_ALL-000046_AA.pdb	17.19	pis	SimRNA
847	847	5k7c_clean_onechain_renumber_as_puzzle_ref.pdb	pis_336e0098_ALL-000047_AA.pdb	15.98	pis	SimRNA
848	848	5k7c_clean_onechain_renumber_as_puzzle_ref.pdb	pis_336e0098_ALL-000048_AA.pdb	15.28	pis	SimRNA
849	849	5k7c_clean_onechain_renumber_as_puzzle_ref.pdb	pis_336e0098_ALL-000049_AA.pdb	16.06	pis	SimRNA
850	850	5k7c_clean_onechain_renumber_as_puzzle_ref.pdb	pis_336e0098_ALL-000050_AA.pdb	16.79	pis	SimRNA
851	851	5k7c_clean_onechain_renumber_as_puzzle_ref.pdb	pis_336e0098_ALL-000051_AA.pdb	12.86	pis	SimRNA
852	852	5k7c_clean_onechain_renumber_as_puzzle_ref.pdb	pis_336e0098_ALL-000052_AA.pdb	15.96	pis	SimRNA
853	853	5k7c_clean_onechain_renumber_as_puzzle_ref.pdb	pis_336e0098_ALL-000053_AA.pdb	15.2	pis	SimRNA
854	854	5k7c_clean_onechain_renumber_as_puzzle_ref.pdb	pis_336e0098_ALL-000054_AA.pdb	7.83	pis	SimRNA
855	855	5k7c_clean_onechain_renumber_as_puzzle_ref.pdb	pis_336e0098_ALL-000055_AA.pdb	13.27	pis	SimRNA
856	856	5k7c_clean_onechain_renumber_as_puzzle_ref.pdb	pis_336e0098_ALL-000056_AA.pdb	15.98	pis	SimRNA
857	857	5k7c_clean_onechain_renumber_as_puzzle_ref.pdb	pis_336e0098_ALL-000057_AA.pdb	16.4	pis	SimRNA
858	858	5k7c_clean_onechain_renumber_as_puzzle_ref.pdb	pis_336e0098_ALL-000058_AA.pdb	17.14	pis	SimRNA
859	859	5k7c_clean_onechain_renumber_as_puzzle_ref.pdb	pis_336e0098_ALL-000059_AA.pdb	7.1	pis	SimRNA
860	860	5k7c_clean_onechain_renumber_as_puzzle_ref.pdb	pis_336e0098_ALL-000060_AA.pdb	17.48	pis	SimRNA
861	861	5k7c_clean_onechain_renumber_as_puzzle_ref.pdb	pis_336e0098_ALL-000061_AA.pdb	15.12	pis	SimRNA
862	862	5k7c_clean_onechain_renumber_as_puzzle_ref.pdb	pis_336e0098_ALL-000062_AA.pdb	15.08	pis	SimRNA
863	863	5k7c_clean_onechain_renumber_as_puzzle_ref.pdb	pis_336e0098_ALL-000063_AA.pdb	14.03	pis	SimRNA
864	864	5k7c_clean_onechain_renumber_as_puzzle_ref.pdb	pis_336e0098_ALL-000064_AA.pdb	15.54	pis	SimRNA
865	865	5k7c_clean_onechain_renumber_as_puzzle_ref.pdb	pis_336e0098_ALL-000065_AA.pdb	17.2	pis	SimRNA
866	866	5k7c_clean_onechain_renumber_as_puzzle_ref.pdb	pis_336e0098_ALL-000066_AA.pdb	16.09	pis	SimRNA
867	867	5k7c_clean_onechain_renumber_as_puzzle_ref.pdb	pis_336e0098_ALL-000067_AA.pdb	16	pis	SimRNA
868	868	5k7c_clean_onechain_renumber_as_puzzle_ref.pdb	pis_336e0098_ALL-000068_AA.pdb	14.27	pis	SimRNA
869	869	5k7c_clean_onechain_renumber_as_puzzle_ref.pdb	pis_336e0098_ALL-000069_AA.pdb	15.11	pis	SimRNA
870	870	5k7c_clean_onechain_renumber_as_puzzle_ref.pdb	pis_336e0098_ALL-000070_AA.pdb	17.31	pis	SimRNA
871	871	5k7c_clean_onechain_renumber_as_puzzle_ref.pdb	pis_336e0098_ALL-000071_AA.pdb	15.27	pis	SimRNA
872	872	5k7c_clean_onechain_renumber_as_puzzle_ref.pdb	pis_336e0098_ALL-000072_AA.pdb	15.43	pis	SimRNA
873	873	5k7c_clean_onechain_renumber_as_puzzle_ref.pdb	pis_336e0098_ALL-000073_AA.pdb	13.69	pis	SimRNA
874	874	5k7c_clean_onechain_renumber_as_puzzle_ref.pdb	pis_336e0098_ALL-000074_AA.pdb	15.61	pis	SimRNA
875	875	5k7c_clean_onechain_renumber_as_puzzle_ref.pdb	pis_336e0098_ALL-000075_AA.pdb	13.34	pis	SimRNA
876	876	5k7c_clean_onechain_renumber_as_puzzle_ref.pdb	pis_336e0098_ALL-000076_AA.pdb	12.39	pis	SimRNA
877	877	5k7c_clean_onechain_renumber_as_puzzle_ref.pdb	pis_336e0098_ALL-000077_AA.pdb	14.85	pis	SimRNA
878	878	5k7c_clean_onechain_renumber_as_puzzle_ref.pdb	pis_336e0098_ALL-000078_AA.pdb	16.07	pis	SimRNA
879	879	5k7c_clean_onechain_renumber_as_puzzle_ref.pdb	pis_336e0098_ALL-000079_AA.pdb	18.35	pis	SimRNA
880	880	5k7c_clean_onechain_renumber_as_puzzle_ref.pdb	pis_336e0098_ALL-000080_AA.pdb	17.05	pis	SimRNA
881	881	5k7c_clean_onechain_renumber_as_puzzle_ref.pdb	pis_336e0098_ALL-000081_AA.pdb	14.14	pis	SimRNA
882	882	5k7c_clean_onechain_renumber_as_puzzle_ref.pdb	pis_336e0098_ALL-000082_AA.pdb	13.44	pis	SimRNA
883	883	5k7c_clean_onechain_renumber_as_puzzle_ref.pdb	pis_336e0098_ALL-000083_AA.pdb	17.15	pis	SimRNA
884	884	5k7c_clean_onechain_renumber_as_puzzle_ref.pdb	pis_336e0098_ALL-000084_AA.pdb	14.56	pis	SimRNA
885	885	5k7c_clean_onechain_renumber_as_puzzle_ref.pdb	pis_336e0098_ALL-000085_AA.pdb	15.64	pis	SimRNA
886	886	5k7c_clean_onechain_renumber_as_puzzle_ref.pdb	pis_336e0098_ALL-000086_AA.pdb	17.41	pis	SimRNA
887	887	5k7c_clean_onechain_renumber_as_puzzle_ref.pdb	pis_336e0098_ALL-000087_AA.pdb	14.97	pis	SimRNA
888	888	5k7c_clean_onechain_renumber_as_puzzle_ref.pdb	pis_336e0098_ALL-000088_AA.pdb	13.91	pis	SimRNA
889	889	5k7c_clean_onechain_renumber_as_puzzle_ref.pdb	pis_336e0098_ALL-000089_AA.pdb	16.21	pis	SimRNA
890	890	5k7c_clean_onechain_renumber_as_puzzle_ref.pdb	pis_336e0098_ALL-000090_AA.pdb	14.92	pis	SimRNA
891	891	5k7c_clean_onechain_renumber_as_puzzle_ref.pdb	pis_336e0098_ALL-000091_AA.pdb	11.06	pis	SimRNA
892	892	5k7c_clean_onechain_renumber_as_puzzle_ref.pdb	pis_336e0098_ALL-000092_AA.pdb	17.18	pis	SimRNA
893	893	5k7c_clean_onechain_renumber_as_puzzle_ref.pdb	pis_336e0098_ALL-000093_AA.pdb	14.82	pis	SimRNA
894	894	5k7c_clean_onechain_renumber_as_puzzle_ref.pdb	pis_336e0098_ALL-000094_AA.pdb	18.75	pis	SimRNA
895	895	5k7c_clean_onechain_renumber_as_puzzle_ref.pdb	pis_336e0098_ALL-000095_AA.pdb	13.02	pis	SimRNA
896	896	5k7c_clean_onechain_renumber_as_puzzle_ref.pdb	pis_336e0098_ALL-000096_AA.pdb	11.65	pis	SimRNA
897	897	5k7c_clean_onechain_renumber_as_puzzle_ref.pdb	pis_336e0098_ALL-000097_AA.pdb	17.81	pis	SimRNA
898	898	5k7c_clean_onechain_renumber_as_puzzle_ref.pdb	pis_336e0098_ALL-000098_AA.pdb	16.12	pis	SimRNA
899	899	5k7c_clean_onechain_renumber_as_puzzle_ref.pdb	pis_336e0098_ALL-000099_AA.pdb	15.95	pis	SimRNA
900	900	5k7c_clean_onechain_renumber_as_puzzle_ref.pdb	pis_336e0098_ALL-000100_AA.pdb	14.95	pis	SimRNA
901	901	5k7c_clean_onechain_renumber_as_puzzle_ref.pdb	pis_min.out.1.pdb	13.47	pis	Rosetta
902	902	5k7c_clean_onechain_renumber_as_puzzle_ref.pdb	pis_min.out.10.pdb	15.44	pis	Rosetta
903	903	5k7c_clean_onechain_renumber_as_puzzle_ref.pdb	pis_min.out.100.pdb	12.97	pis	Rosetta
904	904	5k7c_clean_onechain_renumber_as_puzzle_ref.pdb	pis_min.out.11.pdb	12.4	pis	Rosetta
905	905	5k7c_clean_onechain_renumber_as_puzzle_ref.pdb	pis_min.out.12.pdb	11.94	pis	Rosetta
906	906	5k7c_clean_onechain_renumber_as_puzzle_ref.pdb	pis_min.out.13.pdb	15.57	pis	Rosetta
907	907	5k7c_clean_onechain_renumber_as_puzzle_ref.pdb	pis_min.out.14.pdb	10.01	pis	Rosetta
908	908	5k7c_clean_onechain_renumber_as_puzzle_ref.pdb	pis_min.out.15.pdb	12.09	pis	Rosetta
909	909	5k7c_clean_onechain_renumber_as_puzzle_ref.pdb	pis_min.out.16.pdb	15.03	pis	Rosetta
910	910	5k7c_clean_onechain_renumber_as_puzzle_ref.pdb	pis_min.out.17.pdb	12.82	pis	Rosetta
911	911	5k7c_clean_onechain_renumber_as_puzzle_ref.pdb	pis_min.out.18.pdb	15.14	pis	Rosetta
912	912	5k7c_clean_onechain_renumber_as_puzzle_ref.pdb	pis_min.out.19.pdb	15.41	pis	Rosetta
913	913	5k7c_clean_onechain_renumber_as_puzzle_ref.pdb	pis_min.out.2.pdb	12.36	pis	Rosetta
914	914	5k7c_clean_onechain_renumber_as_puzzle_ref.pdb	pis_min.out.20.pdb	14.96	pis	Rosetta
915	915	5k7c_clean_onechain_renumber_as_puzzle_ref.pdb	pis_min.out.21.pdb	11.32	pis	Rosetta
916	916	5k7c_clean_onechain_renumber_as_puzzle_ref.pdb	pis_min.out.22.pdb	13.22	pis	Rosetta
917	917	5k7c_clean_onechain_renumber_as_puzzle_ref.pdb	pis_min.out.23.pdb	10.62	pis	Rosetta
918	918	5k7c_clean_onechain_renumber_as_puzzle_ref.pdb	pis_min.out.24.pdb	14.07	pis	Rosetta
919	919	5k7c_clean_onechain_renumber_as_puzzle_ref.pdb	pis_min.out.25.pdb	14.72	pis	Rosetta
920	920	5k7c_clean_onechain_renumber_as_puzzle_ref.pdb	pis_min.out.26.pdb	11.3	pis	Rosetta
921	921	5k7c_clean_onechain_renumber_as_puzzle_ref.pdb	pis_min.out.27.pdb	15.74	pis	Rosetta
922	922	5k7c_clean_onechain_renumber_as_puzzle_ref.pdb	pis_min.out.28.pdb	15.9	pis	Rosetta
923	923	5k7c_clean_onechain_renumber_as_puzzle_ref.pdb	pis_min.out.29.pdb	12.36	pis	Rosetta
924	924	5k7c_clean_onechain_renumber_as_puzzle_ref.pdb	pis_min.out.3.pdb	14.76	pis	Rosetta
925	925	5k7c_clean_onechain_renumber_as_puzzle_ref.pdb	pis_min.out.30.pdb	16.2	pis	Rosetta
926	926	5k7c_clean_onechain_renumber_as_puzzle_ref.pdb	pis_min.out.31.pdb	13.82	pis	Rosetta
927	927	5k7c_clean_onechain_renumber_as_puzzle_ref.pdb	pis_min.out.32.pdb	13.55	pis	Rosetta
928	928	5k7c_clean_onechain_renumber_as_puzzle_ref.pdb	pis_min.out.33.pdb	12.47	pis	Rosetta
929	929	5k7c_clean_onechain_renumber_as_puzzle_ref.pdb	pis_min.out.34.pdb	13.28	pis	Rosetta
930	930	5k7c_clean_onechain_renumber_as_puzzle_ref.pdb	pis_min.out.35.pdb	14.23	pis	Rosetta
931	931	5k7c_clean_onechain_renumber_as_puzzle_ref.pdb	pis_min.out.36.pdb	15.01	pis	Rosetta
932	932	5k7c_clean_onechain_renumber_as_puzzle_ref.pdb	pis_min.out.37.pdb	11.96	pis	Rosetta
933	933	5k7c_clean_onechain_renumber_as_puzzle_ref.pdb	pis_min.out.38.pdb	11.9	pis	Rosetta
934	934	5k7c_clean_onechain_renumber_as_puzzle_ref.pdb	pis_min.out.39.pdb	14.61	pis	Rosetta
935	935	5k7c_clean_onechain_renumber_as_puzzle_ref.pdb	pis_min.out.4.pdb	6.18	pis	Rosetta
936	936	5k7c_clean_onechain_renumber_as_puzzle_ref.pdb	pis_min.out.40.pdb	14.23	pis	Rosetta
937	937	5k7c_clean_onechain_renumber_as_puzzle_ref.pdb	pis_min.out.41.pdb	13.95	pis	Rosetta
938	938	5k7c_clean_onechain_renumber_as_puzzle_ref.pdb	pis_min.out.42.pdb	12.89	pis	Rosetta
939	939	5k7c_clean_onechain_renumber_as_puzzle_ref.pdb	pis_min.out.43.pdb	16.57	pis	Rosetta
940	940	5k7c_clean_onechain_renumber_as_puzzle_ref.pdb	pis_min.out.44.pdb	15.02	pis	Rosetta
941	941	5k7c_clean_onechain_renumber_as_puzzle_ref.pdb	pis_min.out.45.pdb	11.74	pis	Rosetta
942	942	5k7c_clean_onechain_renumber_as_puzzle_ref.pdb	pis_min.out.46.pdb	12.85	pis	Rosetta
943	943	5k7c_clean_onechain_renumber_as_puzzle_ref.pdb	pis_min.out.47.pdb	12.03	pis	Rosetta
944	944	5k7c_clean_onechain_renumber_as_puzzle_ref.pdb	pis_min.out.48.pdb	12.38	pis	Rosetta
945	945	5k7c_clean_onechain_renumber_as_puzzle_ref.pdb	pis_min.out.49.pdb	11.7	pis	Rosetta
946	946	5k7c_clean_onechain_renumber_as_puzzle_ref.pdb	pis_min.out.5.pdb	14.68	pis	Rosetta
947	947	5k7c_clean_onechain_renumber_as_puzzle_ref.pdb	pis_min.out.50.pdb	14.04	pis	Rosetta
948	948	5k7c_clean_onechain_renumber_as_puzzle_ref.pdb	pis_min.out.51.pdb	13.42	pis	Rosetta
949	949	5k7c_clean_onechain_renumber_as_puzzle_ref.pdb	pis_min.out.52.pdb	10.67	pis	Rosetta
950	950	5k7c_clean_onechain_renumber_as_puzzle_ref.pdb	pis_min.out.53.pdb	13.54	pis	Rosetta
951	951	5k7c_clean_onechain_renumber_as_puzzle_ref.pdb	pis_min.out.54.pdb	14.26	pis	Rosetta
952	952	5k7c_clean_onechain_renumber_as_puzzle_ref.pdb	pis_min.out.55.pdb	12.91	pis	Rosetta
953	953	5k7c_clean_onechain_renumber_as_puzzle_ref.pdb	pis_min.out.56.pdb	16.04	pis	Rosetta
954	954	5k7c_clean_onechain_renumber_as_puzzle_ref.pdb	pis_min.out.57.pdb	15.11	pis	Rosetta
955	955	5k7c_clean_onechain_renumber_as_puzzle_ref.pdb	pis_min.out.58.pdb	11.48	pis	Rosetta
956	956	5k7c_clean_onechain_renumber_as_puzzle_ref.pdb	pis_min.out.59.pdb	13.86	pis	Rosetta
957	957	5k7c_clean_onechain_renumber_as_puzzle_ref.pdb	pis_min.out.6.pdb	10.73	pis	Rosetta
958	958	5k7c_clean_onechain_renumber_as_puzzle_ref.pdb	pis_min.out.60.pdb	14.37	pis	Rosetta
959	959	5k7c_clean_onechain_renumber_as_puzzle_ref.pdb	pis_min.out.61.pdb	12.95	pis	Rosetta
960	960	5k7c_clean_onechain_renumber_as_puzzle_ref.pdb	pis_min.out.62.pdb	9.46	pis	Rosetta
961	961	5k7c_clean_onechain_renumber_as_puzzle_ref.pdb	pis_min.out.63.pdb	11.92	pis	Rosetta
962	962	5k7c_clean_onechain_renumber_as_puzzle_ref.pdb	pis_min.out.64.pdb	14.4	pis	Rosetta
963	963	5k7c_clean_onechain_renumber_as_puzzle_ref.pdb	pis_min.out.65.pdb	16.04	pis	Rosetta
964	964	5k7c_clean_onechain_renumber_as_puzzle_ref.pdb	pis_min.out.66.pdb	13.64	pis	Rosetta
965	965	5k7c_clean_onechain_renumber_as_puzzle_ref.pdb	pis_min.out.67.pdb	12.83	pis	Rosetta
966	966	5k7c_clean_onechain_renumber_as_puzzle_ref.pdb	pis_min.out.68.pdb	13.29	pis	Rosetta
967	967	5k7c_clean_onechain_renumber_as_puzzle_ref.pdb	pis_min.out.69.pdb	13.67	pis	Rosetta
968	968	5k7c_clean_onechain_renumber_as_puzzle_ref.pdb	pis_min.out.7.pdb	14.22	pis	Rosetta
969	969	5k7c_clean_onechain_renumber_as_puzzle_ref.pdb	pis_min.out.70.pdb	15.2	pis	Rosetta
970	970	5k7c_clean_onechain_renumber_as_puzzle_ref.pdb	pis_min.out.71.pdb	11.7	pis	Rosetta
971	971	5k7c_clean_onechain_renumber_as_puzzle_ref.pdb	pis_min.out.72.pdb	14.54	pis	Rosetta
972	972	5k7c_clean_onechain_renumber_as_puzzle_ref.pdb	pis_min.out.73.pdb	15.71	pis	Rosetta
973	973	5k7c_clean_onechain_renumber_as_puzzle_ref.pdb	pis_min.out.74.pdb	14.88	pis	Rosetta
974	974	5k7c_clean_onechain_renumber_as_puzzle_ref.pdb	pis_min.out.75.pdb	13.98	pis	Rosetta
975	975	5k7c_clean_onechain_renumber_as_puzzle_ref.pdb	pis_min.out.76.pdb	14.85	pis	Rosetta
976	976	5k7c_clean_onechain_renumber_as_puzzle_ref.pdb	pis_min.out.77.pdb	14.05	pis	Rosetta
977	977	5k7c_clean_onechain_renumber_as_puzzle_ref.pdb	pis_min.out.78.pdb	13.97	pis	Rosetta
978	978	5k7c_clean_onechain_renumber_as_puzzle_ref.pdb	pis_min.out.79.pdb	12.28	pis	Rosetta
979	979	5k7c_clean_onechain_renumber_as_puzzle_ref.pdb	pis_min.out.8.pdb	14.55	pis	Rosetta
980	980	5k7c_clean_onechain_renumber_as_puzzle_ref.pdb	pis_min.out.80.pdb	12.91	pis	Rosetta
981	981	5k7c_clean_onechain_renumber_as_puzzle_ref.pdb	pis_min.out.81.pdb	14.64	pis	Rosetta
982	982	5k7c_clean_onechain_renumber_as_puzzle_ref.pdb	pis_min.out.82.pdb	12.8	pis	Rosetta
983	983	5k7c_clean_onechain_renumber_as_puzzle_ref.pdb	pis_min.out.83.pdb	13.37	pis	Rosetta
984	984	5k7c_clean_onechain_renumber_as_puzzle_ref.pdb	pis_min.out.84.pdb	12.55	pis	Rosetta
985	985	5k7c_clean_onechain_renumber_as_puzzle_ref.pdb	pis_min.out.85.pdb	11.19	pis	Rosetta
986	986	5k7c_clean_onechain_renumber_as_puzzle_ref.pdb	pis_min.out.86.pdb	12.18	pis	Rosetta
987	987	5k7c_clean_onechain_renumber_as_puzzle_ref.pdb	pis_min.out.87.pdb	14.1	pis	Rosetta
988	988	5k7c_clean_onechain_renumber_as_puzzle_ref.pdb	pis_min.out.88.pdb	14.25	pis	Rosetta
989	989	5k7c_clean_onechain_renumber_as_puzzle_ref.pdb	pis_min.out.89.pdb	8.92	pis	Rosetta
990	990	5k7c_clean_onechain_renumber_as_puzzle_ref.pdb	pis_min.out.9.pdb	9.81	pis	Rosetta
991	991	5k7c_clean_onechain_renumber_as_puzzle_ref.pdb	pis_min.out.90.pdb	9.45	pis	Rosetta
992	992	5k7c_clean_onechain_renumber_as_puzzle_ref.pdb	pis_min.out.91.pdb	12.39	pis	Rosetta
993	993	5k7c_clean_onechain_renumber_as_puzzle_ref.pdb	pis_min.out.92.pdb	12.02	pis	Rosetta
994	994	5k7c_clean_onechain_renumber_as_puzzle_ref.pdb	pis_min.out.93.pdb	12.74	pis	Rosetta
995	995	5k7c_clean_onechain_renumber_as_puzzle_ref.pdb	pis_min.out.94.pdb	13.88	pis	Rosetta
996	996	5k7c_clean_onechain_renumber_as_puzzle_ref.pdb	pis_min.out.95.pdb	13.36	pis	Rosetta
997	997	5k7c_clean_onechain_renumber_as_puzzle_ref.pdb	pis_min.out.96.pdb	13.71	pis	Rosetta
998	998	5k7c_clean_onechain_renumber_as_puzzle_ref.pdb	pis_min.out.97.pdb	14.27	pis	Rosetta
999	999	5k7c_clean_onechain_renumber_as_puzzle_ref.pdb	pis_min.out.98.pdb	10.34	pis	Rosetta
1000	1000	5k7c_clean_onechain_renumber_as_puzzle_ref.pdb	pis_min.out.99.pdb	10.84	pis	Rosetta
0	0	5k7c_clean_onechain_renumber_as_puzzle_ref.pdb	tar_27b5093d_ALL-000001_AA.pdb	16.64	tar	SimRNA
1	1	5k7c_clean_onechain_renumber_as_puzzle_ref.pdb	tar_27b5093d_ALL-000002_AA.pdb	15.74	tar	SimRNA
2	2	5k7c_clean_onechain_renumber_as_puzzle_ref.pdb	tar_27b5093d_ALL-000003_AA.pdb	18.44	tar	SimRNA
3	3	5k7c_clean_onechain_renumber_as_puzzle_ref.pdb	tar_27b5093d_ALL-000004_AA.pdb	17.3	tar	SimRNA
4	4	5k7c_clean_onechain_renumber_as_puzzle_ref.pdb	tar_27b5093d_ALL-000005_AA.pdb	16.8	tar	SimRNA
5	5	5k7c_clean_onechain_renumber_as_puzzle_ref.pdb	tar_27b5093d_ALL-000006_AA.pdb	16.26	tar	SimRNA
6	6	5k7c_clean_onechain_renumber_as_puzzle_ref.pdb	tar_27b5093d_ALL-000007_AA.pdb	16.18	tar	SimRNA
7	7	5k7c_clean_onechain_renumber_as_puzzle_ref.pdb	tar_27b5093d_ALL-000008_AA.pdb	16.25	tar	SimRNA
8	8	5k7c_clean_onechain_renumber_as_puzzle_ref.pdb	tar_27b5093d_ALL-000009_AA.pdb	17.32	tar	SimRNA
9	9	5k7c_clean_onechain_renumber_as_puzzle_ref.pdb	tar_27b5093d_ALL-000010_AA.pdb	14.74	tar	SimRNA
10	10	5k7c_clean_onechain_renumber_as_puzzle_ref.pdb	tar_27b5093d_ALL-000011_AA.pdb	16.88	tar	SimRNA
11	11	5k7c_clean_onechain_renumber_as_puzzle_ref.pdb	tar_27b5093d_ALL-000012_AA.pdb	16.51	tar	SimRNA
12	12	5k7c_clean_onechain_renumber_as_puzzle_ref.pdb	tar_27b5093d_ALL-000013_AA.pdb	19.15	tar	SimRNA
13	13	5k7c_clean_onechain_renumber_as_puzzle_ref.pdb	tar_27b5093d_ALL-000014_AA.pdb	16.51	tar	SimRNA
14	14	5k7c_clean_onechain_renumber_as_puzzle_ref.pdb	tar_27b5093d_ALL-000015_AA.pdb	17.95	tar	SimRNA
15	15	5k7c_clean_onechain_renumber_as_puzzle_ref.pdb	tar_27b5093d_ALL-000016_AA.pdb	15.31	tar	SimRNA
16	16	5k7c_clean_onechain_renumber_as_puzzle_ref.pdb	tar_27b5093d_ALL-000017_AA.pdb	17.61	tar	SimRNA
17	17	5k7c_clean_onechain_renumber_as_puzzle_ref.pdb	tar_27b5093d_ALL-000018_AA.pdb	17.02	tar	SimRNA
18	18	5k7c_clean_onechain_renumber_as_puzzle_ref.pdb	tar_27b5093d_ALL-000019_AA.pdb	18.27	tar	SimRNA
19	19	5k7c_clean_onechain_renumber_as_puzzle_ref.pdb	tar_27b5093d_ALL-000020_AA.pdb	17.17	tar	SimRNA
20	20	5k7c_clean_onechain_renumber_as_puzzle_ref.pdb	tar_27b5093d_ALL-000021_AA.pdb	18.52	tar	SimRNA
21	21	5k7c_clean_onechain_renumber_as_puzzle_ref.pdb	tar_27b5093d_ALL-000022_AA.pdb	17.93	tar	SimRNA
22	22	5k7c_clean_onechain_renumber_as_puzzle_ref.pdb	tar_27b5093d_ALL-000023_AA.pdb	17.9	tar	SimRNA
23	23	5k7c_clean_onechain_renumber_as_puzzle_ref.pdb	tar_27b5093d_ALL-000024_AA.pdb	17.11	tar	SimRNA
24	24	5k7c_clean_onechain_renumber_as_puzzle_ref.pdb	tar_27b5093d_ALL-000025_AA.pdb	16.86	tar	SimRNA
25	25	5k7c_clean_onechain_renumber_as_puzzle_ref.pdb	tar_27b5093d_ALL-000026_AA.pdb	17.9	tar	SimRNA
26	26	5k7c_clean_onechain_renumber_as_puzzle_ref.pdb	tar_27b5093d_ALL-000027_AA.pdb	16.89	tar	SimRNA
27	27	5k7c_clean_onechain_renumber_as_puzzle_ref.pdb	tar_27b5093d_ALL-000028_AA.pdb	17.3	tar	SimRNA
28	28	5k7c_clean_onechain_renumber_as_puzzle_ref.pdb	tar_27b5093d_ALL-000029_AA.pdb	16.86	tar	SimRNA
29	29	5k7c_clean_onechain_renumber_as_puzzle_ref.pdb	tar_27b5093d_ALL-000030_AA.pdb	17.54	tar	SimRNA
30	30	5k7c_clean_onechain_renumber_as_puzzle_ref.pdb	tar_27b5093d_ALL-000031_AA.pdb	16.89	tar	SimRNA
31	31	5k7c_clean_onechain_renumber_as_puzzle_ref.pdb	tar_27b5093d_ALL-000032_AA.pdb	17.14	tar	SimRNA
32	32	5k7c_clean_onechain_renumber_as_puzzle_ref.pdb	tar_27b5093d_ALL-000033_AA.pdb	16.32	tar	SimRNA
33	33	5k7c_clean_onechain_renumber_as_puzzle_ref.pdb	tar_27b5093d_ALL-000034_AA.pdb	18.16	tar	SimRNA
34	34	5k7c_clean_onechain_renumber_as_puzzle_ref.pdb	tar_27b5093d_ALL-000035_AA.pdb	16.51	tar	SimRNA
35	35	5k7c_clean_onechain_renumber_as_puzzle_ref.pdb	tar_27b5093d_ALL-000036_AA.pdb	15.59	tar	SimRNA
36	36	5k7c_clean_onechain_renumber_as_puzzle_ref.pdb	tar_27b5093d_ALL-000037_AA.pdb	16.77	tar	SimRNA
37	37	5k7c_clean_onechain_renumber_as_puzzle_ref.pdb	tar_27b5093d_ALL-000038_AA.pdb	16.95	tar	SimRNA
38	38	5k7c_clean_onechain_renumber_as_puzzle_ref.pdb	tar_27b5093d_ALL-000039_AA.pdb	16.74	tar	SimRNA
39	39	5k7c_clean_onechain_renumber_as_puzzle_ref.pdb	tar_27b5093d_ALL-000040_AA.pdb	18.13	tar	SimRNA
40	40	5k7c_clean_onechain_renumber_as_puzzle_ref.pdb	tar_27b5093d_ALL-000041_AA.pdb	15.26	tar	SimRNA
41	41	5k7c_clean_onechain_renumber_as_puzzle_ref.pdb	tar_27b5093d_ALL-000042_AA.pdb	16.73	tar	SimRNA
42	42	5k7c_clean_onechain_renumber_as_puzzle_ref.pdb	tar_27b5093d_ALL-000043_AA.pdb	17.13	tar	SimRNA
43	43	5k7c_clean_onechain_renumber_as_puzzle_ref.pdb	tar_27b5093d_ALL-000044_AA.pdb	18.45	tar	SimRNA
44	44	5k7c_clean_onechain_renumber_as_puzzle_ref.pdb	tar_27b5093d_ALL-000045_AA.pdb	17.13	tar	SimRNA
45	45	5k7c_clean_onechain_renumber_as_puzzle_ref.pdb	tar_27b5093d_ALL-000046_AA.pdb	17.52	tar	SimRNA
46	46	5k7c_clean_onechain_renumber_as_puzzle_ref.pdb	tar_27b5093d_ALL-000047_AA.pdb	17.2	tar	SimRNA
47	47	5k7c_clean_onechain_renumber_as_puzzle_ref.pdb	tar_27b5093d_ALL-000048_AA.pdb	16	tar	SimRNA
48	48	5k7c_clean_onechain_renumber_as_puzzle_ref.pdb	tar_27b5093d_ALL-000049_AA.pdb	16.57	tar	SimRNA
49	49	5k7c_clean_onechain_renumber_as_puzzle_ref.pdb	tar_27b5093d_ALL-000050_AA.pdb	15.59	tar	SimRNA
50	50	5k7c_clean_onechain_renumber_as_puzzle_ref.pdb	tar_27b5093d_ALL-000051_AA.pdb	18.01	tar	SimRNA
51	51	5k7c_clean_onechain_renumber_as_puzzle_ref.pdb	tar_27b5093d_ALL-000052_AA.pdb	17.03	tar	SimRNA
52	52	5k7c_clean_onechain_renumber_as_puzzle_ref.pdb	tar_27b5093d_ALL-000053_AA.pdb	17.14	tar	SimRNA
53	53	5k7c_clean_onechain_renumber_as_puzzle_ref.pdb	tar_27b5093d_ALL-000054_AA.pdb	18.3	tar	SimRNA
54	54	5k7c_clean_onechain_renumber_as_puzzle_ref.pdb	tar_27b5093d_ALL-000055_AA.pdb	16.4	tar	SimRNA
55	55	5k7c_clean_onechain_renumber_as_puzzle_ref.pdb	tar_27b5093d_ALL-000056_AA.pdb	16.66	tar	SimRNA
56	56	5k7c_clean_onechain_renumber_as_puzzle_ref.pdb	tar_27b5093d_ALL-000057_AA.pdb	16.65	tar	SimRNA
57	57	5k7c_clean_onechain_renumber_as_puzzle_ref.pdb	tar_27b5093d_ALL-000058_AA.pdb	17.97	tar	SimRNA
58	58	5k7c_clean_onechain_renumber_as_puzzle_ref.pdb	tar_27b5093d_ALL-000059_AA.pdb	17.51	tar	SimRNA
59	59	5k7c_clean_onechain_renumber_as_puzzle_ref.pdb	tar_27b5093d_ALL-000060_AA.pdb	15.93	tar	SimRNA
60	60	5k7c_clean_onechain_renumber_as_puzzle_ref.pdb	tar_27b5093d_ALL-000061_AA.pdb	17.45	tar	SimRNA
61	61	5k7c_clean_onechain_renumber_as_puzzle_ref.pdb	tar_27b5093d_ALL-000062_AA.pdb	15.63	tar	SimRNA
62	62	5k7c_clean_onechain_renumber_as_puzzle_ref.pdb	tar_27b5093d_ALL-000063_AA.pdb	16.12	tar	SimRNA
63	63	5k7c_clean_onechain_renumber_as_puzzle_ref.pdb	tar_27b5093d_ALL-000064_AA.pdb	17.38	tar	SimRNA
64	64	5k7c_clean_onechain_renumber_as_puzzle_ref.pdb	tar_27b5093d_ALL-000065_AA.pdb	15.2	tar	SimRNA
65	65	5k7c_clean_onechain_renumber_as_puzzle_ref.pdb	tar_27b5093d_ALL-000066_AA.pdb	17.61	tar	SimRNA
66	66	5k7c_clean_onechain_renumber_as_puzzle_ref.pdb	tar_27b5093d_ALL-000067_AA.pdb	17.44	tar	SimRNA
67	67	5k7c_clean_onechain_renumber_as_puzzle_ref.pdb	tar_27b5093d_ALL-000068_AA.pdb	17.54	tar	SimRNA
68	68	5k7c_clean_onechain_renumber_as_puzzle_ref.pdb	tar_27b5093d_ALL-000069_AA.pdb	16.79	tar	SimRNA
69	69	5k7c_clean_onechain_renumber_as_puzzle_ref.pdb	tar_27b5093d_ALL-000070_AA.pdb	17.04	tar	SimRNA
70	70	5k7c_clean_onechain_renumber_as_puzzle_ref.pdb	tar_27b5093d_ALL-000071_AA.pdb	17.27	tar	SimRNA
71	71	5k7c_clean_onechain_renumber_as_puzzle_ref.pdb	tar_27b5093d_ALL-000072_AA.pdb	16.9	tar	SimRNA
72	72	5k7c_clean_onechain_renumber_as_puzzle_ref.pdb	tar_27b5093d_ALL-000073_AA.pdb	16.57	tar	SimRNA
73	73	5k7c_clean_onechain_renumber_as_puzzle_ref.pdb	tar_27b5093d_ALL-000074_AA.pdb	17.6	tar	SimRNA
74	74	5k7c_clean_onechain_renumber_as_puzzle_ref.pdb	tar_27b5093d_ALL-000075_AA.pdb	15.95	tar	SimRNA
75	75	5k7c_clean_onechain_renumber_as_puzzle_ref.pdb	tar_27b5093d_ALL-000076_AA.pdb	18.33	tar	SimRNA
76	76	5k7c_clean_onechain_renumber_as_puzzle_ref.pdb	tar_27b5093d_ALL-000077_AA.pdb	18.66	tar	SimRNA
77	77	5k7c_clean_onechain_renumber_as_puzzle_ref.pdb	tar_27b5093d_ALL-000078_AA.pdb	17.66	tar	SimRNA
78	78	5k7c_clean_onechain_renumber_as_puzzle_ref.pdb	tar_27b5093d_ALL-000079_AA.pdb	16.44	tar	SimRNA
79	79	5k7c_clean_onechain_renumber_as_puzzle_ref.pdb	tar_27b5093d_ALL-000080_AA.pdb	18.67	tar	SimRNA
80	80	5k7c_clean_onechain_renumber_as_puzzle_ref.pdb	tar_27b5093d_ALL-000081_AA.pdb	16.64	tar	SimRNA
81	81	5k7c_clean_onechain_renumber_as_puzzle_ref.pdb	tar_27b5093d_ALL-000082_AA.pdb	16.38	tar	SimRNA
82	82	5k7c_clean_onechain_renumber_as_puzzle_ref.pdb	tar_27b5093d_ALL-000083_AA.pdb	17.47	tar	SimRNA
83	83	5k7c_clean_onechain_renumber_as_puzzle_ref.pdb	tar_27b5093d_ALL-000084_AA.pdb	6.44	tar	SimRNA
84	84	5k7c_clean_onechain_renumber_as_puzzle_ref.pdb	tar_27b5093d_ALL-000085_AA.pdb	17.28	tar	SimRNA
85	85	5k7c_clean_onechain_renumber_as_puzzle_ref.pdb	tar_27b5093d_ALL-000086_AA.pdb	15.94	tar	SimRNA
86	86	5k7c_clean_onechain_renumber_as_puzzle_ref.pdb	tar_27b5093d_ALL-000087_AA.pdb	16.8	tar	SimRNA
87	87	5k7c_clean_onechain_renumber_as_puzzle_ref.pdb	tar_27b5093d_ALL-000088_AA.pdb	16.64	tar	SimRNA
88	88	5k7c_clean_onechain_renumber_as_puzzle_ref.pdb	tar_27b5093d_ALL-000089_AA.pdb	17.34	tar	SimRNA
89	89	5k7c_clean_onechain_renumber_as_puzzle_ref.pdb	tar_27b5093d_ALL-000090_AA.pdb	18.23	tar	SimRNA
90	90	5k7c_clean_onechain_renumber_as_puzzle_ref.pdb	tar_27b5093d_ALL-000091_AA.pdb	15.87	tar	SimRNA
91	91	5k7c_clean_onechain_renumber_as_puzzle_ref.pdb	tar_27b5093d_ALL-000092_AA.pdb	6.3	tar	SimRNA
92	92	5k7c_clean_onechain_renumber_as_puzzle_ref.pdb	tar_27b5093d_ALL-000093_AA.pdb	17.92	tar	SimRNA
93	93	5k7c_clean_onechain_renumber_as_puzzle_ref.pdb	tar_27b5093d_ALL-000094_AA.pdb	5.61	tar	SimRNA
94	94	5k7c_clean_onechain_renumber_as_puzzle_ref.pdb	tar_27b5093d_ALL-000095_AA.pdb	12.64	tar	SimRNA
95	95	5k7c_clean_onechain_renumber_as_puzzle_ref.pdb	tar_27b5093d_ALL-000096_AA.pdb	15.42	tar	SimRNA
96	96	5k7c_clean_onechain_renumber_as_puzzle_ref.pdb	tar_27b5093d_ALL-000097_AA.pdb	15.67	tar	SimRNA
97	97	5k7c_clean_onechain_renumber_as_puzzle_ref.pdb	tar_27b5093d_ALL-000098_AA.pdb	17.48	tar	SimRNA
98	98	5k7c_clean_onechain_renumber_as_puzzle_ref.pdb	tar_27b5093d_ALL-000099_AA.pdb	18.45	tar	SimRNA
99	99	5k7c_clean_onechain_renumber_as_puzzle_ref.pdb	tar_27b5093d_ALL-000100_AA.pdb	16.32	tar	SimRNA
100	100	5k7c_clean_onechain_renumber_as_puzzle_ref.pdb	tar_min.out.1.pdb	13.37	tar	Rosetta
101	101	5k7c_clean_onechain_renumber_as_puzzle_ref.pdb	tar_min.out.10.pdb	11.36	tar	Rosetta
102	102	5k7c_clean_onechain_renumber_as_puzzle_ref.pdb	tar_min.out.100.pdb	17.54	tar	Rosetta
103	103	5k7c_clean_onechain_renumber_as_puzzle_ref.pdb	tar_min.out.11.pdb	13.28	tar	Rosetta
104	104	5k7c_clean_onechain_renumber_as_puzzle_ref.pdb	tar_min.out.12.pdb	14.26	tar	Rosetta
105	105	5k7c_clean_onechain_renumber_as_puzzle_ref.pdb	tar_min.out.13.pdb	14.31	tar	Rosetta
106	106	5k7c_clean_onechain_renumber_as_puzzle_ref.pdb	tar_min.out.14.pdb	10.13	tar	Rosetta
107	107	5k7c_clean_onechain_renumber_as_puzzle_ref.pdb	tar_min.out.15.pdb	10.67	tar	Rosetta
108	108	5k7c_clean_onechain_renumber_as_puzzle_ref.pdb	tar_min.out.16.pdb	14.09	tar	Rosetta
109	109	5k7c_clean_onechain_renumber_as_puzzle_ref.pdb	tar_min.out.17.pdb	14.55	tar	Rosetta
110	110	5k7c_clean_onechain_renumber_as_puzzle_ref.pdb	tar_min.out.18.pdb	16.18	tar	Rosetta
111	111	5k7c_clean_onechain_renumber_as_puzzle_ref.pdb	tar_min.out.19.pdb	13.55	tar	Rosetta
112	112	5k7c_clean_onechain_renumber_as_puzzle_ref.pdb	tar_min.out.2.pdb	14.83	tar	Rosetta
113	113	5k7c_clean_onechain_renumber_as_puzzle_ref.pdb	tar_min.out.20.pdb	14.83	tar	Rosetta
114	114	5k7c_clean_onechain_renumber_as_puzzle_ref.pdb	tar_min.out.21.pdb	14.86	tar	Rosetta
115	115	5k7c_clean_onechain_renumber_as_puzzle_ref.pdb	tar_min.out.22.pdb	14.34	tar	Rosetta
116	116	5k7c_clean_onechain_renumber_as_puzzle_ref.pdb	tar_min.out.23.pdb	15.95	tar	Rosetta
117	117	5k7c_clean_onechain_renumber_as_puzzle_ref.pdb	tar_min.out.24.pdb	12.19	tar	Rosetta
118	118	5k7c_clean_onechain_renumber_as_puzzle_ref.pdb	tar_min.out.25.pdb	10.99	tar	Rosetta
119	119	5k7c_clean_onechain_renumber_as_puzzle_ref.pdb	tar_min.out.26.pdb	13.27	tar	Rosetta
120	120	5k7c_clean_onechain_renumber_as_puzzle_ref.pdb	tar_min.out.27.pdb	11.6	tar	Rosetta
121	121	5k7c_clean_onechain_renumber_as_puzzle_ref.pdb	tar_min.out.28.pdb	15.17	tar	Rosetta
122	122	5k7c_clean_onechain_renumber_as_puzzle_ref.pdb	tar_min.out.29.pdb	16.38	tar	Rosetta
123	123	5k7c_clean_onechain_renumber_as_puzzle_ref.pdb	tar_min.out.3.pdb	15.89	tar	Rosetta
124	124	5k7c_clean_onechain_renumber_as_puzzle_ref.pdb	tar_min.out.30.pdb	14.47	tar	Rosetta
125	125	5k7c_clean_onechain_renumber_as_puzzle_ref.pdb	tar_min.out.31.pdb	14.12	tar	Rosetta
126	126	5k7c_clean_onechain_renumber_as_puzzle_ref.pdb	tar_min.out.32.pdb	14.93	tar	Rosetta
127	127	5k7c_clean_onechain_renumber_as_puzzle_ref.pdb	tar_min.out.33.pdb	13.4	tar	Rosetta
128	128	5k7c_clean_onechain_renumber_as_puzzle_ref.pdb	tar_min.out.34.pdb	10.2	tar	Rosetta
129	129	5k7c_clean_onechain_renumber_as_puzzle_ref.pdb	tar_min.out.35.pdb	15.07	tar	Rosetta
130	130	5k7c_clean_onechain_renumber_as_puzzle_ref.pdb	tar_min.out.36.pdb	14.98	tar	Rosetta
131	131	5k7c_clean_onechain_renumber_as_puzzle_ref.pdb	tar_min.out.37.pdb	15.25	tar	Rosetta
132	132	5k7c_clean_onechain_renumber_as_puzzle_ref.pdb	tar_min.out.38.pdb	14.81	tar	Rosetta
133	133	5k7c_clean_onechain_renumber_as_puzzle_ref.pdb	tar_min.out.39.pdb	12.01	tar	Rosetta
134	134	5k7c_clean_onechain_renumber_as_puzzle_ref.pdb	tar_min.out.4.pdb	11.93	tar	Rosetta
135	135	5k7c_clean_onechain_renumber_as_puzzle_ref.pdb	tar_min.out.40.pdb	10.68	tar	Rosetta
136	136	5k7c_clean_onechain_renumber_as_puzzle_ref.pdb	tar_min.out.41.pdb	14.25	tar	Rosetta
137	137	5k7c_clean_onechain_renumber_as_puzzle_ref.pdb	tar_min.out.42.pdb	14.72	tar	Rosetta
138	138	5k7c_clean_onechain_renumber_as_puzzle_ref.pdb	tar_min.out.43.pdb	17.68	tar	Rosetta
139	139	5k7c_clean_onechain_renumber_as_puzzle_ref.pdb	tar_min.out.44.pdb	12.24	tar	Rosetta
140	140	5k7c_clean_onechain_renumber_as_puzzle_ref.pdb	tar_min.out.45.pdb	13.5	tar	Rosetta
141	141	5k7c_clean_onechain_renumber_as_puzzle_ref.pdb	tar_min.out.46.pdb	13.45	tar	Rosetta
142	142	5k7c_clean_onechain_renumber_as_puzzle_ref.pdb	tar_min.out.47.pdb	11.76	tar	Rosetta
143	143	5k7c_clean_onechain_renumber_as_puzzle_ref.pdb	tar_min.out.48.pdb	14.73	tar	Rosetta
144	144	5k7c_clean_onechain_renumber_as_puzzle_ref.pdb	tar_min.out.49.pdb	16.09	tar	Rosetta
145	145	5k7c_clean_onechain_renumber_as_puzzle_ref.pdb	tar_min.out.5.pdb	11.38	tar	Rosetta
146	146	5k7c_clean_onechain_renumber_as_puzzle_ref.pdb	tar_min.out.50.pdb	14.02	tar	Rosetta
147	147	5k7c_clean_onechain_renumber_as_puzzle_ref.pdb	tar_min.out.51.pdb	14.33	tar	Rosetta
148	148	5k7c_clean_onechain_renumber_as_puzzle_ref.pdb	tar_min.out.52.pdb	11.14	tar	Rosetta
149	149	5k7c_clean_onechain_renumber_as_puzzle_ref.pdb	tar_min.out.53.pdb	15.66	tar	Rosetta
150	150	5k7c_clean_onechain_renumber_as_puzzle_ref.pdb	tar_min.out.54.pdb	13.01	tar	Rosetta
151	151	5k7c_clean_onechain_renumber_as_puzzle_ref.pdb	tar_min.out.55.pdb	13.1	tar	Rosetta
152	152	5k7c_clean_onechain_renumber_as_puzzle_ref.pdb	tar_min.out.56.pdb	15.31	tar	Rosetta
153	153	5k7c_clean_onechain_renumber_as_puzzle_ref.pdb	tar_min.out.57.pdb	11.3	tar	Rosetta
154	154	5k7c_clean_onechain_renumber_as_puzzle_ref.pdb	tar_min.out.58.pdb	14.27	tar	Rosetta
155	155	5k7c_clean_onechain_renumber_as_puzzle_ref.pdb	tar_min.out.59.pdb	13.42	tar	Rosetta
156	156	5k7c_clean_onechain_renumber_as_puzzle_ref.pdb	tar_min.out.6.pdb	12.43	tar	Rosetta
157	157	5k7c_clean_onechain_renumber_as_puzzle_ref.pdb	tar_min.out.60.pdb	15.06	tar	Rosetta
158	158	5k7c_clean_onechain_renumber_as_puzzle_ref.pdb	tar_min.out.61.pdb	14.92	tar	Rosetta
159	159	5k7c_clean_onechain_renumber_as_puzzle_ref.pdb	tar_min.out.62.pdb	13.32	tar	Rosetta
160	160	5k7c_clean_onechain_renumber_as_puzzle_ref.pdb	tar_min.out.63.pdb	9.67	tar	Rosetta
161	161	5k7c_clean_onechain_renumber_as_puzzle_ref.pdb	tar_min.out.64.pdb	10.68	tar	Rosetta
162	162	5k7c_clean_onechain_renumber_as_puzzle_ref.pdb	tar_min.out.65.pdb	14.33	tar	Rosetta
163	163	5k7c_clean_onechain_renumber_as_puzzle_ref.pdb	tar_min.out.66.pdb	8.94	tar	Rosetta
164	164	5k7c_clean_onechain_renumber_as_puzzle_ref.pdb	tar_min.out.67.pdb	8.64	tar	Rosetta
165	165	5k7c_clean_onechain_renumber_as_puzzle_ref.pdb	tar_min.out.68.pdb	14.37	tar	Rosetta
166	166	5k7c_clean_onechain_renumber_as_puzzle_ref.pdb	tar_min.out.69.pdb	13.16	tar	Rosetta
167	167	5k7c_clean_onechain_renumber_as_puzzle_ref.pdb	tar_min.out.7.pdb	9.75	tar	Rosetta
168	168	5k7c_clean_onechain_renumber_as_puzzle_ref.pdb	tar_min.out.70.pdb	14.08	tar	Rosetta
169	169	5k7c_clean_onechain_renumber_as_puzzle_ref.pdb	tar_min.out.71.pdb	15.32	tar	Rosetta
170	170	5k7c_clean_onechain_renumber_as_puzzle_ref.pdb	tar_min.out.72.pdb	12.1	tar	Rosetta
171	171	5k7c_clean_onechain_renumber_as_puzzle_ref.pdb	tar_min.out.73.pdb	8.72	tar	Rosetta
172	172	5k7c_clean_onechain_renumber_as_puzzle_ref.pdb	tar_min.out.74.pdb	13.33	tar	Rosetta
173	173	5k7c_clean_onechain_renumber_as_puzzle_ref.pdb	tar_min.out.75.pdb	17.12	tar	Rosetta
174	174	5k7c_clean_onechain_renumber_as_puzzle_ref.pdb	tar_min.out.76.pdb	15.08	tar	Rosetta
175	175	5k7c_clean_onechain_renumber_as_puzzle_ref.pdb	tar_min.out.77.pdb	13.1	tar	Rosetta
176	176	5k7c_clean_onechain_renumber_as_puzzle_ref.pdb	tar_min.out.78.pdb	12.84	tar	Rosetta
177	177	5k7c_clean_onechain_renumber_as_puzzle_ref.pdb	tar_min.out.79.pdb	12.36	tar	Rosetta
178	178	5k7c_clean_onechain_renumber_as_puzzle_ref.pdb	tar_min.out.8.pdb	13.56	tar	Rosetta
179	179	5k7c_clean_onechain_renumber_as_puzzle_ref.pdb	tar_min.out.80.pdb	8.76	tar	Rosetta
180	180	5k7c_clean_onechain_renumber_as_puzzle_ref.pdb	tar_min.out.81.pdb	10.79	tar	Rosetta
181	181	5k7c_clean_onechain_renumber_as_puzzle_ref.pdb	tar_min.out.82.pdb	13.34	tar	Rosetta
182	182	5k7c_clean_onechain_renumber_as_puzzle_ref.pdb	tar_min.out.83.pdb	11.23	tar	Rosetta
183	183	5k7c_clean_onechain_renumber_as_puzzle_ref.pdb	tar_min.out.84.pdb	15.57	tar	Rosetta
184	184	5k7c_clean_onechain_renumber_as_puzzle_ref.pdb	tar_min.out.85.pdb	10.18	tar	Rosetta
185	185	5k7c_clean_onechain_renumber_as_puzzle_ref.pdb	tar_min.out.86.pdb	16.26	tar	Rosetta
186	186	5k7c_clean_onechain_renumber_as_puzzle_ref.pdb	tar_min.out.87.pdb	14.25	tar	Rosetta
187	187	5k7c_clean_onechain_renumber_as_puzzle_ref.pdb	tar_min.out.88.pdb	9.88	tar	Rosetta
188	188	5k7c_clean_onechain_renumber_as_puzzle_ref.pdb	tar_min.out.89.pdb	13.35	tar	Rosetta
189	189	5k7c_clean_onechain_renumber_as_puzzle_ref.pdb	tar_min.out.9.pdb	10.13	tar	Rosetta
190	190	5k7c_clean_onechain_renumber_as_puzzle_ref.pdb	tar_min.out.90.pdb	13.27	tar	Rosetta
191	191	5k7c_clean_onechain_renumber_as_puzzle_ref.pdb	tar_min.out.91.pdb	7.7	tar	Rosetta
192	192	5k7c_clean_onechain_renumber_as_puzzle_ref.pdb	tar_min.out.92.pdb	12.98	tar	Rosetta
193	193	5k7c_clean_onechain_renumber_as_puzzle_ref.pdb	tar_min.out.93.pdb	8.89	tar	Rosetta
194	194	5k7c_clean_onechain_renumber_as_puzzle_ref.pdb	tar_min.out.94.pdb	9.59	tar	Rosetta
195	195	5k7c_clean_onechain_renumber_as_puzzle_ref.pdb	tar_min.out.95.pdb	12.81	tar	Rosetta
196	196	5k7c_clean_onechain_renumber_as_puzzle_ref.pdb	tar_min.out.96.pdb	11.7	tar	Rosetta
197	197	5k7c_clean_onechain_renumber_as_puzzle_ref.pdb	tar_min.out.97.pdb	13.77	tar	Rosetta
198	198	5k7c_clean_onechain_renumber_as_puzzle_ref.pdb	tar_min.out.98.pdb	12.61	tar	Rosetta
199	199	5k7c_clean_onechain_renumber_as_puzzle_ref.pdb	tar_min.out.99.pdb	10.78	tar	Rosetta

## Sheet: rp14_simrna5x100farna5x100_rmsd
	Unnamed: 0	target	model	rmsd	group_name	Method
0	0	target_rp14_5ddp_bound_clean_noL2_ref.pdb	a22-6d8fb934_ALL_top200-000001_AA.pdb	8.44	a22	SimRNA
1	1	target_rp14_5ddp_bound_clean_noL2_ref.pdb	a22-6d8fb934_ALL_top200-000002_AA.pdb	6.9	a22	SimRNA
2	2	target_rp14_5ddp_bound_clean_noL2_ref.pdb	a22-6d8fb934_ALL_top200-000003_AA.pdb	7.13	a22	SimRNA
3	3	target_rp14_5ddp_bound_clean_noL2_ref.pdb	a22-6d8fb934_ALL_top200-000004_AA.pdb	8.21	a22	SimRNA
4	4	target_rp14_5ddp_bound_clean_noL2_ref.pdb	a22-6d8fb934_ALL_top200-000005_AA.pdb	7.81	a22	SimRNA
5	5	target_rp14_5ddp_bound_clean_noL2_ref.pdb	a22-6d8fb934_ALL_top200-000006_AA.pdb	7.62	a22	SimRNA
6	6	target_rp14_5ddp_bound_clean_noL2_ref.pdb	a22-6d8fb934_ALL_top200-000007_AA.pdb	7.7	a22	SimRNA
7	7	target_rp14_5ddp_bound_clean_noL2_ref.pdb	a22-6d8fb934_ALL_top200-000008_AA.pdb	8.16	a22	SimRNA
8	8	target_rp14_5ddp_bound_clean_noL2_ref.pdb	a22-6d8fb934_ALL_top200-000009_AA.pdb	6.87	a22	SimRNA
9	9	target_rp14_5ddp_bound_clean_noL2_ref.pdb	a22-6d8fb934_ALL_top200-000010_AA.pdb	6.93	a22	SimRNA
10	10	target_rp14_5ddp_bound_clean_noL2_ref.pdb	a22-6d8fb934_ALL_top200-000011_AA.pdb	8.33	a22	SimRNA
11	11	target_rp14_5ddp_bound_clean_noL2_ref.pdb	a22-6d8fb934_ALL_top200-000012_AA.pdb	7.04	a22	SimRNA
12	12	target_rp14_5ddp_bound_clean_noL2_ref.pdb	a22-6d8fb934_ALL_top200-000013_AA.pdb	8.01	a22	SimRNA
13	13	target_rp14_5ddp_bound_clean_noL2_ref.pdb	a22-6d8fb934_ALL_top200-000014_AA.pdb	7.66	a22	SimRNA
14	14	target_rp14_5ddp_bound_clean_noL2_ref.pdb	a22-6d8fb934_ALL_top200-000015_AA.pdb	8.65	a22	SimRNA
15	15	target_rp14_5ddp_bound_clean_noL2_ref.pdb	a22-6d8fb934_ALL_top200-000016_AA.pdb	8.24	a22	SimRNA
16	16	target_rp14_5ddp_bound_clean_noL2_ref.pdb	a22-6d8fb934_ALL_top200-000017_AA.pdb	7.77	a22	SimRNA
17	17	target_rp14_5ddp_bound_clean_noL2_ref.pdb	a22-6d8fb934_ALL_top200-000018_AA.pdb	8.53	a22	SimRNA
18	18	target_rp14_5ddp_bound_clean_noL2_ref.pdb	a22-6d8fb934_ALL_top200-000019_AA.pdb	6.83	a22	SimRNA
19	19	target_rp14_5ddp_bound_clean_noL2_ref.pdb	a22-6d8fb934_ALL_top200-000020_AA.pdb	8.08	a22	SimRNA
20	20	target_rp14_5ddp_bound_clean_noL2_ref.pdb	a22-6d8fb934_ALL_top200-000021_AA.pdb	6.86	a22	SimRNA
21	21	target_rp14_5ddp_bound_clean_noL2_ref.pdb	a22-6d8fb934_ALL_top200-000022_AA.pdb	7.93	a22	SimRNA
22	22	target_rp14_5ddp_bound_clean_noL2_ref.pdb	a22-6d8fb934_ALL_top200-000023_AA.pdb	6.77	a22	SimRNA
23	23	target_rp14_5ddp_bound_clean_noL2_ref.pdb	a22-6d8fb934_ALL_top200-000024_AA.pdb	7.6	a22	SimRNA
24	24	target_rp14_5ddp_bound_clean_noL2_ref.pdb	a22-6d8fb934_ALL_top200-000025_AA.pdb	10.08	a22	SimRNA
25	25	target_rp14_5ddp_bound_clean_noL2_ref.pdb	a22-6d8fb934_ALL_top200-000026_AA.pdb	8.04	a22	SimRNA
26	26	target_rp14_5ddp_bound_clean_noL2_ref.pdb	a22-6d8fb934_ALL_top200-000027_AA.pdb	7.65	a22	SimRNA
27	27	target_rp14_5ddp_bound_clean_noL2_ref.pdb	a22-6d8fb934_ALL_top200-000028_AA.pdb	5.04	a22	SimRNA
28	28	target_rp14_5ddp_bound_clean_noL2_ref.pdb	a22-6d8fb934_ALL_top200-000029_AA.pdb	5.91	a22	SimRNA
29	29	target_rp14_5ddp_bound_clean_noL2_ref.pdb	a22-6d8fb934_ALL_top200-000030_AA.pdb	4.95	a22	SimRNA
30	30	target_rp14_5ddp_bound_clean_noL2_ref.pdb	a22-6d8fb934_ALL_top200-000031_AA.pdb	7.17	a22	SimRNA
31	31	target_rp14_5ddp_bound_clean_noL2_ref.pdb	a22-6d8fb934_ALL_top200-000032_AA.pdb	7.84	a22	SimRNA
32	32	target_rp14_5ddp_bound_clean_noL2_ref.pdb	a22-6d8fb934_ALL_top200-000033_AA.pdb	7.66	a22	SimRNA
33	33	target_rp14_5ddp_bound_clean_noL2_ref.pdb	a22-6d8fb934_ALL_top200-000034_AA.pdb	7.47	a22	SimRNA
34	34	target_rp14_5ddp_bound_clean_noL2_ref.pdb	a22-6d8fb934_ALL_top200-000035_AA.pdb	7.76	a22	SimRNA
35	35	target_rp14_5ddp_bound_clean_noL2_ref.pdb	a22-6d8fb934_ALL_top200-000036_AA.pdb	9.5	a22	SimRNA
36	36	target_rp14_5ddp_bound_clean_noL2_ref.pdb	a22-6d8fb934_ALL_top200-000037_AA.pdb	8.52	a22	SimRNA
37	37	target_rp14_5ddp_bound_clean_noL2_ref.pdb	a22-6d8fb934_ALL_top200-000038_AA.pdb	9.19	a22	SimRNA
38	38	target_rp14_5ddp_bound_clean_noL2_ref.pdb	a22-6d8fb934_ALL_top200-000039_AA.pdb	4.58	a22	SimRNA
39	39	target_rp14_5ddp_bound_clean_noL2_ref.pdb	a22-6d8fb934_ALL_top200-000040_AA.pdb	8.69	a22	SimRNA
40	40	target_rp14_5ddp_bound_clean_noL2_ref.pdb	a22-6d8fb934_ALL_top200-000041_AA.pdb	7.36	a22	SimRNA
41	41	target_rp14_5ddp_bound_clean_noL2_ref.pdb	a22-6d8fb934_ALL_top200-000042_AA.pdb	7.56	a22	SimRNA
42	42	target_rp14_5ddp_bound_clean_noL2_ref.pdb	a22-6d8fb934_ALL_top200-000043_AA.pdb	7.76	a22	SimRNA
43	43	target_rp14_5ddp_bound_clean_noL2_ref.pdb	a22-6d8fb934_ALL_top200-000044_AA.pdb	7.76	a22	SimRNA
44	44	target_rp14_5ddp_bound_clean_noL2_ref.pdb	a22-6d8fb934_ALL_top200-000045_AA.pdb	8.18	a22	SimRNA
45	45	target_rp14_5ddp_bound_clean_noL2_ref.pdb	a22-6d8fb934_ALL_top200-000046_AA.pdb	7.39	a22	SimRNA
46	46	target_rp14_5ddp_bound_clean_noL2_ref.pdb	a22-6d8fb934_ALL_top200-000047_AA.pdb	8.52	a22	SimRNA
47	47	target_rp14_5ddp_bound_clean_noL2_ref.pdb	a22-6d8fb934_ALL_top200-000048_AA.pdb	7.73	a22	SimRNA
48	48	target_rp14_5ddp_bound_clean_noL2_ref.pdb	a22-6d8fb934_ALL_top200-000049_AA.pdb	7.67	a22	SimRNA
49	49	target_rp14_5ddp_bound_clean_noL2_ref.pdb	a22-6d8fb934_ALL_top200-000050_AA.pdb	7.55	a22	SimRNA
50	50	target_rp14_5ddp_bound_clean_noL2_ref.pdb	a22-6d8fb934_ALL_top200-000051_AA.pdb	8.25	a22	SimRNA
51	51	target_rp14_5ddp_bound_clean_noL2_ref.pdb	a22-6d8fb934_ALL_top200-000052_AA.pdb	7.99	a22	SimRNA
52	52	target_rp14_5ddp_bound_clean_noL2_ref.pdb	a22-6d8fb934_ALL_top200-000053_AA.pdb	7.62	a22	SimRNA
53	53	target_rp14_5ddp_bound_clean_noL2_ref.pdb	a22-6d8fb934_ALL_top200-000054_AA.pdb	7.67	a22	SimRNA
54	54	target_rp14_5ddp_bound_clean_noL2_ref.pdb	a22-6d8fb934_ALL_top200-000055_AA.pdb	6.99	a22	SimRNA
55	55	target_rp14_5ddp_bound_clean_noL2_ref.pdb	a22-6d8fb934_ALL_top200-000056_AA.pdb	7.26	a22	SimRNA
56	56	target_rp14_5ddp_bound_clean_noL2_ref.pdb	a22-6d8fb934_ALL_top200-000057_AA.pdb	8.42	a22	SimRNA
57	57	target_rp14_5ddp_bound_clean_noL2_ref.pdb	a22-6d8fb934_ALL_top200-000058_AA.pdb	7.12	a22	SimRNA
58	58	target_rp14_5ddp_bound_clean_noL2_ref.pdb	a22-6d8fb934_ALL_top200-000059_AA.pdb	7.95	a22	SimRNA
59	59	target_rp14_5ddp_bound_clean_noL2_ref.pdb	a22-6d8fb934_ALL_top200-000060_AA.pdb	8.42	a22	SimRNA
60	60	target_rp14_5ddp_bound_clean_noL2_ref.pdb	a22-6d8fb934_ALL_top200-000061_AA.pdb	7.6	a22	SimRNA
61	61	target_rp14_5ddp_bound_clean_noL2_ref.pdb	a22-6d8fb934_ALL_top200-000062_AA.pdb	8.39	a22	SimRNA
62	62	target_rp14_5ddp_bound_clean_noL2_ref.pdb	a22-6d8fb934_ALL_top200-000063_AA.pdb	8.7	a22	SimRNA
63	63	target_rp14_5ddp_bound_clean_noL2_ref.pdb	a22-6d8fb934_ALL_top200-000064_AA.pdb	8.16	a22	SimRNA
64	64	target_rp14_5ddp_bound_clean_noL2_ref.pdb	a22-6d8fb934_ALL_top200-000065_AA.pdb	7.12	a22	SimRNA
65	65	target_rp14_5ddp_bound_clean_noL2_ref.pdb	a22-6d8fb934_ALL_top200-000066_AA.pdb	8.46	a22	SimRNA
66	66	target_rp14_5ddp_bound_clean_noL2_ref.pdb	a22-6d8fb934_ALL_top200-000067_AA.pdb	7.67	a22	SimRNA
67	67	target_rp14_5ddp_bound_clean_noL2_ref.pdb	a22-6d8fb934_ALL_top200-000068_AA.pdb	7.97	a22	SimRNA
68	68	target_rp14_5ddp_bound_clean_noL2_ref.pdb	a22-6d8fb934_ALL_top200-000069_AA.pdb	8.17	a22	SimRNA
69	69	target_rp14_5ddp_bound_clean_noL2_ref.pdb	a22-6d8fb934_ALL_top200-000070_AA.pdb	7.56	a22	SimRNA
70	70	target_rp14_5ddp_bound_clean_noL2_ref.pdb	a22-6d8fb934_ALL_top200-000071_AA.pdb	7.47	a22	SimRNA
71	71	target_rp14_5ddp_bound_clean_noL2_ref.pdb	a22-6d8fb934_ALL_top200-000072_AA.pdb	9.45	a22	SimRNA
72	72	target_rp14_5ddp_bound_clean_noL2_ref.pdb	a22-6d8fb934_ALL_top200-000073_AA.pdb	7.01	a22	SimRNA
73	73	target_rp14_5ddp_bound_clean_noL2_ref.pdb	a22-6d8fb934_ALL_top200-000074_AA.pdb	8.23	a22	SimRNA
74	74	target_rp14_5ddp_bound_clean_noL2_ref.pdb	a22-6d8fb934_ALL_top200-000075_AA.pdb	8.4	a22	SimRNA
75	75	target_rp14_5ddp_bound_clean_noL2_ref.pdb	a22-6d8fb934_ALL_top200-000076_AA.pdb	6.72	a22	SimRNA
76	76	target_rp14_5ddp_bound_clean_noL2_ref.pdb	a22-6d8fb934_ALL_top200-000077_AA.pdb	8.56	a22	SimRNA
77	77	target_rp14_5ddp_bound_clean_noL2_ref.pdb	a22-6d8fb934_ALL_top200-000078_AA.pdb	7.44	a22	SimRNA
78	78	target_rp14_5ddp_bound_clean_noL2_ref.pdb	a22-6d8fb934_ALL_top200-000079_AA.pdb	8.29	a22	SimRNA
79	79	target_rp14_5ddp_bound_clean_noL2_ref.pdb	a22-6d8fb934_ALL_top200-000080_AA.pdb	7.3	a22	SimRNA
80	80	target_rp14_5ddp_bound_clean_noL2_ref.pdb	a22-6d8fb934_ALL_top200-000081_AA.pdb	7.85	a22	SimRNA
81	81	target_rp14_5ddp_bound_clean_noL2_ref.pdb	a22-6d8fb934_ALL_top200-000082_AA.pdb	7.67	a22	SimRNA
82	82	target_rp14_5ddp_bound_clean_noL2_ref.pdb	a22-6d8fb934_ALL_top200-000083_AA.pdb	8.36	a22	SimRNA
83	83	target_rp14_5ddp_bound_clean_noL2_ref.pdb	a22-6d8fb934_ALL_top200-000084_AA.pdb	5.1	a22	SimRNA
84	84	target_rp14_5ddp_bound_clean_noL2_ref.pdb	a22-6d8fb934_ALL_top200-000085_AA.pdb	9.17	a22	SimRNA
85	85	target_rp14_5ddp_bound_clean_noL2_ref.pdb	a22-6d8fb934_ALL_top200-000086_AA.pdb	7.6	a22	SimRNA
86	86	target_rp14_5ddp_bound_clean_noL2_ref.pdb	a22-6d8fb934_ALL_top200-000087_AA.pdb	7.71	a22	SimRNA
87	87	target_rp14_5ddp_bound_clean_noL2_ref.pdb	a22-6d8fb934_ALL_top200-000088_AA.pdb	7.56	a22	SimRNA
88	88	target_rp14_5ddp_bound_clean_noL2_ref.pdb	a22-6d8fb934_ALL_top200-000089_AA.pdb	7.53	a22	SimRNA
89	89	target_rp14_5ddp_bound_clean_noL2_ref.pdb	a22-6d8fb934_ALL_top200-000090_AA.pdb	7.74	a22	SimRNA
90	90	target_rp14_5ddp_bound_clean_noL2_ref.pdb	a22-6d8fb934_ALL_top200-000091_AA.pdb	7.15	a22	SimRNA
91	91	target_rp14_5ddp_bound_clean_noL2_ref.pdb	a22-6d8fb934_ALL_top200-000092_AA.pdb	8.04	a22	SimRNA
92	92	target_rp14_5ddp_bound_clean_noL2_ref.pdb	a22-6d8fb934_ALL_top200-000093_AA.pdb	7.02	a22	SimRNA
93	93	target_rp14_5ddp_bound_clean_noL2_ref.pdb	a22-6d8fb934_ALL_top200-000094_AA.pdb	7.71	a22	SimRNA
94	94	target_rp14_5ddp_bound_clean_noL2_ref.pdb	a22-6d8fb934_ALL_top200-000095_AA.pdb	7.74	a22	SimRNA
95	95	target_rp14_5ddp_bound_clean_noL2_ref.pdb	a22-6d8fb934_ALL_top200-000096_AA.pdb	8.2	a22	SimRNA
96	96	target_rp14_5ddp_bound_clean_noL2_ref.pdb	a22-6d8fb934_ALL_top200-000097_AA.pdb	7.99	a22	SimRNA
97	97	target_rp14_5ddp_bound_clean_noL2_ref.pdb	a22-6d8fb934_ALL_top200-000098_AA.pdb	8.01	a22	SimRNA
98	98	target_rp14_5ddp_bound_clean_noL2_ref.pdb	a22-6d8fb934_ALL_top200-000099_AA.pdb	7.14	a22	SimRNA
99	99	target_rp14_5ddp_bound_clean_noL2_ref.pdb	a22-6d8fb934_ALL_top200-000100_AA.pdb	7.73	a22	SimRNA
100	100	target_rp14_5ddp_bound_clean_noL2_ref.pdb	a22_min.out.1.pdb	6.82	a22	Rosetta
101	101	target_rp14_5ddp_bound_clean_noL2_ref.pdb	a22_min.out.10.pdb	5.21	a22	Rosetta
102	102	target_rp14_5ddp_bound_clean_noL2_ref.pdb	a22_min.out.100.pdb	6.6	a22	Rosetta
103	103	target_rp14_5ddp_bound_clean_noL2_ref.pdb	a22_min.out.11.pdb	4.99	a22	Rosetta
104	104	target_rp14_5ddp_bound_clean_noL2_ref.pdb	a22_min.out.12.pdb	5.62	a22	Rosetta
105	105	target_rp14_5ddp_bound_clean_noL2_ref.pdb	a22_min.out.13.pdb	6.2	a22	Rosetta
106	106	target_rp14_5ddp_bound_clean_noL2_ref.pdb	a22_min.out.14.pdb	7.29	a22	Rosetta
107	107	target_rp14_5ddp_bound_clean_noL2_ref.pdb	a22_min.out.15.pdb	6.75	a22	Rosetta
108	108	target_rp14_5ddp_bound_clean_noL2_ref.pdb	a22_min.out.16.pdb	5.22	a22	Rosetta
109	109	target_rp14_5ddp_bound_clean_noL2_ref.pdb	a22_min.out.17.pdb	5.19	a22	Rosetta
110	110	target_rp14_5ddp_bound_clean_noL2_ref.pdb	a22_min.out.18.pdb	5.59	a22	Rosetta
111	111	target_rp14_5ddp_bound_clean_noL2_ref.pdb	a22_min.out.19.pdb	4.83	a22	Rosetta
112	112	target_rp14_5ddp_bound_clean_noL2_ref.pdb	a22_min.out.2.pdb	5.52	a22	Rosetta
113	113	target_rp14_5ddp_bound_clean_noL2_ref.pdb	a22_min.out.20.pdb	5.48	a22	Rosetta
114	114	target_rp14_5ddp_bound_clean_noL2_ref.pdb	a22_min.out.21.pdb	5	a22	Rosetta
115	115	target_rp14_5ddp_bound_clean_noL2_ref.pdb	a22_min.out.22.pdb	4.46	a22	Rosetta
116	116	target_rp14_5ddp_bound_clean_noL2_ref.pdb	a22_min.out.23.pdb	5.13	a22	Rosetta
117	117	target_rp14_5ddp_bound_clean_noL2_ref.pdb	a22_min.out.24.pdb	5.91	a22	Rosetta
118	118	target_rp14_5ddp_bound_clean_noL2_ref.pdb	a22_min.out.25.pdb	6.26	a22	Rosetta
119	119	target_rp14_5ddp_bound_clean_noL2_ref.pdb	a22_min.out.26.pdb	5.8	a22	Rosetta
120	120	target_rp14_5ddp_bound_clean_noL2_ref.pdb	a22_min.out.27.pdb	4.53	a22	Rosetta
121	121	target_rp14_5ddp_bound_clean_noL2_ref.pdb	a22_min.out.28.pdb	6.7	a22	Rosetta
122	122	target_rp14_5ddp_bound_clean_noL2_ref.pdb	a22_min.out.29.pdb	5	a22	Rosetta
123	123	target_rp14_5ddp_bound_clean_noL2_ref.pdb	a22_min.out.3.pdb	5.38	a22	Rosetta
124	124	target_rp14_5ddp_bound_clean_noL2_ref.pdb	a22_min.out.30.pdb	5.79	a22	Rosetta
125	125	target_rp14_5ddp_bound_clean_noL2_ref.pdb	a22_min.out.31.pdb	5.23	a22	Rosetta
126	126	target_rp14_5ddp_bound_clean_noL2_ref.pdb	a22_min.out.32.pdb	6.37	a22	Rosetta
127	127	target_rp14_5ddp_bound_clean_noL2_ref.pdb	a22_min.out.33.pdb	5.48	a22	Rosetta
128	128	target_rp14_5ddp_bound_clean_noL2_ref.pdb	a22_min.out.34.pdb	5.88	a22	Rosetta
129	129	target_rp14_5ddp_bound_clean_noL2_ref.pdb	a22_min.out.35.pdb	5.27	a22	Rosetta
130	130	target_rp14_5ddp_bound_clean_noL2_ref.pdb	a22_min.out.36.pdb	7.3	a22	Rosetta
131	131	target_rp14_5ddp_bound_clean_noL2_ref.pdb	a22_min.out.37.pdb	6.26	a22	Rosetta
132	132	target_rp14_5ddp_bound_clean_noL2_ref.pdb	a22_min.out.38.pdb	5.53	a22	Rosetta
133	133	target_rp14_5ddp_bound_clean_noL2_ref.pdb	a22_min.out.39.pdb	6.57	a22	Rosetta
134	134	target_rp14_5ddp_bound_clean_noL2_ref.pdb	a22_min.out.4.pdb	4.96	a22	Rosetta
135	135	target_rp14_5ddp_bound_clean_noL2_ref.pdb	a22_min.out.40.pdb	5.56	a22	Rosetta
136	136	target_rp14_5ddp_bound_clean_noL2_ref.pdb	a22_min.out.41.pdb	6.72	a22	Rosetta
137	137	target_rp14_5ddp_bound_clean_noL2_ref.pdb	a22_min.out.42.pdb	5.08	a22	Rosetta
138	138	target_rp14_5ddp_bound_clean_noL2_ref.pdb	a22_min.out.43.pdb	5.29	a22	Rosetta
139	139	target_rp14_5ddp_bound_clean_noL2_ref.pdb	a22_min.out.44.pdb	10.08	a22	Rosetta
140	140	target_rp14_5ddp_bound_clean_noL2_ref.pdb	a22_min.out.45.pdb	5.29	a22	Rosetta
141	141	target_rp14_5ddp_bound_clean_noL2_ref.pdb	a22_min.out.46.pdb	10.87	a22	Rosetta
142	142	target_rp14_5ddp_bound_clean_noL2_ref.pdb	a22_min.out.47.pdb	4.98	a22	Rosetta
143	143	target_rp14_5ddp_bound_clean_noL2_ref.pdb	a22_min.out.48.pdb	7.13	a22	Rosetta
144	144	target_rp14_5ddp_bound_clean_noL2_ref.pdb	a22_min.out.49.pdb	5.43	a22	Rosetta
145	145	target_rp14_5ddp_bound_clean_noL2_ref.pdb	a22_min.out.5.pdb	5.63	a22	Rosetta
146	146	target_rp14_5ddp_bound_clean_noL2_ref.pdb	a22_min.out.50.pdb	6.29	a22	Rosetta
147	147	target_rp14_5ddp_bound_clean_noL2_ref.pdb	a22_min.out.51.pdb	4.81	a22	Rosetta
148	148	target_rp14_5ddp_bound_clean_noL2_ref.pdb	a22_min.out.52.pdb	4.84	a22	Rosetta
149	149	target_rp14_5ddp_bound_clean_noL2_ref.pdb	a22_min.out.53.pdb	5.62	a22	Rosetta
150	150	target_rp14_5ddp_bound_clean_noL2_ref.pdb	a22_min.out.54.pdb	5.37	a22	Rosetta
151	151	target_rp14_5ddp_bound_clean_noL2_ref.pdb	a22_min.out.55.pdb	4.13	a22	Rosetta
152	152	target_rp14_5ddp_bound_clean_noL2_ref.pdb	a22_min.out.56.pdb	6.34	a22	Rosetta
153	153	target_rp14_5ddp_bound_clean_noL2_ref.pdb	a22_min.out.57.pdb	11.4	a22	Rosetta
154	154	target_rp14_5ddp_bound_clean_noL2_ref.pdb	a22_min.out.58.pdb	6.15	a22	Rosetta
155	155	target_rp14_5ddp_bound_clean_noL2_ref.pdb	a22_min.out.59.pdb	8.6	a22	Rosetta
156	156	target_rp14_5ddp_bound_clean_noL2_ref.pdb	a22_min.out.6.pdb	6.47	a22	Rosetta
157	157	target_rp14_5ddp_bound_clean_noL2_ref.pdb	a22_min.out.60.pdb	10.01	a22	Rosetta
158	158	target_rp14_5ddp_bound_clean_noL2_ref.pdb	a22_min.out.61.pdb	5.84	a22	Rosetta
159	159	target_rp14_5ddp_bound_clean_noL2_ref.pdb	a22_min.out.62.pdb	10.25	a22	Rosetta
160	160	target_rp14_5ddp_bound_clean_noL2_ref.pdb	a22_min.out.63.pdb	5.13	a22	Rosetta
161	161	target_rp14_5ddp_bound_clean_noL2_ref.pdb	a22_min.out.64.pdb	6.14	a22	Rosetta
162	162	target_rp14_5ddp_bound_clean_noL2_ref.pdb	a22_min.out.65.pdb	5.36	a22	Rosetta
163	163	target_rp14_5ddp_bound_clean_noL2_ref.pdb	a22_min.out.66.pdb	5.28	a22	Rosetta
164	164	target_rp14_5ddp_bound_clean_noL2_ref.pdb	a22_min.out.67.pdb	5.58	a22	Rosetta
165	165	target_rp14_5ddp_bound_clean_noL2_ref.pdb	a22_min.out.68.pdb	5.55	a22	Rosetta
166	166	target_rp14_5ddp_bound_clean_noL2_ref.pdb	a22_min.out.69.pdb	6.45	a22	Rosetta
167	167	target_rp14_5ddp_bound_clean_noL2_ref.pdb	a22_min.out.7.pdb	5.7	a22	Rosetta
168	168	target_rp14_5ddp_bound_clean_noL2_ref.pdb	a22_min.out.70.pdb	6.83	a22	Rosetta
169	169	target_rp14_5ddp_bound_clean_noL2_ref.pdb	a22_min.out.71.pdb	6.43	a22	Rosetta
170	170	target_rp14_5ddp_bound_clean_noL2_ref.pdb	a22_min.out.72.pdb	8.18	a22	Rosetta
171	171	target_rp14_5ddp_bound_clean_noL2_ref.pdb	a22_min.out.73.pdb	5.66	a22	Rosetta
172	172	target_rp14_5ddp_bound_clean_noL2_ref.pdb	a22_min.out.74.pdb	5.83	a22	Rosetta
173	173	target_rp14_5ddp_bound_clean_noL2_ref.pdb	a22_min.out.75.pdb	4.77	a22	Rosetta
174	174	target_rp14_5ddp_bound_clean_noL2_ref.pdb	a22_min.out.76.pdb	6.78	a22	Rosetta
175	175	target_rp14_5ddp_bound_clean_noL2_ref.pdb	a22_min.out.77.pdb	5.77	a22	Rosetta
176	176	target_rp14_5ddp_bound_clean_noL2_ref.pdb	a22_min.out.78.pdb	6.08	a22	Rosetta
177	177	target_rp14_5ddp_bound_clean_noL2_ref.pdb	a22_min.out.79.pdb	5.74	a22	Rosetta
178	178	target_rp14_5ddp_bound_clean_noL2_ref.pdb	a22_min.out.8.pdb	5.13	a22	Rosetta
179	179	target_rp14_5ddp_bound_clean_noL2_ref.pdb	a22_min.out.80.pdb	4.82	a22	Rosetta
180	180	target_rp14_5ddp_bound_clean_noL2_ref.pdb	a22_min.out.81.pdb	6.39	a22	Rosetta
181	181	target_rp14_5ddp_bound_clean_noL2_ref.pdb	a22_min.out.82.pdb	6.54	a22	Rosetta
182	182	target_rp14_5ddp_bound_clean_noL2_ref.pdb	a22_min.out.83.pdb	8.18	a22	Rosetta
183	183	target_rp14_5ddp_bound_clean_noL2_ref.pdb	a22_min.out.84.pdb	6.4	a22	Rosetta
184	184	target_rp14_5ddp_bound_clean_noL2_ref.pdb	a22_min.out.85.pdb	5.03	a22	Rosetta
185	185	target_rp14_5ddp_bound_clean_noL2_ref.pdb	a22_min.out.86.pdb	5.04	a22	Rosetta
186	186	target_rp14_5ddp_bound_clean_noL2_ref.pdb	a22_min.out.87.pdb	5.79	a22	Rosetta
187	187	target_rp14_5ddp_bound_clean_noL2_ref.pdb	a22_min.out.88.pdb	6.96	a22	Rosetta
188	188	target_rp14_5ddp_bound_clean_noL2_ref.pdb	a22_min.out.89.pdb	4.92	a22	Rosetta
189	189	target_rp14_5ddp_bound_clean_noL2_ref.pdb	a22_min.out.9.pdb	5.54	a22	Rosetta
190	190	target_rp14_5ddp_bound_clean_noL2_ref.pdb	a22_min.out.90.pdb	5.21	a22	Rosetta
191	191	target_rp14_5ddp_bound_clean_noL2_ref.pdb	a22_min.out.91.pdb	7.21	a22	Rosetta
192	192	target_rp14_5ddp_bound_clean_noL2_ref.pdb	a22_min.out.92.pdb	13.73	a22	Rosetta
193	193	target_rp14_5ddp_bound_clean_noL2_ref.pdb	a22_min.out.93.pdb	4.67	a22	Rosetta
194	194	target_rp14_5ddp_bound_clean_noL2_ref.pdb	a22_min.out.94.pdb	5.63	a22	Rosetta
195	195	target_rp14_5ddp_bound_clean_noL2_ref.pdb	a22_min.out.95.pdb	6.38	a22	Rosetta
196	196	target_rp14_5ddp_bound_clean_noL2_ref.pdb	a22_min.out.96.pdb	5.52	a22	Rosetta
197	197	target_rp14_5ddp_bound_clean_noL2_ref.pdb	a22_min.out.97.pdb	6.26	a22	Rosetta
198	198	target_rp14_5ddp_bound_clean_noL2_ref.pdb	a22_min.out.98.pdb	5.26	a22	Rosetta
199	199	target_rp14_5ddp_bound_clean_noL2_ref.pdb	a22_min.out.99.pdb	5.16	a22	Rosetta
200	200	target_rp14_5ddp_bound_clean_noL2_ref.pdb	aa20-a52d7ba5_ALL_top200-000001_AA.pdb	7.82	aa2	SimRNA
201	201	target_rp14_5ddp_bound_clean_noL2_ref.pdb	aa20-a52d7ba5_ALL_top200-000002_AA.pdb	12.35	aa2	SimRNA
202	202	target_rp14_5ddp_bound_clean_noL2_ref.pdb	aa20-a52d7ba5_ALL_top200-000003_AA.pdb	7.85	aa2	SimRNA
203	203	target_rp14_5ddp_bound_clean_noL2_ref.pdb	aa20-a52d7ba5_ALL_top200-000004_AA.pdb	8.61	aa2	SimRNA
204	204	target_rp14_5ddp_bound_clean_noL2_ref.pdb	aa20-a52d7ba5_ALL_top200-000005_AA.pdb	12.6	aa2	SimRNA
205	205	target_rp14_5ddp_bound_clean_noL2_ref.pdb	aa20-a52d7ba5_ALL_top200-000006_AA.pdb	12.37	aa2	SimRNA
206	206	target_rp14_5ddp_bound_clean_noL2_ref.pdb	aa20-a52d7ba5_ALL_top200-000007_AA.pdb	7.13	aa2	SimRNA
207	207	target_rp14_5ddp_bound_clean_noL2_ref.pdb	aa20-a52d7ba5_ALL_top200-000008_AA.pdb	8.04	aa2	SimRNA
208	208	target_rp14_5ddp_bound_clean_noL2_ref.pdb	aa20-a52d7ba5_ALL_top200-000009_AA.pdb	12.96	aa2	SimRNA
209	209	target_rp14_5ddp_bound_clean_noL2_ref.pdb	aa20-a52d7ba5_ALL_top200-000010_AA.pdb	6.81	aa2	SimRNA
210	210	target_rp14_5ddp_bound_clean_noL2_ref.pdb	aa20-a52d7ba5_ALL_top200-000011_AA.pdb	12.47	aa2	SimRNA
211	211	target_rp14_5ddp_bound_clean_noL2_ref.pdb	aa20-a52d7ba5_ALL_top200-000012_AA.pdb	7.42	aa2	SimRNA
212	212	target_rp14_5ddp_bound_clean_noL2_ref.pdb	aa20-a52d7ba5_ALL_top200-000013_AA.pdb	12.25	aa2	SimRNA
213	213	target_rp14_5ddp_bound_clean_noL2_ref.pdb	aa20-a52d7ba5_ALL_top200-000014_AA.pdb	7.42	aa2	SimRNA
214	214	target_rp14_5ddp_bound_clean_noL2_ref.pdb	aa20-a52d7ba5_ALL_top200-000015_AA.pdb	6.53	aa2	SimRNA
215	215	target_rp14_5ddp_bound_clean_noL2_ref.pdb	aa20-a52d7ba5_ALL_top200-000016_AA.pdb	8.64	aa2	SimRNA
216	216	target_rp14_5ddp_bound_clean_noL2_ref.pdb	aa20-a52d7ba5_ALL_top200-000017_AA.pdb	12.38	aa2	SimRNA
217	217	target_rp14_5ddp_bound_clean_noL2_ref.pdb	aa20-a52d7ba5_ALL_top200-000018_AA.pdb	7.18	aa2	SimRNA
218	218	target_rp14_5ddp_bound_clean_noL2_ref.pdb	aa20-a52d7ba5_ALL_top200-000019_AA.pdb	8.31	aa2	SimRNA
219	219	target_rp14_5ddp_bound_clean_noL2_ref.pdb	aa20-a52d7ba5_ALL_top200-000020_AA.pdb	6.73	aa2	SimRNA
220	220	target_rp14_5ddp_bound_clean_noL2_ref.pdb	aa20-a52d7ba5_ALL_top200-000021_AA.pdb	8.37	aa2	SimRNA
221	221	target_rp14_5ddp_bound_clean_noL2_ref.pdb	aa20-a52d7ba5_ALL_top200-000022_AA.pdb	12.45	aa2	SimRNA
222	222	target_rp14_5ddp_bound_clean_noL2_ref.pdb	aa20-a52d7ba5_ALL_top200-000023_AA.pdb	12.08	aa2	SimRNA
223	223	target_rp14_5ddp_bound_clean_noL2_ref.pdb	aa20-a52d7ba5_ALL_top200-000024_AA.pdb	5.47	aa2	SimRNA
224	224	target_rp14_5ddp_bound_clean_noL2_ref.pdb	aa20-a52d7ba5_ALL_top200-000025_AA.pdb	7.73	aa2	SimRNA
225	225	target_rp14_5ddp_bound_clean_noL2_ref.pdb	aa20-a52d7ba5_ALL_top200-000026_AA.pdb	12.07	aa2	SimRNA
226	226	target_rp14_5ddp_bound_clean_noL2_ref.pdb	aa20-a52d7ba5_ALL_top200-000027_AA.pdb	7.47	aa2	SimRNA
227	227	target_rp14_5ddp_bound_clean_noL2_ref.pdb	aa20-a52d7ba5_ALL_top200-000028_AA.pdb	7.17	aa2	SimRNA
228	228	target_rp14_5ddp_bound_clean_noL2_ref.pdb	aa20-a52d7ba5_ALL_top200-000029_AA.pdb	12.53	aa2	SimRNA
229	229	target_rp14_5ddp_bound_clean_noL2_ref.pdb	aa20-a52d7ba5_ALL_top200-000030_AA.pdb	8.16	aa2	SimRNA
230	230	target_rp14_5ddp_bound_clean_noL2_ref.pdb	aa20-a52d7ba5_ALL_top200-000031_AA.pdb	7.75	aa2	SimRNA
231	231	target_rp14_5ddp_bound_clean_noL2_ref.pdb	aa20-a52d7ba5_ALL_top200-000032_AA.pdb	7.98	aa2	SimRNA
232	232	target_rp14_5ddp_bound_clean_noL2_ref.pdb	aa20-a52d7ba5_ALL_top200-000033_AA.pdb	12.22	aa2	SimRNA
233	233	target_rp14_5ddp_bound_clean_noL2_ref.pdb	aa20-a52d7ba5_ALL_top200-000034_AA.pdb	12.63	aa2	SimRNA
234	234	target_rp14_5ddp_bound_clean_noL2_ref.pdb	aa20-a52d7ba5_ALL_top200-000035_AA.pdb	12.53	aa2	SimRNA
235	235	target_rp14_5ddp_bound_clean_noL2_ref.pdb	aa20-a52d7ba5_ALL_top200-000036_AA.pdb	12.05	aa2	SimRNA
236	236	target_rp14_5ddp_bound_clean_noL2_ref.pdb	aa20-a52d7ba5_ALL_top200-000037_AA.pdb	7.19	aa2	SimRNA
237	237	target_rp14_5ddp_bound_clean_noL2_ref.pdb	aa20-a52d7ba5_ALL_top200-000038_AA.pdb	7.63	aa2	SimRNA
238	238	target_rp14_5ddp_bound_clean_noL2_ref.pdb	aa20-a52d7ba5_ALL_top200-000039_AA.pdb	8.21	aa2	SimRNA
239	239	target_rp14_5ddp_bound_clean_noL2_ref.pdb	aa20-a52d7ba5_ALL_top200-000040_AA.pdb	12.05	aa2	SimRNA
240	240	target_rp14_5ddp_bound_clean_noL2_ref.pdb	aa20-a52d7ba5_ALL_top200-000041_AA.pdb	7.64	aa2	SimRNA
241	241	target_rp14_5ddp_bound_clean_noL2_ref.pdb	aa20-a52d7ba5_ALL_top200-000042_AA.pdb	7.8	aa2	SimRNA
242	242	target_rp14_5ddp_bound_clean_noL2_ref.pdb	aa20-a52d7ba5_ALL_top200-000043_AA.pdb	7.96	aa2	SimRNA
243	243	target_rp14_5ddp_bound_clean_noL2_ref.pdb	aa20-a52d7ba5_ALL_top200-000044_AA.pdb	7.01	aa2	SimRNA
244	244	target_rp14_5ddp_bound_clean_noL2_ref.pdb	aa20-a52d7ba5_ALL_top200-000045_AA.pdb	12.31	aa2	SimRNA
245	245	target_rp14_5ddp_bound_clean_noL2_ref.pdb	aa20-a52d7ba5_ALL_top200-000046_AA.pdb	6.37	aa2	SimRNA
246	246	target_rp14_5ddp_bound_clean_noL2_ref.pdb	aa20-a52d7ba5_ALL_top200-000047_AA.pdb	8.4	aa2	SimRNA
247	247	target_rp14_5ddp_bound_clean_noL2_ref.pdb	aa20-a52d7ba5_ALL_top200-000048_AA.pdb	12.24	aa2	SimRNA
248	248	target_rp14_5ddp_bound_clean_noL2_ref.pdb	aa20-a52d7ba5_ALL_top200-000049_AA.pdb	7.83	aa2	SimRNA
249	249	target_rp14_5ddp_bound_clean_noL2_ref.pdb	aa20-a52d7ba5_ALL_top200-000050_AA.pdb	7.87	aa2	SimRNA
250	250	target_rp14_5ddp_bound_clean_noL2_ref.pdb	aa20-a52d7ba5_ALL_top200-000051_AA.pdb	8.28	aa2	SimRNA
251	251	target_rp14_5ddp_bound_clean_noL2_ref.pdb	aa20-a52d7ba5_ALL_top200-000052_AA.pdb	13.01	aa2	SimRNA
252	252	target_rp14_5ddp_bound_clean_noL2_ref.pdb	aa20-a52d7ba5_ALL_top200-000053_AA.pdb	12.41	aa2	SimRNA
253	253	target_rp14_5ddp_bound_clean_noL2_ref.pdb	aa20-a52d7ba5_ALL_top200-000054_AA.pdb	7.61	aa2	SimRNA
254	254	target_rp14_5ddp_bound_clean_noL2_ref.pdb	aa20-a52d7ba5_ALL_top200-000055_AA.pdb	7.67	aa2	SimRNA
255	255	target_rp14_5ddp_bound_clean_noL2_ref.pdb	aa20-a52d7ba5_ALL_top200-000056_AA.pdb	7.76	aa2	SimRNA
256	256	target_rp14_5ddp_bound_clean_noL2_ref.pdb	aa20-a52d7ba5_ALL_top200-000057_AA.pdb	7.53	aa2	SimRNA
257	257	target_rp14_5ddp_bound_clean_noL2_ref.pdb	aa20-a52d7ba5_ALL_top200-000058_AA.pdb	12.75	aa2	SimRNA
258	258	target_rp14_5ddp_bound_clean_noL2_ref.pdb	aa20-a52d7ba5_ALL_top200-000059_AA.pdb	7.87	aa2	SimRNA
259	259	target_rp14_5ddp_bound_clean_noL2_ref.pdb	aa20-a52d7ba5_ALL_top200-000060_AA.pdb	8.24	aa2	SimRNA
260	260	target_rp14_5ddp_bound_clean_noL2_ref.pdb	aa20-a52d7ba5_ALL_top200-000061_AA.pdb	7.74	aa2	SimRNA
261	261	target_rp14_5ddp_bound_clean_noL2_ref.pdb	aa20-a52d7ba5_ALL_top200-000062_AA.pdb	7.93	aa2	SimRNA
262	262	target_rp14_5ddp_bound_clean_noL2_ref.pdb	aa20-a52d7ba5_ALL_top200-000063_AA.pdb	7.58	aa2	SimRNA
263	263	target_rp14_5ddp_bound_clean_noL2_ref.pdb	aa20-a52d7ba5_ALL_top200-000064_AA.pdb	8.84	aa2	SimRNA
264	264	target_rp14_5ddp_bound_clean_noL2_ref.pdb	aa20-a52d7ba5_ALL_top200-000065_AA.pdb	6.59	aa2	SimRNA
265	265	target_rp14_5ddp_bound_clean_noL2_ref.pdb	aa20-a52d7ba5_ALL_top200-000066_AA.pdb	7.3	aa2	SimRNA
266	266	target_rp14_5ddp_bound_clean_noL2_ref.pdb	aa20-a52d7ba5_ALL_top200-000067_AA.pdb	12.17	aa2	SimRNA
267	267	target_rp14_5ddp_bound_clean_noL2_ref.pdb	aa20-a52d7ba5_ALL_top200-000068_AA.pdb	5.6	aa2	SimRNA
268	268	target_rp14_5ddp_bound_clean_noL2_ref.pdb	aa20-a52d7ba5_ALL_top200-000069_AA.pdb	7.23	aa2	SimRNA
269	269	target_rp14_5ddp_bound_clean_noL2_ref.pdb	aa20-a52d7ba5_ALL_top200-000070_AA.pdb	8.18	aa2	SimRNA
270	270	target_rp14_5ddp_bound_clean_noL2_ref.pdb	aa20-a52d7ba5_ALL_top200-000071_AA.pdb	12.76	aa2	SimRNA
271	271	target_rp14_5ddp_bound_clean_noL2_ref.pdb	aa20-a52d7ba5_ALL_top200-000072_AA.pdb	7.47	aa2	SimRNA
272	272	target_rp14_5ddp_bound_clean_noL2_ref.pdb	aa20-a52d7ba5_ALL_top200-000073_AA.pdb	12.38	aa2	SimRNA
273	273	target_rp14_5ddp_bound_clean_noL2_ref.pdb	aa20-a52d7ba5_ALL_top200-000074_AA.pdb	11.92	aa2	SimRNA
274	274	target_rp14_5ddp_bound_clean_noL2_ref.pdb	aa20-a52d7ba5_ALL_top200-000075_AA.pdb	8.18	aa2	SimRNA
275	275	target_rp14_5ddp_bound_clean_noL2_ref.pdb	aa20-a52d7ba5_ALL_top200-000076_AA.pdb	12.47	aa2	SimRNA
276	276	target_rp14_5ddp_bound_clean_noL2_ref.pdb	aa20-a52d7ba5_ALL_top200-000077_AA.pdb	8.43	aa2	SimRNA
277	277	target_rp14_5ddp_bound_clean_noL2_ref.pdb	aa20-a52d7ba5_ALL_top200-000078_AA.pdb	6.63	aa2	SimRNA
278	278	target_rp14_5ddp_bound_clean_noL2_ref.pdb	aa20-a52d7ba5_ALL_top200-000079_AA.pdb	7.54	aa2	SimRNA
279	279	target_rp14_5ddp_bound_clean_noL2_ref.pdb	aa20-a52d7ba5_ALL_top200-000080_AA.pdb	6.86	aa2	SimRNA
280	280	target_rp14_5ddp_bound_clean_noL2_ref.pdb	aa20-a52d7ba5_ALL_top200-000081_AA.pdb	7.17	aa2	SimRNA
281	281	target_rp14_5ddp_bound_clean_noL2_ref.pdb	aa20-a52d7ba5_ALL_top200-000082_AA.pdb	7.2	aa2	SimRNA
282	282	target_rp14_5ddp_bound_clean_noL2_ref.pdb	aa20-a52d7ba5_ALL_top200-000083_AA.pdb	8.82	aa2	SimRNA
283	283	target_rp14_5ddp_bound_clean_noL2_ref.pdb	aa20-a52d7ba5_ALL_top200-000084_AA.pdb	8.36	aa2	SimRNA
284	284	target_rp14_5ddp_bound_clean_noL2_ref.pdb	aa20-a52d7ba5_ALL_top200-000085_AA.pdb	12.09	aa2	SimRNA
285	285	target_rp14_5ddp_bound_clean_noL2_ref.pdb	aa20-a52d7ba5_ALL_top200-000086_AA.pdb	7.65	aa2	SimRNA
286	286	target_rp14_5ddp_bound_clean_noL2_ref.pdb	aa20-a52d7ba5_ALL_top200-000087_AA.pdb	7.83	aa2	SimRNA
287	287	target_rp14_5ddp_bound_clean_noL2_ref.pdb	aa20-a52d7ba5_ALL_top200-000088_AA.pdb	8.37	aa2	SimRNA
288	288	target_rp14_5ddp_bound_clean_noL2_ref.pdb	aa20-a52d7ba5_ALL_top200-000089_AA.pdb	7.9	aa2	SimRNA
289	289	target_rp14_5ddp_bound_clean_noL2_ref.pdb	aa20-a52d7ba5_ALL_top200-000090_AA.pdb	6.85	aa2	SimRNA
290	290	target_rp14_5ddp_bound_clean_noL2_ref.pdb	aa20-a52d7ba5_ALL_top200-000091_AA.pdb	7.39	aa2	SimRNA
291	291	target_rp14_5ddp_bound_clean_noL2_ref.pdb	aa20-a52d7ba5_ALL_top200-000092_AA.pdb	7.43	aa2	SimRNA
292	292	target_rp14_5ddp_bound_clean_noL2_ref.pdb	aa20-a52d7ba5_ALL_top200-000093_AA.pdb	12.68	aa2	SimRNA
293	293	target_rp14_5ddp_bound_clean_noL2_ref.pdb	aa20-a52d7ba5_ALL_top200-000094_AA.pdb	7.01	aa2	SimRNA
294	294	target_rp14_5ddp_bound_clean_noL2_ref.pdb	aa20-a52d7ba5_ALL_top200-000095_AA.pdb	6.78	aa2	SimRNA
295	295	target_rp14_5ddp_bound_clean_noL2_ref.pdb	aa20-a52d7ba5_ALL_top200-000096_AA.pdb	7.38	aa2	SimRNA
296	296	target_rp14_5ddp_bound_clean_noL2_ref.pdb	aa20-a52d7ba5_ALL_top200-000097_AA.pdb	7.39	aa2	SimRNA
297	297	target_rp14_5ddp_bound_clean_noL2_ref.pdb	aa20-a52d7ba5_ALL_top200-000098_AA.pdb	7.3	aa2	SimRNA
298	298	target_rp14_5ddp_bound_clean_noL2_ref.pdb	aa20-a52d7ba5_ALL_top200-000099_AA.pdb	8.45	aa2	SimRNA
299	299	target_rp14_5ddp_bound_clean_noL2_ref.pdb	aa20-a52d7ba5_ALL_top200-000100_AA.pdb	8.03	aa2	SimRNA
300	300	target_rp14_5ddp_bound_clean_noL2_ref.pdb	aa20_min.out.1.pdb	5.24	aa2	Rosetta
301	301	target_rp14_5ddp_bound_clean_noL2_ref.pdb	aa20_min.out.10.pdb	5.93	aa2	Rosetta
302	302	target_rp14_5ddp_bound_clean_noL2_ref.pdb	aa20_min.out.100.pdb	5.37	aa2	Rosetta
303	303	target_rp14_5ddp_bound_clean_noL2_ref.pdb	aa20_min.out.11.pdb	6.04	aa2	Rosetta
304	304	target_rp14_5ddp_bound_clean_noL2_ref.pdb	aa20_min.out.12.pdb	7.2	aa2	Rosetta
305	305	target_rp14_5ddp_bound_clean_noL2_ref.pdb	aa20_min.out.13.pdb	6.56	aa2	Rosetta
306	306	target_rp14_5ddp_bound_clean_noL2_ref.pdb	aa20_min.out.14.pdb	6.54	aa2	Rosetta
307	307	target_rp14_5ddp_bound_clean_noL2_ref.pdb	aa20_min.out.15.pdb	5.04	aa2	Rosetta
308	308	target_rp14_5ddp_bound_clean_noL2_ref.pdb	aa20_min.out.16.pdb	6.13	aa2	Rosetta
309	309	target_rp14_5ddp_bound_clean_noL2_ref.pdb	aa20_min.out.17.pdb	6.21	aa2	Rosetta
310	310	target_rp14_5ddp_bound_clean_noL2_ref.pdb	aa20_min.out.18.pdb	5.97	aa2	Rosetta
311	311	target_rp14_5ddp_bound_clean_noL2_ref.pdb	aa20_min.out.19.pdb	5.99	aa2	Rosetta
312	312	target_rp14_5ddp_bound_clean_noL2_ref.pdb	aa20_min.out.2.pdb	6.11	aa2	Rosetta
313	313	target_rp14_5ddp_bound_clean_noL2_ref.pdb	aa20_min.out.20.pdb	4.78	aa2	Rosetta
314	314	target_rp14_5ddp_bound_clean_noL2_ref.pdb	aa20_min.out.21.pdb	5.32	aa2	Rosetta
315	315	target_rp14_5ddp_bound_clean_noL2_ref.pdb	aa20_min.out.22.pdb	6.5	aa2	Rosetta
316	316	target_rp14_5ddp_bound_clean_noL2_ref.pdb	aa20_min.out.23.pdb	5.64	aa2	Rosetta
317	317	target_rp14_5ddp_bound_clean_noL2_ref.pdb	aa20_min.out.24.pdb	4.84	aa2	Rosetta
318	318	target_rp14_5ddp_bound_clean_noL2_ref.pdb	aa20_min.out.25.pdb	5.72	aa2	Rosetta
319	319	target_rp14_5ddp_bound_clean_noL2_ref.pdb	aa20_min.out.26.pdb	7.01	aa2	Rosetta
320	320	target_rp14_5ddp_bound_clean_noL2_ref.pdb	aa20_min.out.27.pdb	5.69	aa2	Rosetta
321	321	target_rp14_5ddp_bound_clean_noL2_ref.pdb	aa20_min.out.28.pdb	5.74	aa2	Rosetta
322	322	target_rp14_5ddp_bound_clean_noL2_ref.pdb	aa20_min.out.29.pdb	4.79	aa2	Rosetta
323	323	target_rp14_5ddp_bound_clean_noL2_ref.pdb	aa20_min.out.3.pdb	5.17	aa2	Rosetta
324	324	target_rp14_5ddp_bound_clean_noL2_ref.pdb	aa20_min.out.30.pdb	6.38	aa2	Rosetta
325	325	target_rp14_5ddp_bound_clean_noL2_ref.pdb	aa20_min.out.31.pdb	4.92	aa2	Rosetta
326	326	target_rp14_5ddp_bound_clean_noL2_ref.pdb	aa20_min.out.32.pdb	5.55	aa2	Rosetta
327	327	target_rp14_5ddp_bound_clean_noL2_ref.pdb	aa20_min.out.33.pdb	5.12	aa2	Rosetta
328	328	target_rp14_5ddp_bound_clean_noL2_ref.pdb	aa20_min.out.34.pdb	5.27	aa2	Rosetta
329	329	target_rp14_5ddp_bound_clean_noL2_ref.pdb	aa20_min.out.35.pdb	5.24	aa2	Rosetta
330	330	target_rp14_5ddp_bound_clean_noL2_ref.pdb	aa20_min.out.36.pdb	5.43	aa2	Rosetta
331	331	target_rp14_5ddp_bound_clean_noL2_ref.pdb	aa20_min.out.37.pdb	4.91	aa2	Rosetta
332	332	target_rp14_5ddp_bound_clean_noL2_ref.pdb	aa20_min.out.38.pdb	5.22	aa2	Rosetta
333	333	target_rp14_5ddp_bound_clean_noL2_ref.pdb	aa20_min.out.39.pdb	5.13	aa2	Rosetta
334	334	target_rp14_5ddp_bound_clean_noL2_ref.pdb	aa20_min.out.4.pdb	4.31	aa2	Rosetta
335	335	target_rp14_5ddp_bound_clean_noL2_ref.pdb	aa20_min.out.40.pdb	5.99	aa2	Rosetta
336	336	target_rp14_5ddp_bound_clean_noL2_ref.pdb	aa20_min.out.41.pdb	5.62	aa2	Rosetta
337	337	target_rp14_5ddp_bound_clean_noL2_ref.pdb	aa20_min.out.42.pdb	5.62	aa2	Rosetta
338	338	target_rp14_5ddp_bound_clean_noL2_ref.pdb	aa20_min.out.43.pdb	5.48	aa2	Rosetta
339	339	target_rp14_5ddp_bound_clean_noL2_ref.pdb	aa20_min.out.44.pdb	4.26	aa2	Rosetta
340	340	target_rp14_5ddp_bound_clean_noL2_ref.pdb	aa20_min.out.45.pdb	5.53	aa2	Rosetta
341	341	target_rp14_5ddp_bound_clean_noL2_ref.pdb	aa20_min.out.46.pdb	4.95	aa2	Rosetta
342	342	target_rp14_5ddp_bound_clean_noL2_ref.pdb	aa20_min.out.47.pdb	6.26	aa2	Rosetta
343	343	target_rp14_5ddp_bound_clean_noL2_ref.pdb	aa20_min.out.48.pdb	5.73	aa2	Rosetta
344	344	target_rp14_5ddp_bound_clean_noL2_ref.pdb	aa20_min.out.49.pdb	4.62	aa2	Rosetta
345	345	target_rp14_5ddp_bound_clean_noL2_ref.pdb	aa20_min.out.5.pdb	4.85	aa2	Rosetta
346	346	target_rp14_5ddp_bound_clean_noL2_ref.pdb	aa20_min.out.50.pdb	4.5	aa2	Rosetta
347	347	target_rp14_5ddp_bound_clean_noL2_ref.pdb	aa20_min.out.51.pdb	6.08	aa2	Rosetta
348	348	target_rp14_5ddp_bound_clean_noL2_ref.pdb	aa20_min.out.52.pdb	6.07	aa2	Rosetta
349	349	target_rp14_5ddp_bound_clean_noL2_ref.pdb	aa20_min.out.53.pdb	5.41	aa2	Rosetta
350	350	target_rp14_5ddp_bound_clean_noL2_ref.pdb	aa20_min.out.54.pdb	5.59	aa2	Rosetta
351	351	target_rp14_5ddp_bound_clean_noL2_ref.pdb	aa20_min.out.55.pdb	7.36	aa2	Rosetta
352	352	target_rp14_5ddp_bound_clean_noL2_ref.pdb	aa20_min.out.56.pdb	5.61	aa2	Rosetta
353	353	target_rp14_5ddp_bound_clean_noL2_ref.pdb	aa20_min.out.57.pdb	6.03	aa2	Rosetta
354	354	target_rp14_5ddp_bound_clean_noL2_ref.pdb	aa20_min.out.58.pdb	10.78	aa2	Rosetta
355	355	target_rp14_5ddp_bound_clean_noL2_ref.pdb	aa20_min.out.59.pdb	5.42	aa2	Rosetta
356	356	target_rp14_5ddp_bound_clean_noL2_ref.pdb	aa20_min.out.6.pdb	5.99	aa2	Rosetta
357	357	target_rp14_5ddp_bound_clean_noL2_ref.pdb	aa20_min.out.60.pdb	6.43	aa2	Rosetta
358	358	target_rp14_5ddp_bound_clean_noL2_ref.pdb	aa20_min.out.61.pdb	5.18	aa2	Rosetta
359	359	target_rp14_5ddp_bound_clean_noL2_ref.pdb	aa20_min.out.62.pdb	6	aa2	Rosetta
360	360	target_rp14_5ddp_bound_clean_noL2_ref.pdb	aa20_min.out.63.pdb	5.5	aa2	Rosetta
361	361	target_rp14_5ddp_bound_clean_noL2_ref.pdb	aa20_min.out.64.pdb	5.12	aa2	Rosetta
362	362	target_rp14_5ddp_bound_clean_noL2_ref.pdb	aa20_min.out.65.pdb	6.13	aa2	Rosetta
363	363	target_rp14_5ddp_bound_clean_noL2_ref.pdb	aa20_min.out.66.pdb	6.58	aa2	Rosetta
364	364	target_rp14_5ddp_bound_clean_noL2_ref.pdb	aa20_min.out.67.pdb	5.76	aa2	Rosetta
365	365	target_rp14_5ddp_bound_clean_noL2_ref.pdb	aa20_min.out.68.pdb	5.24	aa2	Rosetta
366	366	target_rp14_5ddp_bound_clean_noL2_ref.pdb	aa20_min.out.69.pdb	4.6	aa2	Rosetta
367	367	target_rp14_5ddp_bound_clean_noL2_ref.pdb	aa20_min.out.7.pdb	6.07	aa2	Rosetta
368	368	target_rp14_5ddp_bound_clean_noL2_ref.pdb	aa20_min.out.70.pdb	5.38	aa2	Rosetta
369	369	target_rp14_5ddp_bound_clean_noL2_ref.pdb	aa20_min.out.71.pdb	5.2	aa2	Rosetta
370	370	target_rp14_5ddp_bound_clean_noL2_ref.pdb	aa20_min.out.72.pdb	7.49	aa2	Rosetta
371	371	target_rp14_5ddp_bound_clean_noL2_ref.pdb	aa20_min.out.73.pdb	6.16	aa2	Rosetta
372	372	target_rp14_5ddp_bound_clean_noL2_ref.pdb	aa20_min.out.74.pdb	5.12	aa2	Rosetta
373	373	target_rp14_5ddp_bound_clean_noL2_ref.pdb	aa20_min.out.75.pdb	6.7	aa2	Rosetta
374	374	target_rp14_5ddp_bound_clean_noL2_ref.pdb	aa20_min.out.76.pdb	5.51	aa2	Rosetta
375	375	target_rp14_5ddp_bound_clean_noL2_ref.pdb	aa20_min.out.77.pdb	4.54	aa2	Rosetta
376	376	target_rp14_5ddp_bound_clean_noL2_ref.pdb	aa20_min.out.78.pdb	6.47	aa2	Rosetta
377	377	target_rp14_5ddp_bound_clean_noL2_ref.pdb	aa20_min.out.79.pdb	6.5	aa2	Rosetta
378	378	target_rp14_5ddp_bound_clean_noL2_ref.pdb	aa20_min.out.8.pdb	6.74	aa2	Rosetta
379	379	target_rp14_5ddp_bound_clean_noL2_ref.pdb	aa20_min.out.80.pdb	4.87	aa2	Rosetta
380	380	target_rp14_5ddp_bound_clean_noL2_ref.pdb	aa20_min.out.81.pdb	7.06	aa2	Rosetta
381	381	target_rp14_5ddp_bound_clean_noL2_ref.pdb	aa20_min.out.82.pdb	4.43	aa2	Rosetta
382	382	target_rp14_5ddp_bound_clean_noL2_ref.pdb	aa20_min.out.83.pdb	6.4	aa2	Rosetta
383	383	target_rp14_5ddp_bound_clean_noL2_ref.pdb	aa20_min.out.84.pdb	14.14	aa2	Rosetta
384	384	target_rp14_5ddp_bound_clean_noL2_ref.pdb	aa20_min.out.85.pdb	3.86	aa2	Rosetta
385	385	target_rp14_5ddp_bound_clean_noL2_ref.pdb	aa20_min.out.86.pdb	6.25	aa2	Rosetta
386	386	target_rp14_5ddp_bound_clean_noL2_ref.pdb	aa20_min.out.87.pdb	5.72	aa2	Rosetta
387	387	target_rp14_5ddp_bound_clean_noL2_ref.pdb	aa20_min.out.88.pdb	5.59	aa2	Rosetta
388	388	target_rp14_5ddp_bound_clean_noL2_ref.pdb	aa20_min.out.89.pdb	4.88	aa2	Rosetta
389	389	target_rp14_5ddp_bound_clean_noL2_ref.pdb	aa20_min.out.9.pdb	6.17	aa2	Rosetta
390	390	target_rp14_5ddp_bound_clean_noL2_ref.pdb	aa20_min.out.90.pdb	5.03	aa2	Rosetta
391	391	target_rp14_5ddp_bound_clean_noL2_ref.pdb	aa20_min.out.91.pdb	5.06	aa2	Rosetta
392	392	target_rp14_5ddp_bound_clean_noL2_ref.pdb	aa20_min.out.92.pdb	4.99	aa2	Rosetta
393	393	target_rp14_5ddp_bound_clean_noL2_ref.pdb	aa20_min.out.93.pdb	5.04	aa2	Rosetta
394	394	target_rp14_5ddp_bound_clean_noL2_ref.pdb	aa20_min.out.94.pdb	12.22	aa2	Rosetta
395	395	target_rp14_5ddp_bound_clean_noL2_ref.pdb	aa20_min.out.95.pdb	11.54	aa2	Rosetta
396	396	target_rp14_5ddp_bound_clean_noL2_ref.pdb	aa20_min.out.96.pdb	7.28	aa2	Rosetta
397	397	target_rp14_5ddp_bound_clean_noL2_ref.pdb	aa20_min.out.97.pdb	5.64	aa2	Rosetta
398	398	target_rp14_5ddp_bound_clean_noL2_ref.pdb	aa20_min.out.98.pdb	5.59	aa2	Rosetta
399	399	target_rp14_5ddp_bound_clean_noL2_ref.pdb	aa20_min.out.99.pdb	4.77	aa2	Rosetta
400	400	target_rp14_5ddp_bound_clean_noL2_ref.pdb	aj6_min.out.1.pdb	7.54	aj6	Rosetta
401	401	target_rp14_5ddp_bound_clean_noL2_ref.pdb	aj6_min.out.10.pdb	5.4	aj6	Rosetta
402	402	target_rp14_5ddp_bound_clean_noL2_ref.pdb	aj6_min.out.100.pdb	9.5	aj6	Rosetta
403	403	target_rp14_5ddp_bound_clean_noL2_ref.pdb	aj6_min.out.11.pdb	11.49	aj6	Rosetta
404	404	target_rp14_5ddp_bound_clean_noL2_ref.pdb	aj6_min.out.12.pdb	8.81	aj6	Rosetta
405	405	target_rp14_5ddp_bound_clean_noL2_ref.pdb	aj6_min.out.13.pdb	7.08	aj6	Rosetta
406	406	target_rp14_5ddp_bound_clean_noL2_ref.pdb	aj6_min.out.14.pdb	7.08	aj6	Rosetta
407	407	target_rp14_5ddp_bound_clean_noL2_ref.pdb	aj6_min.out.15.pdb	5.53	aj6	Rosetta
408	408	target_rp14_5ddp_bound_clean_noL2_ref.pdb	aj6_min.out.16.pdb	10.44	aj6	Rosetta
409	409	target_rp14_5ddp_bound_clean_noL2_ref.pdb	aj6_min.out.17.pdb	10.5	aj6	Rosetta
410	410	target_rp14_5ddp_bound_clean_noL2_ref.pdb	aj6_min.out.18.pdb	10.37	aj6	Rosetta
[truncated: 589 more rows]

## Sheet: rp13_simrna5x100farna5x100_rmsd
	Unnamed: 0	target	model	rmsd	group_name	Method
[truncated: 1,000 more rows]

[truncated: 2 more sheets: gmp_simrna5x100farna5x100_rmsd_, ade_simrna5x100farna5x100_rmsd_]
