# Supplementary material for: RNA 3D structure prediction guided by independent folding of homologous sequences
Source: BMC Bioinformatics. 2019 Oct 22;20:512. doi: 10.1186/s12859-019-3120-y (PMC6806525; doi:10.1186/s12859-019-3120-y)
Supplement: Supplementary file 8 — Additional file 8: All data required to generate Fig. 7. [file 12859_2019_3120_MOESM8_ESM.xls]

## Sheet: extra_seqs_thf
	Unnamed: 0	target	model	rmsd	group_name	method
0	0	4lvv_rpr_ref.pdb	tha_5f8916a8_all-000001_aa.pdb	11.35	tha	SimRNA
1	1	4lvv_rpr_ref.pdb	tha_5f8916a8_all-000002_aa.pdb	11.36	tha	SimRNA
2	2	4lvv_rpr_ref.pdb	tha_5f8916a8_all-000003_aa.pdb	11.99	tha	SimRNA
3	3	4lvv_rpr_ref.pdb	tha_5f8916a8_all-000004_aa.pdb	11.93	tha	SimRNA
4	4	4lvv_rpr_ref.pdb	tha_5f8916a8_all-000005_aa.pdb	11.56	tha	SimRNA
5	5	4lvv_rpr_ref.pdb	tha_5f8916a8_all-000006_aa.pdb	11.47	tha	SimRNA
6	6	4lvv_rpr_ref.pdb	tha_5f8916a8_all-000007_aa.pdb	12.52	tha	SimRNA
7	7	4lvv_rpr_ref.pdb	tha_5f8916a8_all-000008_aa.pdb	12.2	tha	SimRNA
8	8	4lvv_rpr_ref.pdb	tha_5f8916a8_all-000009_aa.pdb	11.58	tha	SimRNA
9	9	4lvv_rpr_ref.pdb	tha_5f8916a8_all-000010_aa.pdb	11.8	tha	SimRNA
10	10	4lvv_rpr_ref.pdb	tha_5f8916a8_all-000011_aa.pdb	11.56	tha	SimRNA
11	11	4lvv_rpr_ref.pdb	tha_5f8916a8_all-000012_aa.pdb	12	tha	SimRNA
12	12	4lvv_rpr_ref.pdb	tha_5f8916a8_all-000013_aa.pdb	11.5	tha	SimRNA
13	13	4lvv_rpr_ref.pdb	tha_5f8916a8_all-000014_aa.pdb	12.84	tha	SimRNA
14	14	4lvv_rpr_ref.pdb	tha_5f8916a8_all-000015_aa.pdb	12.77	tha	SimRNA
15	15	4lvv_rpr_ref.pdb	tha_5f8916a8_all-000016_aa.pdb	11.55	tha	SimRNA
16	16	4lvv_rpr_ref.pdb	tha_5f8916a8_all-000017_aa.pdb	11.44	tha	SimRNA
17	17	4lvv_rpr_ref.pdb	tha_5f8916a8_all-000018_aa.pdb	11.33	tha	SimRNA
18	18	4lvv_rpr_ref.pdb	tha_5f8916a8_all-000019_aa.pdb	11.22	tha	SimRNA
19	19	4lvv_rpr_ref.pdb	tha_5f8916a8_all-000020_aa.pdb	11.86	tha	SimRNA
20	20	4lvv_rpr_ref.pdb	tha_5f8916a8_all-000021_aa.pdb	11.31	tha	SimRNA
21	21	4lvv_rpr_ref.pdb	tha_5f8916a8_all-000022_aa.pdb	11.84	tha	SimRNA
22	22	4lvv_rpr_ref.pdb	tha_5f8916a8_all-000023_aa.pdb	11.55	tha	SimRNA
23	23	4lvv_rpr_ref.pdb	tha_5f8916a8_all-000024_aa.pdb	11.67	tha	SimRNA
24	24	4lvv_rpr_ref.pdb	tha_5f8916a8_all-000025_aa.pdb	11.87	tha	SimRNA
25	25	4lvv_rpr_ref.pdb	tha_5f8916a8_all-000026_aa.pdb	11.24	tha	SimRNA
26	26	4lvv_rpr_ref.pdb	tha_5f8916a8_all-000027_aa.pdb	11.47	tha	SimRNA
27	27	4lvv_rpr_ref.pdb	tha_5f8916a8_all-000028_aa.pdb	11.87	tha	SimRNA
28	28	4lvv_rpr_ref.pdb	tha_5f8916a8_all-000029_aa.pdb	11.85	tha	SimRNA
29	29	4lvv_rpr_ref.pdb	tha_5f8916a8_all-000030_aa.pdb	12.89	tha	SimRNA
30	30	4lvv_rpr_ref.pdb	tha_5f8916a8_all-000031_aa.pdb	11.05	tha	SimRNA
31	31	4lvv_rpr_ref.pdb	tha_5f8916a8_all-000032_aa.pdb	11.26	tha	SimRNA
32	32	4lvv_rpr_ref.pdb	tha_5f8916a8_all-000033_aa.pdb	12.8	tha	SimRNA
33	33	4lvv_rpr_ref.pdb	tha_5f8916a8_all-000034_aa.pdb	11.65	tha	SimRNA
34	34	4lvv_rpr_ref.pdb	tha_5f8916a8_all-000035_aa.pdb	11.73	tha	SimRNA
35	35	4lvv_rpr_ref.pdb	tha_5f8916a8_all-000036_aa.pdb	11.77	tha	SimRNA
36	36	4lvv_rpr_ref.pdb	tha_5f8916a8_all-000037_aa.pdb	12.38	tha	SimRNA
37	37	4lvv_rpr_ref.pdb	tha_5f8916a8_all-000038_aa.pdb	11.63	tha	SimRNA
38	38	4lvv_rpr_ref.pdb	tha_5f8916a8_all-000039_aa.pdb	11.17	tha	SimRNA
39	39	4lvv_rpr_ref.pdb	tha_5f8916a8_all-000040_aa.pdb	11.69	tha	SimRNA
40	40	4lvv_rpr_ref.pdb	tha_5f8916a8_all-000041_aa.pdb	11.74	tha	SimRNA
41	41	4lvv_rpr_ref.pdb	tha_5f8916a8_all-000042_aa.pdb	12.05	tha	SimRNA
42	42	4lvv_rpr_ref.pdb	tha_5f8916a8_all-000043_aa.pdb	12.01	tha	SimRNA
43	43	4lvv_rpr_ref.pdb	tha_5f8916a8_all-000044_aa.pdb	11.56	tha	SimRNA
44	44	4lvv_rpr_ref.pdb	tha_5f8916a8_all-000045_aa.pdb	12.21	tha	SimRNA
45	45	4lvv_rpr_ref.pdb	tha_5f8916a8_all-000046_aa.pdb	12.32	tha	SimRNA
46	46	4lvv_rpr_ref.pdb	tha_5f8916a8_all-000047_aa.pdb	11.12	tha	SimRNA
47	47	4lvv_rpr_ref.pdb	tha_5f8916a8_all-000048_aa.pdb	12.37	tha	SimRNA
48	48	4lvv_rpr_ref.pdb	tha_5f8916a8_all-000049_aa.pdb	12.31	tha	SimRNA
49	49	4lvv_rpr_ref.pdb	tha_5f8916a8_all-000050_aa.pdb	11.65	tha	SimRNA
50	50	4lvv_rpr_ref.pdb	tha_5f8916a8_all-000051_aa.pdb	11.49	tha	SimRNA
51	51	4lvv_rpr_ref.pdb	tha_5f8916a8_all-000052_aa.pdb	11.9	tha	SimRNA
52	52	4lvv_rpr_ref.pdb	tha_5f8916a8_all-000053_aa.pdb	12.21	tha	SimRNA
53	53	4lvv_rpr_ref.pdb	tha_5f8916a8_all-000054_aa.pdb	11.32	tha	SimRNA
54	54	4lvv_rpr_ref.pdb	tha_5f8916a8_all-000055_aa.pdb	10.96	tha	SimRNA
55	55	4lvv_rpr_ref.pdb	tha_5f8916a8_all-000056_aa.pdb	13.26	tha	SimRNA
56	56	4lvv_rpr_ref.pdb	tha_5f8916a8_all-000057_aa.pdb	11.67	tha	SimRNA
57	57	4lvv_rpr_ref.pdb	tha_5f8916a8_all-000058_aa.pdb	11.49	tha	SimRNA
58	58	4lvv_rpr_ref.pdb	tha_5f8916a8_all-000059_aa.pdb	12.4	tha	SimRNA
59	59	4lvv_rpr_ref.pdb	tha_5f8916a8_all-000060_aa.pdb	12.31	tha	SimRNA
60	60	4lvv_rpr_ref.pdb	tha_5f8916a8_all-000061_aa.pdb	12.45	tha	SimRNA
61	61	4lvv_rpr_ref.pdb	tha_5f8916a8_all-000062_aa.pdb	12.47	tha	SimRNA
62	62	4lvv_rpr_ref.pdb	tha_5f8916a8_all-000063_aa.pdb	11.49	tha	SimRNA
63	63	4lvv_rpr_ref.pdb	tha_5f8916a8_all-000064_aa.pdb	11.67	tha	SimRNA
64	64	4lvv_rpr_ref.pdb	tha_5f8916a8_all-000065_aa.pdb	11.85	tha	SimRNA
65	65	4lvv_rpr_ref.pdb	tha_5f8916a8_all-000066_aa.pdb	11.17	tha	SimRNA
66	66	4lvv_rpr_ref.pdb	tha_5f8916a8_all-000067_aa.pdb	12.65	tha	SimRNA
67	67	4lvv_rpr_ref.pdb	tha_5f8916a8_all-000068_aa.pdb	11.38	tha	SimRNA
68	68	4lvv_rpr_ref.pdb	tha_5f8916a8_all-000069_aa.pdb	12.42	tha	SimRNA
69	69	4lvv_rpr_ref.pdb	tha_5f8916a8_all-000070_aa.pdb	12.14	tha	SimRNA
70	70	4lvv_rpr_ref.pdb	tha_5f8916a8_all-000071_aa.pdb	11.73	tha	SimRNA
71	71	4lvv_rpr_ref.pdb	tha_5f8916a8_all-000072_aa.pdb	11	tha	SimRNA
72	72	4lvv_rpr_ref.pdb	tha_5f8916a8_all-000073_aa.pdb	11.73	tha	SimRNA
73	73	4lvv_rpr_ref.pdb	tha_5f8916a8_all-000074_aa.pdb	11.34	tha	SimRNA
74	74	4lvv_rpr_ref.pdb	tha_5f8916a8_all-000075_aa.pdb	12.26	tha	SimRNA
75	75	4lvv_rpr_ref.pdb	tha_5f8916a8_all-000076_aa.pdb	11.73	tha	SimRNA
76	76	4lvv_rpr_ref.pdb	tha_5f8916a8_all-000077_aa.pdb	11.32	tha	SimRNA
77	77	4lvv_rpr_ref.pdb	tha_5f8916a8_all-000078_aa.pdb	12.32	tha	SimRNA
78	78	4lvv_rpr_ref.pdb	tha_5f8916a8_all-000079_aa.pdb	11.27	tha	SimRNA
79	79	4lvv_rpr_ref.pdb	tha_5f8916a8_all-000080_aa.pdb	11.97	tha	SimRNA
80	80	4lvv_rpr_ref.pdb	tha_5f8916a8_all-000081_aa.pdb	12.47	tha	SimRNA
81	81	4lvv_rpr_ref.pdb	tha_5f8916a8_all-000082_aa.pdb	11.81	tha	SimRNA
82	82	4lvv_rpr_ref.pdb	tha_5f8916a8_all-000083_aa.pdb	11.62	tha	SimRNA
83	83	4lvv_rpr_ref.pdb	tha_5f8916a8_all-000084_aa.pdb	11.49	tha	SimRNA
84	84	4lvv_rpr_ref.pdb	tha_5f8916a8_all-000085_aa.pdb	12.18	tha	SimRNA
85	85	4lvv_rpr_ref.pdb	tha_5f8916a8_all-000086_aa.pdb	11.5	tha	SimRNA
86	86	4lvv_rpr_ref.pdb	tha_5f8916a8_all-000087_aa.pdb	11.59	tha	SimRNA
87	87	4lvv_rpr_ref.pdb	tha_5f8916a8_all-000088_aa.pdb	11.55	tha	SimRNA
88	88	4lvv_rpr_ref.pdb	tha_5f8916a8_all-000089_aa.pdb	12.81	tha	SimRNA
89	89	4lvv_rpr_ref.pdb	tha_5f8916a8_all-000090_aa.pdb	12.32	tha	SimRNA
90	90	4lvv_rpr_ref.pdb	tha_5f8916a8_all-000091_aa.pdb	11.78	tha	SimRNA
91	91	4lvv_rpr_ref.pdb	tha_5f8916a8_all-000092_aa.pdb	11.65	tha	SimRNA
92	92	4lvv_rpr_ref.pdb	tha_5f8916a8_all-000093_aa.pdb	11.77	tha	SimRNA
93	93	4lvv_rpr_ref.pdb	tha_5f8916a8_all-000094_aa.pdb	12.41	tha	SimRNA
94	94	4lvv_rpr_ref.pdb	tha_5f8916a8_all-000095_aa.pdb	12.26	tha	SimRNA
95	95	4lvv_rpr_ref.pdb	tha_5f8916a8_all-000096_aa.pdb	9.2	tha	SimRNA
96	96	4lvv_rpr_ref.pdb	tha_5f8916a8_all-000097_aa.pdb	12.03	tha	SimRNA
97	97	4lvv_rpr_ref.pdb	tha_5f8916a8_all-000098_aa.pdb	11.68	tha	SimRNA
98	98	4lvv_rpr_ref.pdb	tha_5f8916a8_all-000099_aa.pdb	11.05	tha	SimRNA
99	99	4lvv_rpr_ref.pdb	tha_5f8916a8_all-000100_aa.pdb	12.15	tha	SimRNA
200	200	4lvv_rpr_ref.pdb	hak_cb6e7e4d_all-000001_aa.pdb	10.72	hak	SimRNA
201	201	4lvv_rpr_ref.pdb	hak_cb6e7e4d_all-000002_aa.pdb	11.8	hak	SimRNA
202	202	4lvv_rpr_ref.pdb	hak_cb6e7e4d_all-000003_aa.pdb	13.24	hak	SimRNA
203	203	4lvv_rpr_ref.pdb	hak_cb6e7e4d_all-000004_aa.pdb	12.35	hak	SimRNA
204	204	4lvv_rpr_ref.pdb	hak_cb6e7e4d_all-000005_aa.pdb	8.8	hak	SimRNA
205	205	4lvv_rpr_ref.pdb	hak_cb6e7e4d_all-000006_aa.pdb	8.84	hak	SimRNA
206	206	4lvv_rpr_ref.pdb	hak_cb6e7e4d_all-000007_aa.pdb	13.07	hak	SimRNA
207	207	4lvv_rpr_ref.pdb	hak_cb6e7e4d_all-000008_aa.pdb	8.31	hak	SimRNA
208	208	4lvv_rpr_ref.pdb	hak_cb6e7e4d_all-000009_aa.pdb	11.27	hak	SimRNA
209	209	4lvv_rpr_ref.pdb	hak_cb6e7e4d_all-000010_aa.pdb	7.61	hak	SimRNA
210	210	4lvv_rpr_ref.pdb	hak_cb6e7e4d_all-000011_aa.pdb	12.2	hak	SimRNA
211	211	4lvv_rpr_ref.pdb	hak_cb6e7e4d_all-000012_aa.pdb	11.01	hak	SimRNA
212	212	4lvv_rpr_ref.pdb	hak_cb6e7e4d_all-000013_aa.pdb	9.64	hak	SimRNA
213	213	4lvv_rpr_ref.pdb	hak_cb6e7e4d_all-000014_aa.pdb	11.85	hak	SimRNA
214	214	4lvv_rpr_ref.pdb	hak_cb6e7e4d_all-000015_aa.pdb	12.93	hak	SimRNA
215	215	4lvv_rpr_ref.pdb	hak_cb6e7e4d_all-000016_aa.pdb	11.95	hak	SimRNA
216	216	4lvv_rpr_ref.pdb	hak_cb6e7e4d_all-000017_aa.pdb	9.6	hak	SimRNA
217	217	4lvv_rpr_ref.pdb	hak_cb6e7e4d_all-000018_aa.pdb	11.88	hak	SimRNA
218	218	4lvv_rpr_ref.pdb	hak_cb6e7e4d_all-000019_aa.pdb	11.93	hak	SimRNA
219	219	4lvv_rpr_ref.pdb	hak_cb6e7e4d_all-000020_aa.pdb	11.37	hak	SimRNA
220	220	4lvv_rpr_ref.pdb	hak_cb6e7e4d_all-000021_aa.pdb	11.73	hak	SimRNA
221	221	4lvv_rpr_ref.pdb	hak_cb6e7e4d_all-000022_aa.pdb	13.36	hak	SimRNA
222	222	4lvv_rpr_ref.pdb	hak_cb6e7e4d_all-000023_aa.pdb	15.97	hak	SimRNA
223	223	4lvv_rpr_ref.pdb	hak_cb6e7e4d_all-000024_aa.pdb	11.39	hak	SimRNA
224	224	4lvv_rpr_ref.pdb	hak_cb6e7e4d_all-000025_aa.pdb	8.86	hak	SimRNA
225	225	4lvv_rpr_ref.pdb	hak_cb6e7e4d_all-000026_aa.pdb	11.79	hak	SimRNA
226	226	4lvv_rpr_ref.pdb	hak_cb6e7e4d_all-000027_aa.pdb	14.77	hak	SimRNA
227	227	4lvv_rpr_ref.pdb	hak_cb6e7e4d_all-000028_aa.pdb	9.16	hak	SimRNA
228	228	4lvv_rpr_ref.pdb	hak_cb6e7e4d_all-000029_aa.pdb	12.05	hak	SimRNA
229	229	4lvv_rpr_ref.pdb	hak_cb6e7e4d_all-000030_aa.pdb	13.41	hak	SimRNA
230	230	4lvv_rpr_ref.pdb	hak_cb6e7e4d_all-000031_aa.pdb	11.45	hak	SimRNA
231	231	4lvv_rpr_ref.pdb	hak_cb6e7e4d_all-000032_aa.pdb	8.96	hak	SimRNA
232	232	4lvv_rpr_ref.pdb	hak_cb6e7e4d_all-000033_aa.pdb	12.49	hak	SimRNA
233	233	4lvv_rpr_ref.pdb	hak_cb6e7e4d_all-000034_aa.pdb	12.78	hak	SimRNA
234	234	4lvv_rpr_ref.pdb	hak_cb6e7e4d_all-000035_aa.pdb	12.45	hak	SimRNA
235	235	4lvv_rpr_ref.pdb	hak_cb6e7e4d_all-000036_aa.pdb	12.62	hak	SimRNA
236	236	4lvv_rpr_ref.pdb	hak_cb6e7e4d_all-000037_aa.pdb	13.81	hak	SimRNA
237	237	4lvv_rpr_ref.pdb	hak_cb6e7e4d_all-000038_aa.pdb	12.3	hak	SimRNA
238	238	4lvv_rpr_ref.pdb	hak_cb6e7e4d_all-000039_aa.pdb	12.07	hak	SimRNA
239	239	4lvv_rpr_ref.pdb	hak_cb6e7e4d_all-000040_aa.pdb	12.42	hak	SimRNA
240	240	4lvv_rpr_ref.pdb	hak_cb6e7e4d_all-000041_aa.pdb	9.39	hak	SimRNA
241	241	4lvv_rpr_ref.pdb	hak_cb6e7e4d_all-000042_aa.pdb	13.32	hak	SimRNA
242	242	4lvv_rpr_ref.pdb	hak_cb6e7e4d_all-000043_aa.pdb	11.02	hak	SimRNA
243	243	4lvv_rpr_ref.pdb	hak_cb6e7e4d_all-000044_aa.pdb	13.88	hak	SimRNA
244	244	4lvv_rpr_ref.pdb	hak_cb6e7e4d_all-000045_aa.pdb	14.18	hak	SimRNA
245	245	4lvv_rpr_ref.pdb	hak_cb6e7e4d_all-000046_aa.pdb	8.13	hak	SimRNA
246	246	4lvv_rpr_ref.pdb	hak_cb6e7e4d_all-000047_aa.pdb	12.13	hak	SimRNA
247	247	4lvv_rpr_ref.pdb	hak_cb6e7e4d_all-000048_aa.pdb	11.3	hak	SimRNA
248	248	4lvv_rpr_ref.pdb	hak_cb6e7e4d_all-000049_aa.pdb	8.92	hak	SimRNA
249	249	4lvv_rpr_ref.pdb	hak_cb6e7e4d_all-000050_aa.pdb	8.64	hak	SimRNA
250	250	4lvv_rpr_ref.pdb	hak_cb6e7e4d_all-000051_aa.pdb	12.42	hak	SimRNA
251	251	4lvv_rpr_ref.pdb	hak_cb6e7e4d_all-000052_aa.pdb	10.36	hak	SimRNA
252	252	4lvv_rpr_ref.pdb	hak_cb6e7e4d_all-000053_aa.pdb	12.9	hak	SimRNA
253	253	4lvv_rpr_ref.pdb	hak_cb6e7e4d_all-000054_aa.pdb	11.62	hak	SimRNA
254	254	4lvv_rpr_ref.pdb	hak_cb6e7e4d_all-000055_aa.pdb	6.87	hak	SimRNA
255	255	4lvv_rpr_ref.pdb	hak_cb6e7e4d_all-000056_aa.pdb	12.09	hak	SimRNA
256	256	4lvv_rpr_ref.pdb	hak_cb6e7e4d_all-000057_aa.pdb	15.83	hak	SimRNA
257	257	4lvv_rpr_ref.pdb	hak_cb6e7e4d_all-000058_aa.pdb	9.2	hak	SimRNA
258	258	4lvv_rpr_ref.pdb	hak_cb6e7e4d_all-000059_aa.pdb	13.15	hak	SimRNA
259	259	4lvv_rpr_ref.pdb	hak_cb6e7e4d_all-000060_aa.pdb	8.88	hak	SimRNA
260	260	4lvv_rpr_ref.pdb	hak_cb6e7e4d_all-000061_aa.pdb	11.66	hak	SimRNA
261	261	4lvv_rpr_ref.pdb	hak_cb6e7e4d_all-000062_aa.pdb	9.03	hak	SimRNA
262	262	4lvv_rpr_ref.pdb	hak_cb6e7e4d_all-000063_aa.pdb	7.36	hak	SimRNA
263	263	4lvv_rpr_ref.pdb	hak_cb6e7e4d_all-000064_aa.pdb	8.81	hak	SimRNA
264	264	4lvv_rpr_ref.pdb	hak_cb6e7e4d_all-000065_aa.pdb	8.72	hak	SimRNA
265	265	4lvv_rpr_ref.pdb	hak_cb6e7e4d_all-000066_aa.pdb	11.67	hak	SimRNA
266	266	4lvv_rpr_ref.pdb	hak_cb6e7e4d_all-000067_aa.pdb	9.7	hak	SimRNA
267	267	4lvv_rpr_ref.pdb	hak_cb6e7e4d_all-000068_aa.pdb	12.31	hak	SimRNA
268	268	4lvv_rpr_ref.pdb	hak_cb6e7e4d_all-000069_aa.pdb	8.5	hak	SimRNA
269	269	4lvv_rpr_ref.pdb	hak_cb6e7e4d_all-000070_aa.pdb	13.49	hak	SimRNA
270	270	4lvv_rpr_ref.pdb	hak_cb6e7e4d_all-000071_aa.pdb	9.5	hak	SimRNA
271	271	4lvv_rpr_ref.pdb	hak_cb6e7e4d_all-000072_aa.pdb	10.83	hak	SimRNA
272	272	4lvv_rpr_ref.pdb	hak_cb6e7e4d_all-000073_aa.pdb	11.26	hak	SimRNA
273	273	4lvv_rpr_ref.pdb	hak_cb6e7e4d_all-000074_aa.pdb	11.26	hak	SimRNA
274	274	4lvv_rpr_ref.pdb	hak_cb6e7e4d_all-000075_aa.pdb	13.38	hak	SimRNA
275	275	4lvv_rpr_ref.pdb	hak_cb6e7e4d_all-000076_aa.pdb	12.43	hak	SimRNA
276	276	4lvv_rpr_ref.pdb	hak_cb6e7e4d_all-000077_aa.pdb	11.12	hak	SimRNA
277	277	4lvv_rpr_ref.pdb	hak_cb6e7e4d_all-000078_aa.pdb	9.63	hak	SimRNA
278	278	4lvv_rpr_ref.pdb	hak_cb6e7e4d_all-000079_aa.pdb	12.27	hak	SimRNA
279	279	4lvv_rpr_ref.pdb	hak_cb6e7e4d_all-000080_aa.pdb	9.53	hak	SimRNA
280	280	4lvv_rpr_ref.pdb	hak_cb6e7e4d_all-000081_aa.pdb	12.75	hak	SimRNA
281	281	4lvv_rpr_ref.pdb	hak_cb6e7e4d_all-000082_aa.pdb	10.86	hak	SimRNA
282	282	4lvv_rpr_ref.pdb	hak_cb6e7e4d_all-000083_aa.pdb	13.65	hak	SimRNA
283	283	4lvv_rpr_ref.pdb	hak_cb6e7e4d_all-000084_aa.pdb	14.11	hak	SimRNA
284	284	4lvv_rpr_ref.pdb	hak_cb6e7e4d_all-000085_aa.pdb	12.19	hak	SimRNA
285	285	4lvv_rpr_ref.pdb	hak_cb6e7e4d_all-000086_aa.pdb	11.81	hak	SimRNA
286	286	4lvv_rpr_ref.pdb	hak_cb6e7e4d_all-000087_aa.pdb	8.91	hak	SimRNA
287	287	4lvv_rpr_ref.pdb	hak_cb6e7e4d_all-000088_aa.pdb	12.07	hak	SimRNA
288	288	4lvv_rpr_ref.pdb	hak_cb6e7e4d_all-000089_aa.pdb	10.92	hak	SimRNA
289	289	4lvv_rpr_ref.pdb	hak_cb6e7e4d_all-000090_aa.pdb	11.14	hak	SimRNA
290	290	4lvv_rpr_ref.pdb	hak_cb6e7e4d_all-000091_aa.pdb	13.01	hak	SimRNA
291	291	4lvv_rpr_ref.pdb	hak_cb6e7e4d_all-000092_aa.pdb	11.12	hak	SimRNA
292	292	4lvv_rpr_ref.pdb	hak_cb6e7e4d_all-000093_aa.pdb	11.54	hak	SimRNA
293	293	4lvv_rpr_ref.pdb	hak_cb6e7e4d_all-000094_aa.pdb	11.67	hak	SimRNA
294	294	4lvv_rpr_ref.pdb	hak_cb6e7e4d_all-000095_aa.pdb	12.94	hak	SimRNA
295	295	4lvv_rpr_ref.pdb	hak_cb6e7e4d_all-000096_aa.pdb	12.58	hak	SimRNA
296	296	4lvv_rpr_ref.pdb	hak_cb6e7e4d_all-000097_aa.pdb	8.5	hak	SimRNA
297	297	4lvv_rpr_ref.pdb	hak_cb6e7e4d_all-000098_aa.pdb	13.18	hak	SimRNA
298	298	4lvv_rpr_ref.pdb	hak_cb6e7e4d_all-000099_aa.pdb	11.42	hak	SimRNA
299	299	4lvv_rpr_ref.pdb	hak_cb6e7e4d_all-000100_aa.pdb	12.74	hak	SimRNA
400	400	4lvv_rpr_ref.pdb	haq_497811c4_all-000001_aa.pdb	9.53	haq	SimRNA
401	401	4lvv_rpr_ref.pdb	haq_497811c4_all-000002_aa.pdb	10.89	haq	SimRNA
402	402	4lvv_rpr_ref.pdb	haq_497811c4_all-000003_aa.pdb	11.23	haq	SimRNA
403	403	4lvv_rpr_ref.pdb	haq_497811c4_all-000004_aa.pdb	15.38	haq	SimRNA
404	404	4lvv_rpr_ref.pdb	haq_497811c4_all-000005_aa.pdb	15.99	haq	SimRNA
405	405	4lvv_rpr_ref.pdb	haq_497811c4_all-000006_aa.pdb	15.79	haq	SimRNA
406	406	4lvv_rpr_ref.pdb	haq_497811c4_all-000007_aa.pdb	16.13	haq	SimRNA
407	407	4lvv_rpr_ref.pdb	haq_497811c4_all-000008_aa.pdb	16.31	haq	SimRNA
408	408	4lvv_rpr_ref.pdb	haq_497811c4_all-000009_aa.pdb	11.72	haq	SimRNA
409	409	4lvv_rpr_ref.pdb	haq_497811c4_all-000010_aa.pdb	11.53	haq	SimRNA
410	410	4lvv_rpr_ref.pdb	haq_497811c4_all-000011_aa.pdb	11.69	haq	SimRNA
411	411	4lvv_rpr_ref.pdb	haq_497811c4_all-000012_aa.pdb	15.91	haq	SimRNA
412	412	4lvv_rpr_ref.pdb	haq_497811c4_all-000013_aa.pdb	15.1	haq	SimRNA
413	413	4lvv_rpr_ref.pdb	haq_497811c4_all-000014_aa.pdb	11	haq	SimRNA
414	414	4lvv_rpr_ref.pdb	haq_497811c4_all-000015_aa.pdb	15.98	haq	SimRNA
415	415	4lvv_rpr_ref.pdb	haq_497811c4_all-000016_aa.pdb	14.74	haq	SimRNA
416	416	4lvv_rpr_ref.pdb	haq_497811c4_all-000017_aa.pdb	12.45	haq	SimRNA
417	417	4lvv_rpr_ref.pdb	haq_497811c4_all-000018_aa.pdb	14.94	haq	SimRNA
418	418	4lvv_rpr_ref.pdb	haq_497811c4_all-000019_aa.pdb	10.43	haq	SimRNA
419	419	4lvv_rpr_ref.pdb	haq_497811c4_all-000020_aa.pdb	17.31	haq	SimRNA
420	420	4lvv_rpr_ref.pdb	haq_497811c4_all-000021_aa.pdb	16.25	haq	SimRNA
421	421	4lvv_rpr_ref.pdb	haq_497811c4_all-000022_aa.pdb	13.55	haq	SimRNA
422	422	4lvv_rpr_ref.pdb	haq_497811c4_all-000023_aa.pdb	11.96	haq	SimRNA
423	423	4lvv_rpr_ref.pdb	haq_497811c4_all-000024_aa.pdb	12.6	haq	SimRNA
424	424	4lvv_rpr_ref.pdb	haq_497811c4_all-000025_aa.pdb	16.72	haq	SimRNA
425	425	4lvv_rpr_ref.pdb	haq_497811c4_all-000026_aa.pdb	15.13	haq	SimRNA
426	426	4lvv_rpr_ref.pdb	haq_497811c4_all-000027_aa.pdb	15.04	haq	SimRNA
427	427	4lvv_rpr_ref.pdb	haq_497811c4_all-000028_aa.pdb	14.64	haq	SimRNA
428	428	4lvv_rpr_ref.pdb	haq_497811c4_all-000029_aa.pdb	11.38	haq	SimRNA
429	429	4lvv_rpr_ref.pdb	haq_497811c4_all-000030_aa.pdb	14.54	haq	SimRNA
430	430	4lvv_rpr_ref.pdb	haq_497811c4_all-000031_aa.pdb	13.22	haq	SimRNA
431	431	4lvv_rpr_ref.pdb	haq_497811c4_all-000032_aa.pdb	16.08	haq	SimRNA
432	432	4lvv_rpr_ref.pdb	haq_497811c4_all-000033_aa.pdb	12.9	haq	SimRNA
433	433	4lvv_rpr_ref.pdb	haq_497811c4_all-000034_aa.pdb	12.64	haq	SimRNA
434	434	4lvv_rpr_ref.pdb	haq_497811c4_all-000035_aa.pdb	10.65	haq	SimRNA
435	435	4lvv_rpr_ref.pdb	haq_497811c4_all-000036_aa.pdb	16.17	haq	SimRNA
436	436	4lvv_rpr_ref.pdb	haq_497811c4_all-000037_aa.pdb	15.26	haq	SimRNA
437	437	4lvv_rpr_ref.pdb	haq_497811c4_all-000038_aa.pdb	12.87	haq	SimRNA
438	438	4lvv_rpr_ref.pdb	haq_497811c4_all-000039_aa.pdb	10.76	haq	SimRNA
439	439	4lvv_rpr_ref.pdb	haq_497811c4_all-000040_aa.pdb	10.84	haq	SimRNA
440	440	4lvv_rpr_ref.pdb	haq_497811c4_all-000041_aa.pdb	10.79	haq	SimRNA
441	441	4lvv_rpr_ref.pdb	haq_497811c4_all-000042_aa.pdb	11.02	haq	SimRNA
442	442	4lvv_rpr_ref.pdb	haq_497811c4_all-000043_aa.pdb	12.54	haq	SimRNA
443	443	4lvv_rpr_ref.pdb	haq_497811c4_all-000044_aa.pdb	14.46	haq	SimRNA
444	444	4lvv_rpr_ref.pdb	haq_497811c4_all-000045_aa.pdb	17.32	haq	SimRNA
445	445	4lvv_rpr_ref.pdb	haq_497811c4_all-000046_aa.pdb	13.26	haq	SimRNA
446	446	4lvv_rpr_ref.pdb	haq_497811c4_all-000047_aa.pdb	15.9	haq	SimRNA
447	447	4lvv_rpr_ref.pdb	haq_497811c4_all-000048_aa.pdb	14	haq	SimRNA
448	448	4lvv_rpr_ref.pdb	haq_497811c4_all-000049_aa.pdb	11.89	haq	SimRNA
449	449	4lvv_rpr_ref.pdb	haq_497811c4_all-000050_aa.pdb	11.46	haq	SimRNA
450	450	4lvv_rpr_ref.pdb	haq_497811c4_all-000051_aa.pdb	12.17	haq	SimRNA
451	451	4lvv_rpr_ref.pdb	haq_497811c4_all-000052_aa.pdb	15.07	haq	SimRNA
452	452	4lvv_rpr_ref.pdb	haq_497811c4_all-000053_aa.pdb	14.4	haq	SimRNA
453	453	4lvv_rpr_ref.pdb	haq_497811c4_all-000054_aa.pdb	15.01	haq	SimRNA
454	454	4lvv_rpr_ref.pdb	haq_497811c4_all-000055_aa.pdb	14.52	haq	SimRNA
455	455	4lvv_rpr_ref.pdb	haq_497811c4_all-000056_aa.pdb	9.65	haq	SimRNA
456	456	4lvv_rpr_ref.pdb	haq_497811c4_all-000057_aa.pdb	15.24	haq	SimRNA
457	457	4lvv_rpr_ref.pdb	haq_497811c4_all-000058_aa.pdb	13.87	haq	SimRNA
458	458	4lvv_rpr_ref.pdb	haq_497811c4_all-000059_aa.pdb	12.95	haq	SimRNA
459	459	4lvv_rpr_ref.pdb	haq_497811c4_all-000060_aa.pdb	9.69	haq	SimRNA
460	460	4lvv_rpr_ref.pdb	haq_497811c4_all-000061_aa.pdb	12.59	haq	SimRNA
461	461	4lvv_rpr_ref.pdb	haq_497811c4_all-000062_aa.pdb	14.66	haq	SimRNA
462	462	4lvv_rpr_ref.pdb	haq_497811c4_all-000063_aa.pdb	12.24	haq	SimRNA
463	463	4lvv_rpr_ref.pdb	haq_497811c4_all-000064_aa.pdb	10.36	haq	SimRNA
464	464	4lvv_rpr_ref.pdb	haq_497811c4_all-000065_aa.pdb	15.37	haq	SimRNA
465	465	4lvv_rpr_ref.pdb	haq_497811c4_all-000066_aa.pdb	15.37	haq	SimRNA
466	466	4lvv_rpr_ref.pdb	haq_497811c4_all-000067_aa.pdb	14.19	haq	SimRNA
467	467	4lvv_rpr_ref.pdb	haq_497811c4_all-000068_aa.pdb	12.05	haq	SimRNA
468	468	4lvv_rpr_ref.pdb	haq_497811c4_all-000069_aa.pdb	15.34	haq	SimRNA
469	469	4lvv_rpr_ref.pdb	haq_497811c4_all-000070_aa.pdb	12.73	haq	SimRNA
470	470	4lvv_rpr_ref.pdb	haq_497811c4_all-000071_aa.pdb	13.28	haq	SimRNA
471	471	4lvv_rpr_ref.pdb	haq_497811c4_all-000072_aa.pdb	12.8	haq	SimRNA
472	472	4lvv_rpr_ref.pdb	haq_497811c4_all-000073_aa.pdb	12.68	haq	SimRNA
473	473	4lvv_rpr_ref.pdb	haq_497811c4_all-000074_aa.pdb	15.28	haq	SimRNA
474	474	4lvv_rpr_ref.pdb	haq_497811c4_all-000075_aa.pdb	15.32	haq	SimRNA
475	475	4lvv_rpr_ref.pdb	haq_497811c4_all-000076_aa.pdb	15.12	haq	SimRNA
476	476	4lvv_rpr_ref.pdb	haq_497811c4_all-000077_aa.pdb	12.5	haq	SimRNA
477	477	4lvv_rpr_ref.pdb	haq_497811c4_all-000078_aa.pdb	16.2	haq	SimRNA
478	478	4lvv_rpr_ref.pdb	haq_497811c4_all-000079_aa.pdb	14.54	haq	SimRNA
479	479	4lvv_rpr_ref.pdb	haq_497811c4_all-000080_aa.pdb	13.43	haq	SimRNA
480	480	4lvv_rpr_ref.pdb	haq_497811c4_all-000081_aa.pdb	18.84	haq	SimRNA
481	481	4lvv_rpr_ref.pdb	haq_497811c4_all-000082_aa.pdb	13.56	haq	SimRNA
482	482	4lvv_rpr_ref.pdb	haq_497811c4_all-000083_aa.pdb	14.9	haq	SimRNA
483	483	4lvv_rpr_ref.pdb	haq_497811c4_all-000084_aa.pdb	11.78	haq	SimRNA
484	484	4lvv_rpr_ref.pdb	haq_497811c4_all-000085_aa.pdb	11.26	haq	SimRNA
485	485	4lvv_rpr_ref.pdb	haq_497811c4_all-000086_aa.pdb	11.38	haq	SimRNA
486	486	4lvv_rpr_ref.pdb	haq_497811c4_all-000087_aa.pdb	13.37	haq	SimRNA
487	487	4lvv_rpr_ref.pdb	haq_497811c4_all-000088_aa.pdb	17.05	haq	SimRNA
488	488	4lvv_rpr_ref.pdb	haq_497811c4_all-000089_aa.pdb	9.47	haq	SimRNA
489	489	4lvv_rpr_ref.pdb	haq_497811c4_all-000090_aa.pdb	15.96	haq	SimRNA
490	490	4lvv_rpr_ref.pdb	haq_497811c4_all-000091_aa.pdb	16.34	haq	SimRNA
491	491	4lvv_rpr_ref.pdb	haq_497811c4_all-000092_aa.pdb	10.56	haq	SimRNA
492	492	4lvv_rpr_ref.pdb	haq_497811c4_all-000093_aa.pdb	18.18	haq	SimRNA
493	493	4lvv_rpr_ref.pdb	haq_497811c4_all-000094_aa.pdb	12.73	haq	SimRNA
494	494	4lvv_rpr_ref.pdb	haq_497811c4_all-000095_aa.pdb	13.25	haq	SimRNA
495	495	4lvv_rpr_ref.pdb	haq_497811c4_all-000096_aa.pdb	11.23	haq	SimRNA
496	496	4lvv_rpr_ref.pdb	haq_497811c4_all-000097_aa.pdb	16.31	haq	SimRNA
497	497	4lvv_rpr_ref.pdb	haq_497811c4_all-000098_aa.pdb	15.09	haq	SimRNA
498	498	4lvv_rpr_ref.pdb	haq_497811c4_all-000099_aa.pdb	14.78	haq	SimRNA
499	499	4lvv_rpr_ref.pdb	haq_497811c4_all-000100_aa.pdb	11.73	haq	SimRNA
600	600	4lvv_rpr_ref.pdb	hcp_hcp-pk-374cbbb1_all-000001_aa.pdb	11.94	hcp	SimRNA
601	601	4lvv_rpr_ref.pdb	hcp_hcp-pk-374cbbb1_all-000002_aa.pdb	11.49	hcp	SimRNA
602	602	4lvv_rpr_ref.pdb	hcp_hcp-pk-374cbbb1_all-000003_aa.pdb	10.88	hcp	SimRNA
603	603	4lvv_rpr_ref.pdb	hcp_hcp-pk-374cbbb1_all-000004_aa.pdb	11.8	hcp	SimRNA
604	604	4lvv_rpr_ref.pdb	hcp_hcp-pk-374cbbb1_all-000005_aa.pdb	13.38	hcp	SimRNA
605	605	4lvv_rpr_ref.pdb	hcp_hcp-pk-374cbbb1_all-000006_aa.pdb	13.46	hcp	SimRNA
606	606	4lvv_rpr_ref.pdb	hcp_hcp-pk-374cbbb1_all-000007_aa.pdb	13.73	hcp	SimRNA
607	607	4lvv_rpr_ref.pdb	hcp_hcp-pk-374cbbb1_all-000008_aa.pdb	11.63	hcp	SimRNA
608	608	4lvv_rpr_ref.pdb	hcp_hcp-pk-374cbbb1_all-000009_aa.pdb	12.75	hcp	SimRNA
609	609	4lvv_rpr_ref.pdb	hcp_hcp-pk-374cbbb1_all-000010_aa.pdb	12.59	hcp	SimRNA
610	610	4lvv_rpr_ref.pdb	hcp_hcp-pk-374cbbb1_all-000011_aa.pdb	13.28	hcp	SimRNA
611	611	4lvv_rpr_ref.pdb	hcp_hcp-pk-374cbbb1_all-000012_aa.pdb	10.99	hcp	SimRNA
612	612	4lvv_rpr_ref.pdb	hcp_hcp-pk-374cbbb1_all-000013_aa.pdb	14.44	hcp	SimRNA
613	613	4lvv_rpr_ref.pdb	hcp_hcp-pk-374cbbb1_all-000014_aa.pdb	10.61	hcp	SimRNA
614	614	4lvv_rpr_ref.pdb	hcp_hcp-pk-374cbbb1_all-000015_aa.pdb	14.56	hcp	SimRNA
615	615	4lvv_rpr_ref.pdb	hcp_hcp-pk-374cbbb1_all-000016_aa.pdb	11.08	hcp	SimRNA
616	616	4lvv_rpr_ref.pdb	hcp_hcp-pk-374cbbb1_all-000017_aa.pdb	13.06	hcp	SimRNA
617	617	4lvv_rpr_ref.pdb	hcp_hcp-pk-374cbbb1_all-000018_aa.pdb	11.43	hcp	SimRNA
618	618	4lvv_rpr_ref.pdb	hcp_hcp-pk-374cbbb1_all-000019_aa.pdb	11.9	hcp	SimRNA
619	619	4lvv_rpr_ref.pdb	hcp_hcp-pk-374cbbb1_all-000020_aa.pdb	11.91	hcp	SimRNA
620	620	4lvv_rpr_ref.pdb	hcp_hcp-pk-374cbbb1_all-000021_aa.pdb	13.82	hcp	SimRNA
621	621	4lvv_rpr_ref.pdb	hcp_hcp-pk-374cbbb1_all-000022_aa.pdb	14.03	hcp	SimRNA
622	622	4lvv_rpr_ref.pdb	hcp_hcp-pk-374cbbb1_all-000023_aa.pdb	13.08	hcp	SimRNA
623	623	4lvv_rpr_ref.pdb	hcp_hcp-pk-374cbbb1_all-000024_aa.pdb	11.22	hcp	SimRNA
624	624	4lvv_rpr_ref.pdb	hcp_hcp-pk-374cbbb1_all-000025_aa.pdb	11.46	hcp	SimRNA
625	625	4lvv_rpr_ref.pdb	hcp_hcp-pk-374cbbb1_all-000026_aa.pdb	13.78	hcp	SimRNA
626	626	4lvv_rpr_ref.pdb	hcp_hcp-pk-374cbbb1_all-000027_aa.pdb	12.65	hcp	SimRNA
627	627	4lvv_rpr_ref.pdb	hcp_hcp-pk-374cbbb1_all-000028_aa.pdb	12.67	hcp	SimRNA
628	628	4lvv_rpr_ref.pdb	hcp_hcp-pk-374cbbb1_all-000029_aa.pdb	13.19	hcp	SimRNA
629	629	4lvv_rpr_ref.pdb	hcp_hcp-pk-374cbbb1_all-000030_aa.pdb	12.18	hcp	SimRNA
630	630	4lvv_rpr_ref.pdb	hcp_hcp-pk-374cbbb1_all-000031_aa.pdb	11.86	hcp	SimRNA
631	631	4lvv_rpr_ref.pdb	hcp_hcp-pk-374cbbb1_all-000032_aa.pdb	12.14	hcp	SimRNA
632	632	4lvv_rpr_ref.pdb	hcp_hcp-pk-374cbbb1_all-000033_aa.pdb	11.34	hcp	SimRNA
633	633	4lvv_rpr_ref.pdb	hcp_hcp-pk-374cbbb1_all-000034_aa.pdb	13.37	hcp	SimRNA
634	634	4lvv_rpr_ref.pdb	hcp_hcp-pk-374cbbb1_all-000035_aa.pdb	12.45	hcp	SimRNA
635	635	4lvv_rpr_ref.pdb	hcp_hcp-pk-374cbbb1_all-000036_aa.pdb	13.81	hcp	SimRNA
636	636	4lvv_rpr_ref.pdb	hcp_hcp-pk-374cbbb1_all-000037_aa.pdb	13.99	hcp	SimRNA
637	637	4lvv_rpr_ref.pdb	hcp_hcp-pk-374cbbb1_all-000038_aa.pdb	11.54	hcp	SimRNA
638	638	4lvv_rpr_ref.pdb	hcp_hcp-pk-374cbbb1_all-000039_aa.pdb	11.81	hcp	SimRNA
639	639	4lvv_rpr_ref.pdb	hcp_hcp-pk-374cbbb1_all-000040_aa.pdb	12.28	hcp	SimRNA
640	640	4lvv_rpr_ref.pdb	hcp_hcp-pk-374cbbb1_all-000041_aa.pdb	12.38	hcp	SimRNA
641	641	4lvv_rpr_ref.pdb	hcp_hcp-pk-374cbbb1_all-000042_aa.pdb	13.32	hcp	SimRNA
642	642	4lvv_rpr_ref.pdb	hcp_hcp-pk-374cbbb1_all-000043_aa.pdb	14.04	hcp	SimRNA
643	643	4lvv_rpr_ref.pdb	hcp_hcp-pk-374cbbb1_all-000044_aa.pdb	14	hcp	SimRNA
644	644	4lvv_rpr_ref.pdb	hcp_hcp-pk-374cbbb1_all-000045_aa.pdb	11.53	hcp	SimRNA
645	645	4lvv_rpr_ref.pdb	hcp_hcp-pk-374cbbb1_all-000046_aa.pdb	11.89	hcp	SimRNA
646	646	4lvv_rpr_ref.pdb	hcp_hcp-pk-374cbbb1_all-000047_aa.pdb	10.29	hcp	SimRNA
647	647	4lvv_rpr_ref.pdb	hcp_hcp-pk-374cbbb1_all-000048_aa.pdb	13.83	hcp	SimRNA
648	648	4lvv_rpr_ref.pdb	hcp_hcp-pk-374cbbb1_all-000049_aa.pdb	12.82	hcp	SimRNA
649	649	4lvv_rpr_ref.pdb	hcp_hcp-pk-374cbbb1_all-000050_aa.pdb	13.37	hcp	SimRNA
650	650	4lvv_rpr_ref.pdb	hcp_hcp-pk-374cbbb1_all-000051_aa.pdb	9.03	hcp	SimRNA
651	651	4lvv_rpr_ref.pdb	hcp_hcp-pk-374cbbb1_all-000052_aa.pdb	10.83	hcp	SimRNA
652	652	4lvv_rpr_ref.pdb	hcp_hcp-pk-374cbbb1_all-000053_aa.pdb	12.82	hcp	SimRNA
653	653	4lvv_rpr_ref.pdb	hcp_hcp-pk-374cbbb1_all-000054_aa.pdb	12.81	hcp	SimRNA
654	654	4lvv_rpr_ref.pdb	hcp_hcp-pk-374cbbb1_all-000055_aa.pdb	10.32	hcp	SimRNA
655	655	4lvv_rpr_ref.pdb	hcp_hcp-pk-374cbbb1_all-000056_aa.pdb	13.38	hcp	SimRNA
656	656	4lvv_rpr_ref.pdb	hcp_hcp-pk-374cbbb1_all-000057_aa.pdb	10.53	hcp	SimRNA
657	657	4lvv_rpr_ref.pdb	hcp_hcp-pk-374cbbb1_all-000058_aa.pdb	15.23	hcp	SimRNA
658	658	4lvv_rpr_ref.pdb	hcp_hcp-pk-374cbbb1_all-000059_aa.pdb	13.15	hcp	SimRNA
659	659	4lvv_rpr_ref.pdb	hcp_hcp-pk-374cbbb1_all-000060_aa.pdb	13.93	hcp	SimRNA
660	660	4lvv_rpr_ref.pdb	hcp_hcp-pk-374cbbb1_all-000061_aa.pdb	11.56	hcp	SimRNA
661	661	4lvv_rpr_ref.pdb	hcp_hcp-pk-374cbbb1_all-000062_aa.pdb	10.73	hcp	SimRNA
662	662	4lvv_rpr_ref.pdb	hcp_hcp-pk-374cbbb1_all-000063_aa.pdb	9.78	hcp	SimRNA
663	663	4lvv_rpr_ref.pdb	hcp_hcp-pk-374cbbb1_all-000064_aa.pdb	13.36	hcp	SimRNA
664	664	4lvv_rpr_ref.pdb	hcp_hcp-pk-374cbbb1_all-000065_aa.pdb	12.14	hcp	SimRNA
665	665	4lvv_rpr_ref.pdb	hcp_hcp-pk-374cbbb1_all-000066_aa.pdb	12.08	hcp	SimRNA
666	666	4lvv_rpr_ref.pdb	hcp_hcp-pk-374cbbb1_all-000067_aa.pdb	12.58	hcp	SimRNA
667	667	4lvv_rpr_ref.pdb	hcp_hcp-pk-374cbbb1_all-000068_aa.pdb	12.98	hcp	SimRNA
668	668	4lvv_rpr_ref.pdb	hcp_hcp-pk-374cbbb1_all-000069_aa.pdb	14.37	hcp	SimRNA
669	669	4lvv_rpr_ref.pdb	hcp_hcp-pk-374cbbb1_all-000070_aa.pdb	9.33	hcp	SimRNA
670	670	4lvv_rpr_ref.pdb	hcp_hcp-pk-374cbbb1_all-000071_aa.pdb	11.44	hcp	SimRNA
671	671	4lvv_rpr_ref.pdb	hcp_hcp-pk-374cbbb1_all-000072_aa.pdb	13.77	hcp	SimRNA
672	672	4lvv_rpr_ref.pdb	hcp_hcp-pk-374cbbb1_all-000073_aa.pdb	13.24	hcp	SimRNA
673	673	4lvv_rpr_ref.pdb	hcp_hcp-pk-374cbbb1_all-000074_aa.pdb	12.6	hcp	SimRNA
674	674	4lvv_rpr_ref.pdb	hcp_hcp-pk-374cbbb1_all-000075_aa.pdb	12.91	hcp	SimRNA
675	675	4lvv_rpr_ref.pdb	hcp_hcp-pk-374cbbb1_all-000076_aa.pdb	13.07	hcp	SimRNA
676	676	4lvv_rpr_ref.pdb	hcp_hcp-pk-374cbbb1_all-000077_aa.pdb	12.64	hcp	SimRNA
677	677	4lvv_rpr_ref.pdb	hcp_hcp-pk-374cbbb1_all-000078_aa.pdb	12.53	hcp	SimRNA
678	678	4lvv_rpr_ref.pdb	hcp_hcp-pk-374cbbb1_all-000079_aa.pdb	13.06	hcp	SimRNA
679	679	4lvv_rpr_ref.pdb	hcp_hcp-pk-374cbbb1_all-000080_aa.pdb	13.93	hcp	SimRNA
680	680	4lvv_rpr_ref.pdb	hcp_hcp-pk-374cbbb1_all-000081_aa.pdb	12.67	hcp	SimRNA
681	681	4lvv_rpr_ref.pdb	hcp_hcp-pk-374cbbb1_all-000082_aa.pdb	10.85	hcp	SimRNA
682	682	4lvv_rpr_ref.pdb	hcp_hcp-pk-374cbbb1_all-000083_aa.pdb	13.87	hcp	SimRNA
683	683	4lvv_rpr_ref.pdb	hcp_hcp-pk-374cbbb1_all-000084_aa.pdb	13.12	hcp	SimRNA
684	684	4lvv_rpr_ref.pdb	hcp_hcp-pk-374cbbb1_all-000085_aa.pdb	13.11	hcp	SimRNA
685	685	4lvv_rpr_ref.pdb	hcp_hcp-pk-374cbbb1_all-000086_aa.pdb	11.81	hcp	SimRNA
686	686	4lvv_rpr_ref.pdb	hcp_hcp-pk-374cbbb1_all-000087_aa.pdb	13	hcp	SimRNA
687	687	4lvv_rpr_ref.pdb	hcp_hcp-pk-374cbbb1_all-000088_aa.pdb	12.96	hcp	SimRNA
688	688	4lvv_rpr_ref.pdb	hcp_hcp-pk-374cbbb1_all-000089_aa.pdb	13.63	hcp	SimRNA
689	689	4lvv_rpr_ref.pdb	hcp_hcp-pk-374cbbb1_all-000090_aa.pdb	14.03	hcp	SimRNA
690	690	4lvv_rpr_ref.pdb	hcp_hcp-pk-374cbbb1_all-000091_aa.pdb	13.01	hcp	SimRNA
691	691	4lvv_rpr_ref.pdb	hcp_hcp-pk-374cbbb1_all-000092_aa.pdb	13.97	hcp	SimRNA
692	692	4lvv_rpr_ref.pdb	hcp_hcp-pk-374cbbb1_all-000093_aa.pdb	12.81	hcp	SimRNA
693	693	4lvv_rpr_ref.pdb	hcp_hcp-pk-374cbbb1_all-000094_aa.pdb	10.88	hcp	SimRNA
694	694	4lvv_rpr_ref.pdb	hcp_hcp-pk-374cbbb1_all-000095_aa.pdb	13.45	hcp	SimRNA
695	695	4lvv_rpr_ref.pdb	hcp_hcp-pk-374cbbb1_all-000096_aa.pdb	11.56	hcp	SimRNA
696	696	4lvv_rpr_ref.pdb	hcp_hcp-pk-374cbbb1_all-000097_aa.pdb	12.53	hcp	SimRNA
697	697	4lvv_rpr_ref.pdb	hcp_hcp-pk-374cbbb1_all-000098_aa.pdb	12.98	hcp	SimRNA
698	698	4lvv_rpr_ref.pdb	hcp_hcp-pk-374cbbb1_all-000099_aa.pdb	13.41	hcp	SimRNA
699	699	4lvv_rpr_ref.pdb	hcp_hcp-pk-374cbbb1_all-000100_aa.pdb	13.2	hcp	SimRNA
0	0	4lvv_rpr_ref.pdb	achm-bc1d28bb_all_top200-000001_aa.pdb	11.7	ach	SimRNA
1	1	4lvv_rpr_ref.pdb	achm-bc1d28bb_all_top200-000002_aa.pdb	11.91	ach	SimRNA
2	2	4lvv_rpr_ref.pdb	achm-bc1d28bb_all_top200-000003_aa.pdb	12.77	ach	SimRNA
3	3	4lvv_rpr_ref.pdb	achm-bc1d28bb_all_top200-000004_aa.pdb	13.84	ach	SimRNA
4	4	4lvv_rpr_ref.pdb	achm-bc1d28bb_all_top200-000005_aa.pdb	11.91	ach	SimRNA
5	5	4lvv_rpr_ref.pdb	achm-bc1d28bb_all_top200-000006_aa.pdb	11.94	ach	SimRNA
6	6	4lvv_rpr_ref.pdb	achm-bc1d28bb_all_top200-000007_aa.pdb	14.5	ach	SimRNA
7	7	4lvv_rpr_ref.pdb	achm-bc1d28bb_all_top200-000008_aa.pdb	12.33	ach	SimRNA
8	8	4lvv_rpr_ref.pdb	achm-bc1d28bb_all_top200-000009_aa.pdb	13.09	ach	SimRNA
9	9	4lvv_rpr_ref.pdb	achm-bc1d28bb_all_top200-000010_aa.pdb	13.69	ach	SimRNA
10	10	4lvv_rpr_ref.pdb	achm-bc1d28bb_all_top200-000011_aa.pdb	11.91	ach	SimRNA
11	11	4lvv_rpr_ref.pdb	achm-bc1d28bb_all_top200-000012_aa.pdb	12.37	ach	SimRNA
12	12	4lvv_rpr_ref.pdb	achm-bc1d28bb_all_top200-000013_aa.pdb	14.46	ach	SimRNA
13	13	4lvv_rpr_ref.pdb	achm-bc1d28bb_all_top200-000014_aa.pdb	12.92	ach	SimRNA
14	14	4lvv_rpr_ref.pdb	achm-bc1d28bb_all_top200-000015_aa.pdb	11.88	ach	SimRNA
15	15	4lvv_rpr_ref.pdb	achm-bc1d28bb_all_top200-000016_aa.pdb	14.23	ach	SimRNA
16	16	4lvv_rpr_ref.pdb	achm-bc1d28bb_all_top200-000017_aa.pdb	11.92	ach	SimRNA
17	17	4lvv_rpr_ref.pdb	achm-bc1d28bb_all_top200-000018_aa.pdb	12.45	ach	SimRNA
18	18	4lvv_rpr_ref.pdb	achm-bc1d28bb_all_top200-000019_aa.pdb	12.12	ach	SimRNA
19	19	4lvv_rpr_ref.pdb	achm-bc1d28bb_all_top200-000020_aa.pdb	14.61	ach	SimRNA
20	20	4lvv_rpr_ref.pdb	achm-bc1d28bb_all_top200-000021_aa.pdb	13.24	ach	SimRNA
21	21	4lvv_rpr_ref.pdb	achm-bc1d28bb_all_top200-000022_aa.pdb	13.32	ach	SimRNA
22	22	4lvv_rpr_ref.pdb	achm-bc1d28bb_all_top200-000023_aa.pdb	12.43	ach	SimRNA
23	23	4lvv_rpr_ref.pdb	achm-bc1d28bb_all_top200-000024_aa.pdb	12.15	ach	SimRNA
24	24	4lvv_rpr_ref.pdb	achm-bc1d28bb_all_top200-000025_aa.pdb	14.65	ach	SimRNA
25	25	4lvv_rpr_ref.pdb	achm-bc1d28bb_all_top200-000026_aa.pdb	11.95	ach	SimRNA
26	26	4lvv_rpr_ref.pdb	achm-bc1d28bb_all_top200-000027_aa.pdb	12.38	ach	SimRNA
27	27	4lvv_rpr_ref.pdb	achm-bc1d28bb_all_top200-000028_aa.pdb	11.95	ach	SimRNA
28	28	4lvv_rpr_ref.pdb	achm-bc1d28bb_all_top200-000029_aa.pdb	14.74	ach	SimRNA
29	29	4lvv_rpr_ref.pdb	achm-bc1d28bb_all_top200-000030_aa.pdb	14.83	ach	SimRNA
30	30	4lvv_rpr_ref.pdb	achm-bc1d28bb_all_top200-000031_aa.pdb	12.4	ach	SimRNA
31	31	4lvv_rpr_ref.pdb	achm-bc1d28bb_all_top200-000032_aa.pdb	13.26	ach	SimRNA
32	32	4lvv_rpr_ref.pdb	achm-bc1d28bb_all_top200-000033_aa.pdb	13.6	ach	SimRNA
33	33	4lvv_rpr_ref.pdb	achm-bc1d28bb_all_top200-000034_aa.pdb	14.5	ach	SimRNA
34	34	4lvv_rpr_ref.pdb	achm-bc1d28bb_all_top200-000035_aa.pdb	12.06	ach	SimRNA
35	35	4lvv_rpr_ref.pdb	achm-bc1d28bb_all_top200-000036_aa.pdb	13.43	ach	SimRNA
36	36	4lvv_rpr_ref.pdb	achm-bc1d28bb_all_top200-000037_aa.pdb	12.86	ach	SimRNA
37	37	4lvv_rpr_ref.pdb	achm-bc1d28bb_all_top200-000038_aa.pdb	13.46	ach	SimRNA
38	38	4lvv_rpr_ref.pdb	achm-bc1d28bb_all_top200-000039_aa.pdb	13.35	ach	SimRNA
39	39	4lvv_rpr_ref.pdb	achm-bc1d28bb_all_top200-000040_aa.pdb	12.57	ach	SimRNA
40	40	4lvv_rpr_ref.pdb	achm-bc1d28bb_all_top200-000041_aa.pdb	12.32	ach	SimRNA
41	41	4lvv_rpr_ref.pdb	achm-bc1d28bb_all_top200-000042_aa.pdb	13.05	ach	SimRNA
42	42	4lvv_rpr_ref.pdb	achm-bc1d28bb_all_top200-000043_aa.pdb	13.56	ach	SimRNA
43	43	4lvv_rpr_ref.pdb	achm-bc1d28bb_all_top200-000044_aa.pdb	11.58	ach	SimRNA
44	44	4lvv_rpr_ref.pdb	achm-bc1d28bb_all_top200-000045_aa.pdb	14.4	ach	SimRNA
45	45	4lvv_rpr_ref.pdb	achm-bc1d28bb_all_top200-000046_aa.pdb	13.67	ach	SimRNA
46	46	4lvv_rpr_ref.pdb	achm-bc1d28bb_all_top200-000047_aa.pdb	15.74	ach	SimRNA
47	47	4lvv_rpr_ref.pdb	achm-bc1d28bb_all_top200-000048_aa.pdb	12.71	ach	SimRNA
48	48	4lvv_rpr_ref.pdb	achm-bc1d28bb_all_top200-000049_aa.pdb	13.36	ach	SimRNA
49	49	4lvv_rpr_ref.pdb	achm-bc1d28bb_all_top200-000050_aa.pdb	12.71	ach	SimRNA
50	50	4lvv_rpr_ref.pdb	achm-bc1d28bb_all_top200-000051_aa.pdb	14.2	ach	SimRNA
51	51	4lvv_rpr_ref.pdb	achm-bc1d28bb_all_top200-000052_aa.pdb	11.88	ach	SimRNA
52	52	4lvv_rpr_ref.pdb	achm-bc1d28bb_all_top200-000053_aa.pdb	14.21	ach	SimRNA
53	53	4lvv_rpr_ref.pdb	achm-bc1d28bb_all_top200-000054_aa.pdb	15.26	ach	SimRNA
54	54	4lvv_rpr_ref.pdb	achm-bc1d28bb_all_top200-000055_aa.pdb	11.93	ach	SimRNA
55	55	4lvv_rpr_ref.pdb	achm-bc1d28bb_all_top200-000056_aa.pdb	12.84	ach	SimRNA
56	56	4lvv_rpr_ref.pdb	achm-bc1d28bb_all_top200-000057_aa.pdb	14.1	ach	SimRNA
57	57	4lvv_rpr_ref.pdb	achm-bc1d28bb_all_top200-000058_aa.pdb	13.46	ach	SimRNA
58	58	4lvv_rpr_ref.pdb	achm-bc1d28bb_all_top200-000059_aa.pdb	12.11	ach	SimRNA
59	59	4lvv_rpr_ref.pdb	achm-bc1d28bb_all_top200-000060_aa.pdb	14.3	ach	SimRNA
60	60	4lvv_rpr_ref.pdb	achm-bc1d28bb_all_top200-000061_aa.pdb	12.56	ach	SimRNA
61	61	4lvv_rpr_ref.pdb	achm-bc1d28bb_all_top200-000062_aa.pdb	13.68	ach	SimRNA
62	62	4lvv_rpr_ref.pdb	achm-bc1d28bb_all_top200-000063_aa.pdb	14.06	ach	SimRNA
63	63	4lvv_rpr_ref.pdb	achm-bc1d28bb_all_top200-000064_aa.pdb	13.11	ach	SimRNA
64	64	4lvv_rpr_ref.pdb	achm-bc1d28bb_all_top200-000065_aa.pdb	13.36	ach	SimRNA
65	65	4lvv_rpr_ref.pdb	achm-bc1d28bb_all_top200-000066_aa.pdb	14.63	ach	SimRNA
66	66	4lvv_rpr_ref.pdb	achm-bc1d28bb_all_top200-000067_aa.pdb	14.4	ach	SimRNA
67	67	4lvv_rpr_ref.pdb	achm-bc1d28bb_all_top200-000068_aa.pdb	12.02	ach	SimRNA
68	68	4lvv_rpr_ref.pdb	achm-bc1d28bb_all_top200-000069_aa.pdb	13.01	ach	SimRNA
69	69	4lvv_rpr_ref.pdb	achm-bc1d28bb_all_top200-000070_aa.pdb	13.57	ach	SimRNA
70	70	4lvv_rpr_ref.pdb	achm-bc1d28bb_all_top200-000071_aa.pdb	15.09	ach	SimRNA
71	71	4lvv_rpr_ref.pdb	achm-bc1d28bb_all_top200-000072_aa.pdb	12.59	ach	SimRNA
72	72	4lvv_rpr_ref.pdb	achm-bc1d28bb_all_top200-000073_aa.pdb	13.29	ach	SimRNA
73	73	4lvv_rpr_ref.pdb	achm-bc1d28bb_all_top200-000074_aa.pdb	12.72	ach	SimRNA
74	74	4lvv_rpr_ref.pdb	achm-bc1d28bb_all_top200-000075_aa.pdb	13.85	ach	SimRNA
75	75	4lvv_rpr_ref.pdb	achm-bc1d28bb_all_top200-000076_aa.pdb	13.95	ach	SimRNA
76	76	4lvv_rpr_ref.pdb	achm-bc1d28bb_all_top200-000077_aa.pdb	13.26	ach	SimRNA
77	77	4lvv_rpr_ref.pdb	achm-bc1d28bb_all_top200-000078_aa.pdb	14.06	ach	SimRNA
78	78	4lvv_rpr_ref.pdb	achm-bc1d28bb_all_top200-000079_aa.pdb	13.95	ach	SimRNA
79	79	4lvv_rpr_ref.pdb	achm-bc1d28bb_all_top200-000080_aa.pdb	12.56	ach	SimRNA
80	80	4lvv_rpr_ref.pdb	achm-bc1d28bb_all_top200-000081_aa.pdb	13.12	ach	SimRNA
81	81	4lvv_rpr_ref.pdb	achm-bc1d28bb_all_top200-000082_aa.pdb	13.64	ach	SimRNA
82	82	4lvv_rpr_ref.pdb	achm-bc1d28bb_all_top200-000083_aa.pdb	14.63	ach	SimRNA
83	83	4lvv_rpr_ref.pdb	achm-bc1d28bb_all_top200-000084_aa.pdb	13.64	ach	SimRNA
84	84	4lvv_rpr_ref.pdb	achm-bc1d28bb_all_top200-000085_aa.pdb	14.16	ach	SimRNA
85	85	4lvv_rpr_ref.pdb	achm-bc1d28bb_all_top200-000086_aa.pdb	14.12	ach	SimRNA
86	86	4lvv_rpr_ref.pdb	achm-bc1d28bb_all_top200-000087_aa.pdb	13.53	ach	SimRNA
87	87	4lvv_rpr_ref.pdb	achm-bc1d28bb_all_top200-000088_aa.pdb	11.37	ach	SimRNA
88	88	4lvv_rpr_ref.pdb	achm-bc1d28bb_all_top200-000089_aa.pdb	14.13	ach	SimRNA
89	89	4lvv_rpr_ref.pdb	achm-bc1d28bb_all_top200-000090_aa.pdb	12.56	ach	SimRNA
90	90	4lvv_rpr_ref.pdb	achm-bc1d28bb_all_top200-000091_aa.pdb	15.27	ach	SimRNA
91	91	4lvv_rpr_ref.pdb	achm-bc1d28bb_all_top200-000092_aa.pdb	12.86	ach	SimRNA
92	92	4lvv_rpr_ref.pdb	achm-bc1d28bb_all_top200-000093_aa.pdb	14.72	ach	SimRNA
93	93	4lvv_rpr_ref.pdb	achm-bc1d28bb_all_top200-000094_aa.pdb	12.78	ach	SimRNA
94	94	4lvv_rpr_ref.pdb	achm-bc1d28bb_all_top200-000095_aa.pdb	14.06	ach	SimRNA
95	95	4lvv_rpr_ref.pdb	achm-bc1d28bb_all_top200-000096_aa.pdb	14.1	ach	SimRNA
96	96	4lvv_rpr_ref.pdb	achm-bc1d28bb_all_top200-000097_aa.pdb	14.76	ach	SimRNA
97	97	4lvv_rpr_ref.pdb	achm-bc1d28bb_all_top200-000098_aa.pdb	14.88	ach	SimRNA
98	98	4lvv_rpr_ref.pdb	achm-bc1d28bb_all_top200-000099_aa.pdb	12.16	ach	SimRNA
99	99	4lvv_rpr_ref.pdb	achm-bc1d28bb_all_top200-000100_aa.pdb	14.96	ach	SimRNA
0	0	4lvv_rpr_ref.pdb	am9-58898c2f_all_top200-000001_aa.pdb	11.04	am9	SimRNA
1	1	4lvv_rpr_ref.pdb	am9-58898c2f_all_top200-000002_aa.pdb	11.6	am9	SimRNA
2	2	4lvv_rpr_ref.pdb	am9-58898c2f_all_top200-000003_aa.pdb	11.58	am9	SimRNA
3	3	4lvv_rpr_ref.pdb	am9-58898c2f_all_top200-000004_aa.pdb	11.49	am9	SimRNA
4	4	4lvv_rpr_ref.pdb	am9-58898c2f_all_top200-000005_aa.pdb	11.63	am9	SimRNA
5	5	4lvv_rpr_ref.pdb	am9-58898c2f_all_top200-000006_aa.pdb	11.71	am9	SimRNA
6	6	4lvv_rpr_ref.pdb	am9-58898c2f_all_top200-000007_aa.pdb	11.66	am9	SimRNA
7	7	4lvv_rpr_ref.pdb	am9-58898c2f_all_top200-000008_aa.pdb	11.96	am9	SimRNA
8	8	4lvv_rpr_ref.pdb	am9-58898c2f_all_top200-000009_aa.pdb	10.66	am9	SimRNA
9	9	4lvv_rpr_ref.pdb	am9-58898c2f_all_top200-000010_aa.pdb	12.99	am9	SimRNA
10	10	4lvv_rpr_ref.pdb	am9-58898c2f_all_top200-000011_aa.pdb	11.66	am9	SimRNA
11	11	4lvv_rpr_ref.pdb	am9-58898c2f_all_top200-000012_aa.pdb	11.8	am9	SimRNA
12	12	4lvv_rpr_ref.pdb	am9-58898c2f_all_top200-000013_aa.pdb	12.34	am9	SimRNA
13	13	4lvv_rpr_ref.pdb	am9-58898c2f_all_top200-000014_aa.pdb	11.66	am9	SimRNA
14	14	4lvv_rpr_ref.pdb	am9-58898c2f_all_top200-000015_aa.pdb	11.54	am9	SimRNA
15	15	4lvv_rpr_ref.pdb	am9-58898c2f_all_top200-000016_aa.pdb	11.72	am9	SimRNA
16	16	4lvv_rpr_ref.pdb	am9-58898c2f_all_top200-000017_aa.pdb	13.2	am9	SimRNA
17	17	4lvv_rpr_ref.pdb	am9-58898c2f_all_top200-000018_aa.pdb	12	am9	SimRNA
18	18	4lvv_rpr_ref.pdb	am9-58898c2f_all_top200-000019_aa.pdb	11.13	am9	SimRNA
19	19	4lvv_rpr_ref.pdb	am9-58898c2f_all_top200-000020_aa.pdb	11.8	am9	SimRNA
20	20	4lvv_rpr_ref.pdb	am9-58898c2f_all_top200-000021_aa.pdb	12.58	am9	SimRNA
21	21	4lvv_rpr_ref.pdb	am9-58898c2f_all_top200-000022_aa.pdb	12.2	am9	SimRNA
22	22	4lvv_rpr_ref.pdb	am9-58898c2f_all_top200-000023_aa.pdb	11.54	am9	SimRNA
23	23	4lvv_rpr_ref.pdb	am9-58898c2f_all_top200-000024_aa.pdb	11.54	am9	SimRNA
24	24	4lvv_rpr_ref.pdb	am9-58898c2f_all_top200-000025_aa.pdb	12.52	am9	SimRNA
25	25	4lvv_rpr_ref.pdb	am9-58898c2f_all_top200-000026_aa.pdb	11.38	am9	SimRNA
26	26	4lvv_rpr_ref.pdb	am9-58898c2f_all_top200-000027_aa.pdb	11.77	am9	SimRNA
27	27	4lvv_rpr_ref.pdb	am9-58898c2f_all_top200-000028_aa.pdb	12.35	am9	SimRNA
28	28	4lvv_rpr_ref.pdb	am9-58898c2f_all_top200-000029_aa.pdb	11.21	am9	SimRNA
29	29	4lvv_rpr_ref.pdb	am9-58898c2f_all_top200-000030_aa.pdb	11.26	am9	SimRNA
30	30	4lvv_rpr_ref.pdb	am9-58898c2f_all_top200-000031_aa.pdb	11.05	am9	SimRNA
31	31	4lvv_rpr_ref.pdb	am9-58898c2f_all_top200-000032_aa.pdb	11.85	am9	SimRNA
32	32	4lvv_rpr_ref.pdb	am9-58898c2f_all_top200-000033_aa.pdb	11.15	am9	SimRNA
33	33	4lvv_rpr_ref.pdb	am9-58898c2f_all_top200-000034_aa.pdb	12.63	am9	SimRNA
34	34	4lvv_rpr_ref.pdb	am9-58898c2f_all_top200-000035_aa.pdb	11.96	am9	SimRNA
35	35	4lvv_rpr_ref.pdb	am9-58898c2f_all_top200-000036_aa.pdb	12.9	am9	SimRNA
36	36	4lvv_rpr_ref.pdb	am9-58898c2f_all_top200-000037_aa.pdb	11.73	am9	SimRNA
37	37	4lvv_rpr_ref.pdb	am9-58898c2f_all_top200-000038_aa.pdb	13.32	am9	SimRNA
38	38	4lvv_rpr_ref.pdb	am9-58898c2f_all_top200-000039_aa.pdb	11.54	am9	SimRNA
39	39	4lvv_rpr_ref.pdb	am9-58898c2f_all_top200-000040_aa.pdb	11.86	am9	SimRNA
40	40	4lvv_rpr_ref.pdb	am9-58898c2f_all_top200-000041_aa.pdb	11.69	am9	SimRNA
41	41	4lvv_rpr_ref.pdb	am9-58898c2f_all_top200-000042_aa.pdb	11.42	am9	SimRNA
42	42	4lvv_rpr_ref.pdb	am9-58898c2f_all_top200-000043_aa.pdb	11.84	am9	SimRNA
43	43	4lvv_rpr_ref.pdb	am9-58898c2f_all_top200-000044_aa.pdb	13.18	am9	SimRNA
44	44	4lvv_rpr_ref.pdb	am9-58898c2f_all_top200-000045_aa.pdb	11.55	am9	SimRNA
45	45	4lvv_rpr_ref.pdb	am9-58898c2f_all_top200-000046_aa.pdb	11.78	am9	SimRNA
46	46	4lvv_rpr_ref.pdb	am9-58898c2f_all_top200-000047_aa.pdb	11.09	am9	SimRNA
47	47	4lvv_rpr_ref.pdb	am9-58898c2f_all_top200-000048_aa.pdb	11.08	am9	SimRNA
48	48	4lvv_rpr_ref.pdb	am9-58898c2f_all_top200-000049_aa.pdb	12.22	am9	SimRNA
49	49	4lvv_rpr_ref.pdb	am9-58898c2f_all_top200-000050_aa.pdb	12.32	am9	SimRNA
50	50	4lvv_rpr_ref.pdb	am9-58898c2f_all_top200-000051_aa.pdb	12.69	am9	SimRNA
51	51	4lvv_rpr_ref.pdb	am9-58898c2f_all_top200-000052_aa.pdb	11.73	am9	SimRNA
52	52	4lvv_rpr_ref.pdb	am9-58898c2f_all_top200-000053_aa.pdb	11.71	am9	SimRNA
53	53	4lvv_rpr_ref.pdb	am9-58898c2f_all_top200-000054_aa.pdb	11.61	am9	SimRNA
54	54	4lvv_rpr_ref.pdb	am9-58898c2f_all_top200-000055_aa.pdb	11.25	am9	SimRNA
55	55	4lvv_rpr_ref.pdb	am9-58898c2f_all_top200-000056_aa.pdb	11.89	am9	SimRNA
56	56	4lvv_rpr_ref.pdb	am9-58898c2f_all_top200-000057_aa.pdb	12	am9	SimRNA
57	57	4lvv_rpr_ref.pdb	am9-58898c2f_all_top200-000058_aa.pdb	12.4	am9	SimRNA
58	58	4lvv_rpr_ref.pdb	am9-58898c2f_all_top200-000059_aa.pdb	11.45	am9	SimRNA
59	59	4lvv_rpr_ref.pdb	am9-58898c2f_all_top200-000060_aa.pdb	11.57	am9	SimRNA
60	60	4lvv_rpr_ref.pdb	am9-58898c2f_all_top200-000061_aa.pdb	12.59	am9	SimRNA
61	61	4lvv_rpr_ref.pdb	am9-58898c2f_all_top200-000062_aa.pdb	12.85	am9	SimRNA
62	62	4lvv_rpr_ref.pdb	am9-58898c2f_all_top200-000063_aa.pdb	12.08	am9	SimRNA
63	63	4lvv_rpr_ref.pdb	am9-58898c2f_all_top200-000064_aa.pdb	11.35	am9	SimRNA
64	64	4lvv_rpr_ref.pdb	am9-58898c2f_all_top200-000065_aa.pdb	12.16	am9	SimRNA
65	65	4lvv_rpr_ref.pdb	am9-58898c2f_all_top200-000066_aa.pdb	11.94	am9	SimRNA
66	66	4lvv_rpr_ref.pdb	am9-58898c2f_all_top200-000067_aa.pdb	10.82	am9	SimRNA
67	67	4lvv_rpr_ref.pdb	am9-58898c2f_all_top200-000068_aa.pdb	12.02	am9	SimRNA
68	68	4lvv_rpr_ref.pdb	am9-58898c2f_all_top200-000069_aa.pdb	11	am9	SimRNA
69	69	4lvv_rpr_ref.pdb	am9-58898c2f_all_top200-000070_aa.pdb	12.84	am9	SimRNA
70	70	4lvv_rpr_ref.pdb	am9-58898c2f_all_top200-000071_aa.pdb	11.91	am9	SimRNA
71	71	4lvv_rpr_ref.pdb	am9-58898c2f_all_top200-000072_aa.pdb	11.5	am9	SimRNA
72	72	4lvv_rpr_ref.pdb	am9-58898c2f_all_top200-000073_aa.pdb	12.39	am9	SimRNA
73	73	4lvv_rpr_ref.pdb	am9-58898c2f_all_top200-000074_aa.pdb	11.86	am9	SimRNA
74	74	4lvv_rpr_ref.pdb	am9-58898c2f_all_top200-000075_aa.pdb	11.75	am9	SimRNA
75	75	4lvv_rpr_ref.pdb	am9-58898c2f_all_top200-000076_aa.pdb	11.76	am9	SimRNA
76	76	4lvv_rpr_ref.pdb	am9-58898c2f_all_top200-000077_aa.pdb	11.5	am9	SimRNA
77	77	4lvv_rpr_ref.pdb	am9-58898c2f_all_top200-000078_aa.pdb	11.96	am9	SimRNA
78	78	4lvv_rpr_ref.pdb	am9-58898c2f_all_top200-000079_aa.pdb	11.77	am9	SimRNA
79	79	4lvv_rpr_ref.pdb	am9-58898c2f_all_top200-000080_aa.pdb	12.38	am9	SimRNA
80	80	4lvv_rpr_ref.pdb	am9-58898c2f_all_top200-000081_aa.pdb	11.55	am9	SimRNA
81	81	4lvv_rpr_ref.pdb	am9-58898c2f_all_top200-000082_aa.pdb	12.22	am9	SimRNA
82	82	4lvv_rpr_ref.pdb	am9-58898c2f_all_top200-000083_aa.pdb	11.71	am9	SimRNA
83	83	4lvv_rpr_ref.pdb	am9-58898c2f_all_top200-000084_aa.pdb	12.24	am9	SimRNA
84	84	4lvv_rpr_ref.pdb	am9-58898c2f_all_top200-000085_aa.pdb	11.34	am9	SimRNA
85	85	4lvv_rpr_ref.pdb	am9-58898c2f_all_top200-000086_aa.pdb	12.32	am9	SimRNA
86	86	4lvv_rpr_ref.pdb	am9-58898c2f_all_top200-000087_aa.pdb	10.69	am9	SimRNA
87	87	4lvv_rpr_ref.pdb	am9-58898c2f_all_top200-000088_aa.pdb	11.86	am9	SimRNA
88	88	4lvv_rpr_ref.pdb	am9-58898c2f_all_top200-000089_aa.pdb	12.4	am9	SimRNA
89	89	4lvv_rpr_ref.pdb	am9-58898c2f_all_top200-000090_aa.pdb	10.95	am9	SimRNA
90	90	4lvv_rpr_ref.pdb	am9-58898c2f_all_top200-000091_aa.pdb	12.01	am9	SimRNA
91	91	4lvv_rpr_ref.pdb	am9-58898c2f_all_top200-000092_aa.pdb	12.59	am9	SimRNA
92	92	4lvv_rpr_ref.pdb	am9-58898c2f_all_top200-000093_aa.pdb	12.04	am9	SimRNA
93	93	4lvv_rpr_ref.pdb	am9-58898c2f_all_top200-000094_aa.pdb	12.49	am9	SimRNA
94	94	4lvv_rpr_ref.pdb	am9-58898c2f_all_top200-000095_aa.pdb	12.63	am9	SimRNA
95	95	4lvv_rpr_ref.pdb	am9-58898c2f_all_top200-000096_aa.pdb	11.01	am9	SimRNA
96	96	4lvv_rpr_ref.pdb	am9-58898c2f_all_top200-000097_aa.pdb	11.84	am9	SimRNA
97	97	4lvv_rpr_ref.pdb	am9-58898c2f_all_top200-000098_aa.pdb	11.59	am9	SimRNA
98	98	4lvv_rpr_ref.pdb	am9-58898c2f_all_top200-000099_aa.pdb	10.95	am9	SimRNA
99	99	4lvv_rpr_ref.pdb	am9-58898c2f_all_top200-000100_aa.pdb	11.42	am9	SimRNA
0	0	4lvv_rpr_ref.pdb	accl-997462ad_all_top200-000001_aa.pdb	12.79	acc	SimRNA
1	1	4lvv_rpr_ref.pdb	accl-997462ad_all_top200-000002_aa.pdb	11.42	acc	SimRNA
2	2	4lvv_rpr_ref.pdb	accl-997462ad_all_top200-000003_aa.pdb	11.58	acc	SimRNA
3	3	4lvv_rpr_ref.pdb	accl-997462ad_all_top200-000004_aa.pdb	11.67	acc	SimRNA
4	4	4lvv_rpr_ref.pdb	accl-997462ad_all_top200-000005_aa.pdb	12.71	acc	SimRNA
5	5	4lvv_rpr_ref.pdb	accl-997462ad_all_top200-000006_aa.pdb	11.6	acc	SimRNA
6	6	4lvv_rpr_ref.pdb	accl-997462ad_all_top200-000007_aa.pdb	11.84	acc	SimRNA
7	7	4lvv_rpr_ref.pdb	accl-997462ad_all_top200-000008_aa.pdb	12.66	acc	SimRNA
8	8	4lvv_rpr_ref.pdb	accl-997462ad_all_top200-000009_aa.pdb	11.96	acc	SimRNA
9	9	4lvv_rpr_ref.pdb	accl-997462ad_all_top200-000010_aa.pdb	11.22	acc	SimRNA
10	10	4lvv_rpr_ref.pdb	accl-997462ad_all_top200-000011_aa.pdb	11.64	acc	SimRNA
11	11	4lvv_rpr_ref.pdb	accl-997462ad_all_top200-000012_aa.pdb	11.28	acc	SimRNA
12	12	4lvv_rpr_ref.pdb	accl-997462ad_all_top200-000013_aa.pdb	12.26	acc	SimRNA
13	13	4lvv_rpr_ref.pdb	accl-997462ad_all_top200-000014_aa.pdb	12.34	acc	SimRNA
14	14	4lvv_rpr_ref.pdb	accl-997462ad_all_top200-000015_aa.pdb	10.96	acc	SimRNA
15	15	4lvv_rpr_ref.pdb	accl-997462ad_all_top200-000016_aa.pdb	11.53	acc	SimRNA
16	16	4lvv_rpr_ref.pdb	accl-997462ad_all_top200-000017_aa.pdb	11.21	acc	SimRNA
17	17	4lvv_rpr_ref.pdb	accl-997462ad_all_top200-000018_aa.pdb	12.03	acc	SimRNA
18	18	4lvv_rpr_ref.pdb	accl-997462ad_all_top200-000019_aa.pdb	12.98	acc	SimRNA
19	19	4lvv_rpr_ref.pdb	accl-997462ad_all_top200-000020_aa.pdb	11.85	acc	SimRNA
20	20	4lvv_rpr_ref.pdb	accl-997462ad_all_top200-000021_aa.pdb	11.33	acc	SimRNA
21	21	4lvv_rpr_ref.pdb	accl-997462ad_all_top200-000022_aa.pdb	12.27	acc	SimRNA
22	22	4lvv_rpr_ref.pdb	accl-997462ad_all_top200-000023_aa.pdb	12.1	acc	SimRNA
23	23	4lvv_rpr_ref.pdb	accl-997462ad_all_top200-000024_aa.pdb	12.17	acc	SimRNA
24	24	4lvv_rpr_ref.pdb	accl-997462ad_all_top200-000025_aa.pdb	11.62	acc	SimRNA
25	25	4lvv_rpr_ref.pdb	accl-997462ad_all_top200-000026_aa.pdb	11.41	acc	SimRNA
26	26	4lvv_rpr_ref.pdb	accl-997462ad_all_top200-000027_aa.pdb	12.27	acc	SimRNA
27	27	4lvv_rpr_ref.pdb	accl-997462ad_all_top200-000028_aa.pdb	12.47	acc	SimRNA
28	28	4lvv_rpr_ref.pdb	accl-997462ad_all_top200-000029_aa.pdb	12.54	acc	SimRNA
29	29	4lvv_rpr_ref.pdb	accl-997462ad_all_top200-000030_aa.pdb	11.62	acc	SimRNA
30	30	4lvv_rpr_ref.pdb	accl-997462ad_all_top200-000031_aa.pdb	12.9	acc	SimRNA
31	31	4lvv_rpr_ref.pdb	accl-997462ad_all_top200-000032_aa.pdb	12.92	acc	SimRNA
32	32	4lvv_rpr_ref.pdb	accl-997462ad_all_top200-000033_aa.pdb	12.76	acc	SimRNA
33	33	4lvv_rpr_ref.pdb	accl-997462ad_all_top200-000034_aa.pdb	12.67	acc	SimRNA
34	34	4lvv_rpr_ref.pdb	accl-997462ad_all_top200-000035_aa.pdb	12.79	acc	SimRNA
35	35	4lvv_rpr_ref.pdb	accl-997462ad_all_top200-000036_aa.pdb	11.9	acc	SimRNA
36	36	4lvv_rpr_ref.pdb	accl-997462ad_all_top200-000037_aa.pdb	11.27	acc	SimRNA
37	37	4lvv_rpr_ref.pdb	accl-997462ad_all_top200-000038_aa.pdb	11.63	acc	SimRNA
38	38	4lvv_rpr_ref.pdb	accl-997462ad_all_top200-000039_aa.pdb	12.31	acc	SimRNA
39	39	4lvv_rpr_ref.pdb	accl-997462ad_all_top200-000040_aa.pdb	11.73	acc	SimRNA
40	40	4lvv_rpr_ref.pdb	accl-997462ad_all_top200-000041_aa.pdb	11.85	acc	SimRNA
41	41	4lvv_rpr_ref.pdb	accl-997462ad_all_top200-000042_aa.pdb	12.65	acc	SimRNA
42	42	4lvv_rpr_ref.pdb	accl-997462ad_all_top200-000043_aa.pdb	12.38	acc	SimRNA
43	43	4lvv_rpr_ref.pdb	accl-997462ad_all_top200-000044_aa.pdb	12.07	acc	SimRNA
44	44	4lvv_rpr_ref.pdb	accl-997462ad_all_top200-000045_aa.pdb	11.99	acc	SimRNA
45	45	4lvv_rpr_ref.pdb	accl-997462ad_all_top200-000046_aa.pdb	12.21	acc	SimRNA
46	46	4lvv_rpr_ref.pdb	accl-997462ad_all_top200-000047_aa.pdb	12.49	acc	SimRNA
47	47	4lvv_rpr_ref.pdb	accl-997462ad_all_top200-000048_aa.pdb	12.55	acc	SimRNA
48	48	4lvv_rpr_ref.pdb	accl-997462ad_all_top200-000049_aa.pdb	11.2	acc	SimRNA
49	49	4lvv_rpr_ref.pdb	accl-997462ad_all_top200-000050_aa.pdb	12.24	acc	SimRNA
50	50	4lvv_rpr_ref.pdb	accl-997462ad_all_top200-000051_aa.pdb	12.3	acc	SimRNA
51	51	4lvv_rpr_ref.pdb	accl-997462ad_all_top200-000052_aa.pdb	12.64	acc	SimRNA
52	52	4lvv_rpr_ref.pdb	accl-997462ad_all_top200-000053_aa.pdb	12.01	acc	SimRNA
53	53	4lvv_rpr_ref.pdb	accl-997462ad_all_top200-000054_aa.pdb	11.95	acc	SimRNA
54	54	4lvv_rpr_ref.pdb	accl-997462ad_all_top200-000055_aa.pdb	12.11	acc	SimRNA
55	55	4lvv_rpr_ref.pdb	accl-997462ad_all_top200-000056_aa.pdb	11.71	acc	SimRNA
56	56	4lvv_rpr_ref.pdb	accl-997462ad_all_top200-000057_aa.pdb	12.16	acc	SimRNA
57	57	4lvv_rpr_ref.pdb	accl-997462ad_all_top200-000058_aa.pdb	10.84	acc	SimRNA
58	58	4lvv_rpr_ref.pdb	accl-997462ad_all_top200-000059_aa.pdb	12.68	acc	SimRNA
59	59	4lvv_rpr_ref.pdb	accl-997462ad_all_top200-000060_aa.pdb	12.96	acc	SimRNA
60	60	4lvv_rpr_ref.pdb	accl-997462ad_all_top200-000061_aa.pdb	11.49	acc	SimRNA
61	61	4lvv_rpr_ref.pdb	accl-997462ad_all_top200-000062_aa.pdb	11.64	acc	SimRNA
62	62	4lvv_rpr_ref.pdb	accl-997462ad_all_top200-000063_aa.pdb	12.01	acc	SimRNA
63	63	4lvv_rpr_ref.pdb	accl-997462ad_all_top200-000064_aa.pdb	11.46	acc	SimRNA
64	64	4lvv_rpr_ref.pdb	accl-997462ad_all_top200-000065_aa.pdb	11.39	acc	SimRNA
65	65	4lvv_rpr_ref.pdb	accl-997462ad_all_top200-000066_aa.pdb	11.89	acc	SimRNA
66	66	4lvv_rpr_ref.pdb	accl-997462ad_all_top200-000067_aa.pdb	11.46	acc	SimRNA
67	67	4lvv_rpr_ref.pdb	accl-997462ad_all_top200-000068_aa.pdb	11.17	acc	SimRNA
68	68	4lvv_rpr_ref.pdb	accl-997462ad_all_top200-000069_aa.pdb	12.69	acc	SimRNA
69	69	4lvv_rpr_ref.pdb	accl-997462ad_all_top200-000070_aa.pdb	12.44	acc	SimRNA
70	70	4lvv_rpr_ref.pdb	accl-997462ad_all_top200-000071_aa.pdb	12.6	acc	SimRNA
71	71	4lvv_rpr_ref.pdb	accl-997462ad_all_top200-000072_aa.pdb	12.49	acc	SimRNA
72	72	4lvv_rpr_ref.pdb	accl-997462ad_all_top200-000073_aa.pdb	12.11	acc	SimRNA
73	73	4lvv_rpr_ref.pdb	accl-997462ad_all_top200-000074_aa.pdb	12.93	acc	SimRNA
74	74	4lvv_rpr_ref.pdb	accl-997462ad_all_top200-000075_aa.pdb	11.63	acc	SimRNA
75	75	4lvv_rpr_ref.pdb	accl-997462ad_all_top200-000076_aa.pdb	11.08	acc	SimRNA
76	76	4lvv_rpr_ref.pdb	accl-997462ad_all_top200-000077_aa.pdb	12.41	acc	SimRNA
77	77	4lvv_rpr_ref.pdb	accl-997462ad_all_top200-000078_aa.pdb	12.77	acc	SimRNA
78	78	4lvv_rpr_ref.pdb	accl-997462ad_all_top200-000079_aa.pdb	11.48	acc	SimRNA
79	79	4lvv_rpr_ref.pdb	accl-997462ad_all_top200-000080_aa.pdb	11.85	acc	SimRNA
80	80	4lvv_rpr_ref.pdb	accl-997462ad_all_top200-000081_aa.pdb	11.89	acc	SimRNA
81	81	4lvv_rpr_ref.pdb	accl-997462ad_all_top200-000082_aa.pdb	12.01	acc	SimRNA
82	82	4lvv_rpr_ref.pdb	accl-997462ad_all_top200-000083_aa.pdb	11.92	acc	SimRNA
83	83	4lvv_rpr_ref.pdb	accl-997462ad_all_top200-000084_aa.pdb	11.67	acc	SimRNA
84	84	4lvv_rpr_ref.pdb	accl-997462ad_all_top200-000085_aa.pdb	11.99	acc	SimRNA
85	85	4lvv_rpr_ref.pdb	accl-997462ad_all_top200-000086_aa.pdb	11.85	acc	SimRNA
86	86	4lvv_rpr_ref.pdb	accl-997462ad_all_top200-000087_aa.pdb	12.51	acc	SimRNA
87	87	4lvv_rpr_ref.pdb	accl-997462ad_all_top200-000088_aa.pdb	12.92	acc	SimRNA
88	88	4lvv_rpr_ref.pdb	accl-997462ad_all_top200-000089_aa.pdb	11.94	acc	SimRNA
89	89	4lvv_rpr_ref.pdb	accl-997462ad_all_top200-000090_aa.pdb	12.64	acc	SimRNA
90	90	4lvv_rpr_ref.pdb	accl-997462ad_all_top200-000091_aa.pdb	12.38	acc	SimRNA
91	91	4lvv_rpr_ref.pdb	accl-997462ad_all_top200-000092_aa.pdb	12.5	acc	SimRNA
92	92	4lvv_rpr_ref.pdb	accl-997462ad_all_top200-000093_aa.pdb	11.93	acc	SimRNA
93	93	4lvv_rpr_ref.pdb	accl-997462ad_all_top200-000094_aa.pdb	11.18	acc	SimRNA
94	94	4lvv_rpr_ref.pdb	accl-997462ad_all_top200-000095_aa.pdb	12.09	acc	SimRNA
95	95	4lvv_rpr_ref.pdb	accl-997462ad_all_top200-000096_aa.pdb	11.98	acc	SimRNA
96	96	4lvv_rpr_ref.pdb	accl-997462ad_all_top200-000097_aa.pdb	11.21	acc	SimRNA
97	97	4lvv_rpr_ref.pdb	accl-997462ad_all_top200-000098_aa.pdb	11.34	acc	SimRNA
98	98	4lvv_rpr_ref.pdb	accl-997462ad_all_top200-000099_aa.pdb	12.28	acc	SimRNA
99	99	4lvv_rpr_ref.pdb	accl-997462ad_all_top200-000100_aa.pdb	11.47	acc	SimRNA
0	0	4lvv_rpr_ref.pdb	cp42-e340c04f_all_top200-000001_aa.pdb	13.81	cp4	SimRNA
1	1	4lvv_rpr_ref.pdb	cp42-e340c04f_all_top200-000002_aa.pdb	9.96	cp4	SimRNA
2	2	4lvv_rpr_ref.pdb	cp42-e340c04f_all_top200-000003_aa.pdb	15.14	cp4	SimRNA
3	3	4lvv_rpr_ref.pdb	cp42-e340c04f_all_top200-000004_aa.pdb	8.63	cp4	SimRNA
4	4	4lvv_rpr_ref.pdb	cp42-e340c04f_all_top200-000005_aa.pdb	13.24	cp4	SimRNA
5	5	4lvv_rpr_ref.pdb	cp42-e340c04f_all_top200-000006_aa.pdb	13.81	cp4	SimRNA
6	6	4lvv_rpr_ref.pdb	cp42-e340c04f_all_top200-000007_aa.pdb	14.16	cp4	SimRNA
7	7	4lvv_rpr_ref.pdb	cp42-e340c04f_all_top200-000008_aa.pdb	13.54	cp4	SimRNA
8	8	4lvv_rpr_ref.pdb	cp42-e340c04f_all_top200-000009_aa.pdb	13.85	cp4	SimRNA
9	9	4lvv_rpr_ref.pdb	cp42-e340c04f_all_top200-000010_aa.pdb	13.71	cp4	SimRNA
10	10	4lvv_rpr_ref.pdb	cp42-e340c04f_all_top200-000011_aa.pdb	15.69	cp4	SimRNA
11	11	4lvv_rpr_ref.pdb	cp42-e340c04f_all_top200-000012_aa.pdb	13.67	cp4	SimRNA
12	12	4lvv_rpr_ref.pdb	cp42-e340c04f_all_top200-000013_aa.pdb	13.41	cp4	SimRNA
13	13	4lvv_rpr_ref.pdb	cp42-e340c04f_all_top200-000014_aa.pdb	13.76	cp4	SimRNA
14	14	4lvv_rpr_ref.pdb	cp42-e340c04f_all_top200-000015_aa.pdb	14.06	cp4	SimRNA
15	15	4lvv_rpr_ref.pdb	cp42-e340c04f_all_top200-000016_aa.pdb	13.95	cp4	SimRNA
16	16	4lvv_rpr_ref.pdb	cp42-e340c04f_all_top200-000017_aa.pdb	8.53	cp4	SimRNA
17	17	4lvv_rpr_ref.pdb	cp42-e340c04f_all_top200-000018_aa.pdb	14.18	cp4	SimRNA
18	18	4lvv_rpr_ref.pdb	cp42-e340c04f_all_top200-000019_aa.pdb	12.8	cp4	SimRNA
19	19	4lvv_rpr_ref.pdb	cp42-e340c04f_all_top200-000020_aa.pdb	12.7	cp4	SimRNA
20	20	4lvv_rpr_ref.pdb	cp42-e340c04f_all_top200-000021_aa.pdb	14.74	cp4	SimRNA
21	21	4lvv_rpr_ref.pdb	cp42-e340c04f_all_top200-000022_aa.pdb	13.03	cp4	SimRNA
22	22	4lvv_rpr_ref.pdb	cp42-e340c04f_all_top200-000023_aa.pdb	13.39	cp4	SimRNA
23	23	4lvv_rpr_ref.pdb	cp42-e340c04f_all_top200-000024_aa.pdb	13.46	cp4	SimRNA
24	24	4lvv_rpr_ref.pdb	cp42-e340c04f_all_top200-000025_aa.pdb	12.17	cp4	SimRNA
25	25	4lvv_rpr_ref.pdb	cp42-e340c04f_all_top200-000026_aa.pdb	12.31	cp4	SimRNA
26	26	4lvv_rpr_ref.pdb	cp42-e340c04f_all_top200-000027_aa.pdb	12.87	cp4	SimRNA
27	27	4lvv_rpr_ref.pdb	cp42-e340c04f_all_top200-000028_aa.pdb	10.18	cp4	SimRNA
28	28	4lvv_rpr_ref.pdb	cp42-e340c04f_all_top200-000029_aa.pdb	13.59	cp4	SimRNA
29	29	4lvv_rpr_ref.pdb	cp42-e340c04f_all_top200-000030_aa.pdb	13.85	cp4	SimRNA
30	30	4lvv_rpr_ref.pdb	cp42-e340c04f_all_top200-000031_aa.pdb	13.97	cp4	SimRNA
31	31	4lvv_rpr_ref.pdb	cp42-e340c04f_all_top200-000032_aa.pdb	13.65	cp4	SimRNA
32	32	4lvv_rpr_ref.pdb	cp42-e340c04f_all_top200-000033_aa.pdb	8.34	cp4	SimRNA
33	33	4lvv_rpr_ref.pdb	cp42-e340c04f_all_top200-000034_aa.pdb	13.43	cp4	SimRNA
34	34	4lvv_rpr_ref.pdb	cp42-e340c04f_all_top200-000035_aa.pdb	13.37	cp4	SimRNA
35	35	4lvv_rpr_ref.pdb	cp42-e340c04f_all_top200-000036_aa.pdb	13.63	cp4	SimRNA
36	36	4lvv_rpr_ref.pdb	cp42-e340c04f_all_top200-000037_aa.pdb	14.71	cp4	SimRNA
37	37	4lvv_rpr_ref.pdb	cp42-e340c04f_all_top200-000038_aa.pdb	12.93	cp4	SimRNA
38	38	4lvv_rpr_ref.pdb	cp42-e340c04f_all_top200-000039_aa.pdb	14.55	cp4	SimRNA
39	39	4lvv_rpr_ref.pdb	cp42-e340c04f_all_top200-000040_aa.pdb	14.76	cp4	SimRNA
40	40	4lvv_rpr_ref.pdb	cp42-e340c04f_all_top200-000041_aa.pdb	12.63	cp4	SimRNA
41	41	4lvv_rpr_ref.pdb	cp42-e340c04f_all_top200-000042_aa.pdb	8.18	cp4	SimRNA
42	42	4lvv_rpr_ref.pdb	cp42-e340c04f_all_top200-000043_aa.pdb	14.62	cp4	SimRNA
43	43	4lvv_rpr_ref.pdb	cp42-e340c04f_all_top200-000044_aa.pdb	14.66	cp4	SimRNA
44	44	4lvv_rpr_ref.pdb	cp42-e340c04f_all_top200-000045_aa.pdb	13.51	cp4	SimRNA
45	45	4lvv_rpr_ref.pdb	cp42-e340c04f_all_top200-000046_aa.pdb	15.13	cp4	SimRNA
46	46	4lvv_rpr_ref.pdb	cp42-e340c04f_all_top200-000047_aa.pdb	12.51	cp4	SimRNA
47	47	4lvv_rpr_ref.pdb	cp42-e340c04f_all_top200-000048_aa.pdb	12.86	cp4	SimRNA
48	48	4lvv_rpr_ref.pdb	cp42-e340c04f_all_top200-000049_aa.pdb	14.01	cp4	SimRNA
49	49	4lvv_rpr_ref.pdb	cp42-e340c04f_all_top200-000050_aa.pdb	12.45	cp4	SimRNA
50	50	4lvv_rpr_ref.pdb	cp42-e340c04f_all_top200-000051_aa.pdb	14.97	cp4	SimRNA
51	51	4lvv_rpr_ref.pdb	cp42-e340c04f_all_top200-000052_aa.pdb	14.31	cp4	SimRNA
52	52	4lvv_rpr_ref.pdb	cp42-e340c04f_all_top200-000053_aa.pdb	14.03	cp4	SimRNA
53	53	4lvv_rpr_ref.pdb	cp42-e340c04f_all_top200-000054_aa.pdb	14.68	cp4	SimRNA
54	54	4lvv_rpr_ref.pdb	cp42-e340c04f_all_top200-000055_aa.pdb	14.1	cp4	SimRNA
55	55	4lvv_rpr_ref.pdb	cp42-e340c04f_all_top200-000056_aa.pdb	15.17	cp4	SimRNA
56	56	4lvv_rpr_ref.pdb	cp42-e340c04f_all_top200-000057_aa.pdb	14.15	cp4	SimRNA
57	57	4lvv_rpr_ref.pdb	cp42-e340c04f_all_top200-000058_aa.pdb	14.19	cp4	SimRNA
58	58	4lvv_rpr_ref.pdb	cp42-e340c04f_all_top200-000059_aa.pdb	14.47	cp4	SimRNA
59	59	4lvv_rpr_ref.pdb	cp42-e340c04f_all_top200-000060_aa.pdb	14.24	cp4	SimRNA
60	60	4lvv_rpr_ref.pdb	cp42-e340c04f_all_top200-000061_aa.pdb	14.44	cp4	SimRNA
61	61	4lvv_rpr_ref.pdb	cp42-e340c04f_all_top200-000062_aa.pdb	13.29	cp4	SimRNA
62	62	4lvv_rpr_ref.pdb	cp42-e340c04f_all_top200-000063_aa.pdb	12.99	cp4	SimRNA
63	63	4lvv_rpr_ref.pdb	cp42-e340c04f_all_top200-000064_aa.pdb	14.7	cp4	SimRNA
64	64	4lvv_rpr_ref.pdb	cp42-e340c04f_all_top200-000065_aa.pdb	14.28	cp4	SimRNA
65	65	4lvv_rpr_ref.pdb	cp42-e340c04f_all_top200-000066_aa.pdb	13.76	cp4	SimRNA
66	66	4lvv_rpr_ref.pdb	cp42-e340c04f_all_top200-000067_aa.pdb	14.44	cp4	SimRNA
67	67	4lvv_rpr_ref.pdb	cp42-e340c04f_all_top200-000068_aa.pdb	13.22	cp4	SimRNA
68	68	4lvv_rpr_ref.pdb	cp42-e340c04f_all_top200-000069_aa.pdb	14.76	cp4	SimRNA
69	69	4lvv_rpr_ref.pdb	cp42-e340c04f_all_top200-000070_aa.pdb	13.45	cp4	SimRNA
70	70	4lvv_rpr_ref.pdb	cp42-e340c04f_all_top200-000071_aa.pdb	14.02	cp4	SimRNA
71	71	4lvv_rpr_ref.pdb	cp42-e340c04f_all_top200-000072_aa.pdb	13.29	cp4	SimRNA
72	72	4lvv_rpr_ref.pdb	cp42-e340c04f_all_top200-000073_aa.pdb	13.7	cp4	SimRNA
73	73	4lvv_rpr_ref.pdb	cp42-e340c04f_all_top200-000074_aa.pdb	15.85	cp4	SimRNA
74	74	4lvv_rpr_ref.pdb	cp42-e340c04f_all_top200-000075_aa.pdb	14.58	cp4	SimRNA
75	75	4lvv_rpr_ref.pdb	cp42-e340c04f_all_top200-000076_aa.pdb	11.73	cp4	SimRNA
76	76	4lvv_rpr_ref.pdb	cp42-e340c04f_all_top200-000077_aa.pdb	12.36	cp4	SimRNA
77	77	4lvv_rpr_ref.pdb	cp42-e340c04f_all_top200-000078_aa.pdb	13.21	cp4	SimRNA
78	78	4lvv_rpr_ref.pdb	cp42-e340c04f_all_top200-000079_aa.pdb	14.82	cp4	SimRNA
79	79	4lvv_rpr_ref.pdb	cp42-e340c04f_all_top200-000080_aa.pdb	14.38	cp4	SimRNA
80	80	4lvv_rpr_ref.pdb	cp42-e340c04f_all_top200-000081_aa.pdb	12.21	cp4	SimRNA
81	81	4lvv_rpr_ref.pdb	cp42-e340c04f_all_top200-000082_aa.pdb	14.31	cp4	SimRNA
82	82	4lvv_rpr_ref.pdb	cp42-e340c04f_all_top200-000083_aa.pdb	15.42	cp4	SimRNA
83	83	4lvv_rpr_ref.pdb	cp42-e340c04f_all_top200-000084_aa.pdb	14.05	cp4	SimRNA
84	84	4lvv_rpr_ref.pdb	cp42-e340c04f_all_top200-000085_aa.pdb	8.18	cp4	SimRNA
85	85	4lvv_rpr_ref.pdb	cp42-e340c04f_all_top200-000086_aa.pdb	13.84	cp4	SimRNA
86	86	4lvv_rpr_ref.pdb	cp42-e340c04f_all_top200-000087_aa.pdb	13.72	cp4	SimRNA
87	87	4lvv_rpr_ref.pdb	cp42-e340c04f_all_top200-000088_aa.pdb	12.63	cp4	SimRNA
88	88	4lvv_rpr_ref.pdb	cp42-e340c04f_all_top200-000089_aa.pdb	13.71	cp4	SimRNA
89	89	4lvv_rpr_ref.pdb	cp42-e340c04f_all_top200-000090_aa.pdb	14.52	cp4	SimRNA
90	90	4lvv_rpr_ref.pdb	cp42-e340c04f_all_top200-000091_aa.pdb	15.35	cp4	SimRNA
91	91	4lvv_rpr_ref.pdb	cp42-e340c04f_all_top200-000092_aa.pdb	13.6	cp4	SimRNA
92	92	4lvv_rpr_ref.pdb	cp42-e340c04f_all_top200-000093_aa.pdb	14.87	cp4	SimRNA
93	93	4lvv_rpr_ref.pdb	cp42-e340c04f_all_top200-000094_aa.pdb	8.88	cp4	SimRNA
94	94	4lvv_rpr_ref.pdb	cp42-e340c04f_all_top200-000095_aa.pdb	13.1	cp4	SimRNA
95	95	4lvv_rpr_ref.pdb	cp42-e340c04f_all_top200-000096_aa.pdb	13.25	cp4	SimRNA
96	96	4lvv_rpr_ref.pdb	cp42-e340c04f_all_top200-000097_aa.pdb	12.84	cp4	SimRNA
97	97	4lvv_rpr_ref.pdb	cp42-e340c04f_all_top200-000098_aa.pdb	14.59	cp4	SimRNA
98	98	4lvv_rpr_ref.pdb	cp42-e340c04f_all_top200-000099_aa.pdb	12.19	cp4	SimRNA
99	99	4lvv_rpr_ref.pdb	cp42-e340c04f_all_top200-000100_aa.pdb	8.83	cp4	SimRNA
0	0	4lvv_rpr_ref.pdb	cp724-5fd214fe_all_top200-000001_aa.pdb	12.91	cp7	SimRNA
1	1	4lvv_rpr_ref.pdb	cp724-5fd214fe_all_top200-000002_aa.pdb	12.8	cp7	SimRNA
2	2	4lvv_rpr_ref.pdb	cp724-5fd214fe_all_top200-000003_aa.pdb	7.03	cp7	SimRNA
3	3	4lvv_rpr_ref.pdb	cp724-5fd214fe_all_top200-000004_aa.pdb	6.17	cp7	SimRNA
4	4	4lvv_rpr_ref.pdb	cp724-5fd214fe_all_top200-000005_aa.pdb	12.03	cp7	SimRNA
5	5	4lvv_rpr_ref.pdb	cp724-5fd214fe_all_top200-000006_aa.pdb	10.52	cp7	SimRNA
6	6	4lvv_rpr_ref.pdb	cp724-5fd214fe_all_top200-000007_aa.pdb	12.89	cp7	SimRNA
7	7	4lvv_rpr_ref.pdb	cp724-5fd214fe_all_top200-000008_aa.pdb	13.51	cp7	SimRNA
8	8	4lvv_rpr_ref.pdb	cp724-5fd214fe_all_top200-000009_aa.pdb	12.39	cp7	SimRNA
9	9	4lvv_rpr_ref.pdb	cp724-5fd214fe_all_top200-000010_aa.pdb	12.32	cp7	SimRNA
10	10	4lvv_rpr_ref.pdb	cp724-5fd214fe_all_top200-000011_aa.pdb	13.66	cp7	SimRNA
11	11	4lvv_rpr_ref.pdb	cp724-5fd214fe_all_top200-000012_aa.pdb	6.49	cp7	SimRNA
12	12	4lvv_rpr_ref.pdb	cp724-5fd214fe_all_top200-000013_aa.pdb	13.47	cp7	SimRNA
13	13	4lvv_rpr_ref.pdb	cp724-5fd214fe_all_top200-000014_aa.pdb	13.04	cp7	SimRNA
14	14	4lvv_rpr_ref.pdb	cp724-5fd214fe_all_top200-000015_aa.pdb	13.78	cp7	SimRNA
15	15	4lvv_rpr_ref.pdb	cp724-5fd214fe_all_top200-000016_aa.pdb	13.91	cp7	SimRNA
16	16	4lvv_rpr_ref.pdb	cp724-5fd214fe_all_top200-000017_aa.pdb	11.81	cp7	SimRNA
17	17	4lvv_rpr_ref.pdb	cp724-5fd214fe_all_top200-000018_aa.pdb	6.97	cp7	SimRNA
18	18	4lvv_rpr_ref.pdb	cp724-5fd214fe_all_top200-000019_aa.pdb	11.05	cp7	SimRNA
19	19	4lvv_rpr_ref.pdb	cp724-5fd214fe_all_top200-000020_aa.pdb	12.99	cp7	SimRNA
20	20	4lvv_rpr_ref.pdb	cp724-5fd214fe_all_top200-000021_aa.pdb	6.28	cp7	SimRNA
21	21	4lvv_rpr_ref.pdb	cp724-5fd214fe_all_top200-000022_aa.pdb	11.97	cp7	SimRNA
22	22	4lvv_rpr_ref.pdb	cp724-5fd214fe_all_top200-000023_aa.pdb	13.33	cp7	SimRNA
23	23	4lvv_rpr_ref.pdb	cp724-5fd214fe_all_top200-000024_aa.pdb	11.42	cp7	SimRNA
24	24	4lvv_rpr_ref.pdb	cp724-5fd214fe_all_top200-000025_aa.pdb	12.73	cp7	SimRNA
25	25	4lvv_rpr_ref.pdb	cp724-5fd214fe_all_top200-000026_aa.pdb	14.29	cp7	SimRNA
26	26	4lvv_rpr_ref.pdb	cp724-5fd214fe_all_top200-000027_aa.pdb	13.35	cp7	SimRNA
27	27	4lvv_rpr_ref.pdb	cp724-5fd214fe_all_top200-000028_aa.pdb	6.65	cp7	SimRNA
28	28	4lvv_rpr_ref.pdb	cp724-5fd214fe_all_top200-000029_aa.pdb	12.86	cp7	SimRNA
29	29	4lvv_rpr_ref.pdb	cp724-5fd214fe_all_top200-000030_aa.pdb	12.75	cp7	SimRNA
30	30	4lvv_rpr_ref.pdb	cp724-5fd214fe_all_top200-000031_aa.pdb	12.52	cp7	SimRNA
31	31	4lvv_rpr_ref.pdb	cp724-5fd214fe_all_top200-000032_aa.pdb	12.78	cp7	SimRNA
32	32	4lvv_rpr_ref.pdb	cp724-5fd214fe_all_top200-000033_aa.pdb	11.3	cp7	SimRNA
33	33	4lvv_rpr_ref.pdb	cp724-5fd214fe_all_top200-000034_aa.pdb	14.13	cp7	SimRNA
34	34	4lvv_rpr_ref.pdb	cp724-5fd214fe_all_top200-000035_aa.pdb	8.37	cp7	SimRNA
35	35	4lvv_rpr_ref.pdb	cp724-5fd214fe_all_top200-000036_aa.pdb	13.71	cp7	SimRNA
36	36	4lvv_rpr_ref.pdb	cp724-5fd214fe_all_top200-000037_aa.pdb	14.2	cp7	SimRNA
37	37	4lvv_rpr_ref.pdb	cp724-5fd214fe_all_top200-000038_aa.pdb	13.75	cp7	SimRNA
38	38	4lvv_rpr_ref.pdb	cp724-5fd214fe_all_top200-000039_aa.pdb	8.29	cp7	SimRNA
39	39	4lvv_rpr_ref.pdb	cp724-5fd214fe_all_top200-000040_aa.pdb	13.9	cp7	SimRNA
40	40	4lvv_rpr_ref.pdb	cp724-5fd214fe_all_top200-000041_aa.pdb	6.03	cp7	SimRNA
41	41	4lvv_rpr_ref.pdb	cp724-5fd214fe_all_top200-000042_aa.pdb	12.93	cp7	SimRNA
42	42	4lvv_rpr_ref.pdb	cp724-5fd214fe_all_top200-000043_aa.pdb	14.51	cp7	SimRNA
43	43	4lvv_rpr_ref.pdb	cp724-5fd214fe_all_top200-000044_aa.pdb	11.16	cp7	SimRNA
44	44	4lvv_rpr_ref.pdb	cp724-5fd214fe_all_top200-000045_aa.pdb	12.66	cp7	SimRNA
45	45	4lvv_rpr_ref.pdb	cp724-5fd214fe_all_top200-000046_aa.pdb	12.04	cp7	SimRNA
46	46	4lvv_rpr_ref.pdb	cp724-5fd214fe_all_top200-000047_aa.pdb	7.03	cp7	SimRNA
47	47	4lvv_rpr_ref.pdb	cp724-5fd214fe_all_top200-000048_aa.pdb	13.79	cp7	SimRNA
48	48	4lvv_rpr_ref.pdb	cp724-5fd214fe_all_top200-000049_aa.pdb	13.65	cp7	SimRNA
49	49	4lvv_rpr_ref.pdb	cp724-5fd214fe_all_top200-000050_aa.pdb	8.07	cp7	SimRNA
50	50	4lvv_rpr_ref.pdb	cp724-5fd214fe_all_top200-000051_aa.pdb	13.13	cp7	SimRNA
51	51	4lvv_rpr_ref.pdb	cp724-5fd214fe_all_top200-000052_aa.pdb	13.93	cp7	SimRNA
52	52	4lvv_rpr_ref.pdb	cp724-5fd214fe_all_top200-000053_aa.pdb	13.11	cp7	SimRNA
53	53	4lvv_rpr_ref.pdb	cp724-5fd214fe_all_top200-000054_aa.pdb	12.83	cp7	SimRNA
54	54	4lvv_rpr_ref.pdb	cp724-5fd214fe_all_top200-000055_aa.pdb	13.57	cp7	SimRNA
55	55	4lvv_rpr_ref.pdb	cp724-5fd214fe_all_top200-000056_aa.pdb	12.83	cp7	SimRNA
56	56	4lvv_rpr_ref.pdb	cp724-5fd214fe_all_top200-000057_aa.pdb	13.74	cp7	SimRNA
57	57	4lvv_rpr_ref.pdb	cp724-5fd214fe_all_top200-000058_aa.pdb	12.35	cp7	SimRNA
58	58	4lvv_rpr_ref.pdb	cp724-5fd214fe_all_top200-000059_aa.pdb	12.72	cp7	SimRNA
59	59	4lvv_rpr_ref.pdb	cp724-5fd214fe_all_top200-000060_aa.pdb	13.78	cp7	SimRNA
60	60	4lvv_rpr_ref.pdb	cp724-5fd214fe_all_top200-000061_aa.pdb	6.98	cp7	SimRNA
61	61	4lvv_rpr_ref.pdb	cp724-5fd214fe_all_top200-000062_aa.pdb	12.65	cp7	SimRNA
62	62	4lvv_rpr_ref.pdb	cp724-5fd214fe_all_top200-000063_aa.pdb	13.46	cp7	SimRNA
63	63	4lvv_rpr_ref.pdb	cp724-5fd214fe_all_top200-000064_aa.pdb	13.03	cp7	SimRNA
64	64	4lvv_rpr_ref.pdb	cp724-5fd214fe_all_top200-000065_aa.pdb	12.4	cp7	SimRNA
65	65	4lvv_rpr_ref.pdb	cp724-5fd214fe_all_top200-000066_aa.pdb	11.75	cp7	SimRNA
66	66	4lvv_rpr_ref.pdb	cp724-5fd214fe_all_top200-000067_aa.pdb	14.01	cp7	SimRNA
67	67	4lvv_rpr_ref.pdb	cp724-5fd214fe_all_top200-000068_aa.pdb	11.43	cp7	SimRNA
68	68	4lvv_rpr_ref.pdb	cp724-5fd214fe_all_top200-000069_aa.pdb	11.49	cp7	SimRNA
69	69	4lvv_rpr_ref.pdb	cp724-5fd214fe_all_top200-000070_aa.pdb	13	cp7	SimRNA
70	70	4lvv_rpr_ref.pdb	cp724-5fd214fe_all_top200-000071_aa.pdb	13.6	cp7	SimRNA
71	71	4lvv_rpr_ref.pdb	cp724-5fd214fe_all_top200-000072_aa.pdb	13.46	cp7	SimRNA
72	72	4lvv_rpr_ref.pdb	cp724-5fd214fe_all_top200-000073_aa.pdb	12.08	cp7	SimRNA
73	73	4lvv_rpr_ref.pdb	cp724-5fd214fe_all_top200-000074_aa.pdb	11.78	cp7	SimRNA
74	74	4lvv_rpr_ref.pdb	cp724-5fd214fe_all_top200-000075_aa.pdb	12.4	cp7	SimRNA
75	75	4lvv_rpr_ref.pdb	cp724-5fd214fe_all_top200-000076_aa.pdb	13.8	cp7	SimRNA
76	76	4lvv_rpr_ref.pdb	cp724-5fd214fe_all_top200-000077_aa.pdb	13.59	cp7	SimRNA
77	77	4lvv_rpr_ref.pdb	cp724-5fd214fe_all_top200-000078_aa.pdb	12.57	cp7	SimRNA
78	78	4lvv_rpr_ref.pdb	cp724-5fd214fe_all_top200-000079_aa.pdb	13.34	cp7	SimRNA
79	79	4lvv_rpr_ref.pdb	cp724-5fd214fe_all_top200-000080_aa.pdb	11.79	cp7	SimRNA
80	80	4lvv_rpr_ref.pdb	cp724-5fd214fe_all_top200-000081_aa.pdb	13.59	cp7	SimRNA
81	81	4lvv_rpr_ref.pdb	cp724-5fd214fe_all_top200-000082_aa.pdb	13.38	cp7	SimRNA
82	82	4lvv_rpr_ref.pdb	cp724-5fd214fe_all_top200-000083_aa.pdb	8.39	cp7	SimRNA
83	83	4lvv_rpr_ref.pdb	cp724-5fd214fe_all_top200-000084_aa.pdb	7.33	cp7	SimRNA
84	84	4lvv_rpr_ref.pdb	cp724-5fd214fe_all_top200-000085_aa.pdb	11.73	cp7	SimRNA
85	85	4lvv_rpr_ref.pdb	cp724-5fd214fe_all_top200-000086_aa.pdb	11.66	cp7	SimRNA
86	86	4lvv_rpr_ref.pdb	cp724-5fd214fe_all_top200-000087_aa.pdb	13.73	cp7	SimRNA
87	87	4lvv_rpr_ref.pdb	cp724-5fd214fe_all_top200-000088_aa.pdb	6.55	cp7	SimRNA
88	88	4lvv_rpr_ref.pdb	cp724-5fd214fe_all_top200-000089_aa.pdb	13.35	cp7	SimRNA
89	89	4lvv_rpr_ref.pdb	cp724-5fd214fe_all_top200-000090_aa.pdb	14.17	cp7	SimRNA
90	90	4lvv_rpr_ref.pdb	cp724-5fd214fe_all_top200-000091_aa.pdb	11.64	cp7	SimRNA
91	91	4lvv_rpr_ref.pdb	cp724-5fd214fe_all_top200-000092_aa.pdb	8.16	cp7	SimRNA
92	92	4lvv_rpr_ref.pdb	cp724-5fd214fe_all_top200-000093_aa.pdb	10.64	cp7	SimRNA
93	93	4lvv_rpr_ref.pdb	cp724-5fd214fe_all_top200-000094_aa.pdb	12.93	cp7	SimRNA
94	94	4lvv_rpr_ref.pdb	cp724-5fd214fe_all_top200-000095_aa.pdb	12.84	cp7	SimRNA
95	95	4lvv_rpr_ref.pdb	cp724-5fd214fe_all_top200-000096_aa.pdb	14.89	cp7	SimRNA
96	96	4lvv_rpr_ref.pdb	cp724-5fd214fe_all_top200-000097_aa.pdb	12.46	cp7	SimRNA
97	97	4lvv_rpr_ref.pdb	cp724-5fd214fe_all_top200-000098_aa.pdb	13.73	cp7	SimRNA
98	98	4lvv_rpr_ref.pdb	cp724-5fd214fe_all_top200-000099_aa.pdb	13.66	cp7	SimRNA
99	99	4lvv_rpr_ref.pdb	cp724-5fd214fe_all_top200-000100_aa.pdb	12.45	cp7	SimRNA
800	800	4lvv_rpr_ref.pdb	tar_7f0f8826_all-000001_aa.pdb	11.02	tar	SimRNA
801	801	4lvv_rpr_ref.pdb	tar_7f0f8826_all-000002_aa.pdb	10.28	tar	SimRNA
802	802	4lvv_rpr_ref.pdb	tar_7f0f8826_all-000003_aa.pdb	10.37	tar	SimRNA
803	803	4lvv_rpr_ref.pdb	tar_7f0f8826_all-000004_aa.pdb	11.29	tar	SimRNA
804	804	4lvv_rpr_ref.pdb	tar_7f0f8826_all-000005_aa.pdb	12.14	tar	SimRNA
805	805	4lvv_rpr_ref.pdb	tar_7f0f8826_all-000006_aa.pdb	6.16	tar	SimRNA
806	806	4lvv_rpr_ref.pdb	tar_7f0f8826_all-000007_aa.pdb	11.13	tar	SimRNA
807	807	4lvv_rpr_ref.pdb	tar_7f0f8826_all-000008_aa.pdb	10.7	tar	SimRNA
808	808	4lvv_rpr_ref.pdb	tar_7f0f8826_all-000009_aa.pdb	11.5	tar	SimRNA
809	809	4lvv_rpr_ref.pdb	tar_7f0f8826_all-000010_aa.pdb	12.04	tar	SimRNA
810	810	4lvv_rpr_ref.pdb	tar_7f0f8826_all-000011_aa.pdb	10.77	tar	SimRNA
811	811	4lvv_rpr_ref.pdb	tar_7f0f8826_all-000012_aa.pdb	11.41	tar	SimRNA
812	812	4lvv_rpr_ref.pdb	tar_7f0f8826_all-000013_aa.pdb	10.24	tar	SimRNA
813	813	4lvv_rpr_ref.pdb	tar_7f0f8826_all-000014_aa.pdb	12.45	tar	SimRNA
814	814	4lvv_rpr_ref.pdb	tar_7f0f8826_all-000015_aa.pdb	10.73	tar	SimRNA
815	815	4lvv_rpr_ref.pdb	tar_7f0f8826_all-000016_aa.pdb	11.41	tar	SimRNA
816	816	4lvv_rpr_ref.pdb	tar_7f0f8826_all-000017_aa.pdb	12.01	tar	SimRNA
817	817	4lvv_rpr_ref.pdb	tar_7f0f8826_all-000018_aa.pdb	10.75	tar	SimRNA
818	818	4lvv_rpr_ref.pdb	tar_7f0f8826_all-000019_aa.pdb	11.03	tar	SimRNA
819	819	4lvv_rpr_ref.pdb	tar_7f0f8826_all-000020_aa.pdb	10.81	tar	SimRNA
820	820	4lvv_rpr_ref.pdb	tar_7f0f8826_all-000021_aa.pdb	11.86	tar	SimRNA
821	821	4lvv_rpr_ref.pdb	tar_7f0f8826_all-000022_aa.pdb	11.41	tar	SimRNA
822	822	4lvv_rpr_ref.pdb	tar_7f0f8826_all-000023_aa.pdb	9.7	tar	SimRNA
823	823	4lvv_rpr_ref.pdb	tar_7f0f8826_all-000024_aa.pdb	10.45	tar	SimRNA
824	824	4lvv_rpr_ref.pdb	tar_7f0f8826_all-000025_aa.pdb	10.77	tar	SimRNA
825	825	4lvv_rpr_ref.pdb	tar_7f0f8826_all-000026_aa.pdb	11.48	tar	SimRNA
826	826	4lvv_rpr_ref.pdb	tar_7f0f8826_all-000027_aa.pdb	11.28	tar	SimRNA
827	827	4lvv_rpr_ref.pdb	tar_7f0f8826_all-000028_aa.pdb	11.26	tar	SimRNA
828	828	4lvv_rpr_ref.pdb	tar_7f0f8826_all-000029_aa.pdb	11.68	tar	SimRNA
829	829	4lvv_rpr_ref.pdb	tar_7f0f8826_all-000030_aa.pdb	10.8	tar	SimRNA
830	830	4lvv_rpr_ref.pdb	tar_7f0f8826_all-000031_aa.pdb	10.88	tar	SimRNA
831	831	4lvv_rpr_ref.pdb	tar_7f0f8826_all-000032_aa.pdb	10.83	tar	SimRNA
832	832	4lvv_rpr_ref.pdb	tar_7f0f8826_all-000033_aa.pdb	11.52	tar	SimRNA
833	833	4lvv_rpr_ref.pdb	tar_7f0f8826_all-000034_aa.pdb	12.14	tar	SimRNA
834	834	4lvv_rpr_ref.pdb	tar_7f0f8826_all-000035_aa.pdb	6.81	tar	SimRNA
835	835	4lvv_rpr_ref.pdb	tar_7f0f8826_all-000036_aa.pdb	11.23	tar	SimRNA
836	836	4lvv_rpr_ref.pdb	tar_7f0f8826_all-000037_aa.pdb	11.37	tar	SimRNA
837	837	4lvv_rpr_ref.pdb	tar_7f0f8826_all-000038_aa.pdb	6.88	tar	SimRNA
838	838	4lvv_rpr_ref.pdb	tar_7f0f8826_all-000039_aa.pdb	11.9	tar	SimRNA
839	839	4lvv_rpr_ref.pdb	tar_7f0f8826_all-000040_aa.pdb	11.62	tar	SimRNA
840	840	4lvv_rpr_ref.pdb	tar_7f0f8826_all-000041_aa.pdb	11.22	tar	SimRNA
841	841	4lvv_rpr_ref.pdb	tar_7f0f8826_all-000042_aa.pdb	12.99	tar	SimRNA
842	842	4lvv_rpr_ref.pdb	tar_7f0f8826_all-000043_aa.pdb	11.22	tar	SimRNA
843	843	4lvv_rpr_ref.pdb	tar_7f0f8826_all-000044_aa.pdb	12.64	tar	SimRNA
844	844	4lvv_rpr_ref.pdb	tar_7f0f8826_all-000045_aa.pdb	10.72	tar	SimRNA
845	845	4lvv_rpr_ref.pdb	tar_7f0f8826_all-000046_aa.pdb	11.99	tar	SimRNA
846	846	4lvv_rpr_ref.pdb	tar_7f0f8826_all-000047_aa.pdb	11.21	tar	SimRNA
847	847	4lvv_rpr_ref.pdb	tar_7f0f8826_all-000048_aa.pdb	12.18	tar	SimRNA
848	848	4lvv_rpr_ref.pdb	tar_7f0f8826_all-000049_aa.pdb	11.13	tar	SimRNA
849	849	4lvv_rpr_ref.pdb	tar_7f0f8826_all-000050_aa.pdb	11.33	tar	SimRNA
850	850	4lvv_rpr_ref.pdb	tar_7f0f8826_all-000051_aa.pdb	12.41	tar	SimRNA
851	851	4lvv_rpr_ref.pdb	tar_7f0f8826_all-000052_aa.pdb	10.98	tar	SimRNA
852	852	4lvv_rpr_ref.pdb	tar_7f0f8826_all-000053_aa.pdb	10.18	tar	SimRNA
853	853	4lvv_rpr_ref.pdb	tar_7f0f8826_all-000054_aa.pdb	10.5	tar	SimRNA
854	854	4lvv_rpr_ref.pdb	tar_7f0f8826_all-000055_aa.pdb	10.21	tar	SimRNA
855	855	4lvv_rpr_ref.pdb	tar_7f0f8826_all-000056_aa.pdb	6.26	tar	SimRNA
856	856	4lvv_rpr_ref.pdb	tar_7f0f8826_all-000057_aa.pdb	10.94	tar	SimRNA
857	857	4lvv_rpr_ref.pdb	tar_7f0f8826_all-000058_aa.pdb	10.54	tar	SimRNA
858	858	4lvv_rpr_ref.pdb	tar_7f0f8826_all-000059_aa.pdb	11.99	tar	SimRNA
859	859	4lvv_rpr_ref.pdb	tar_7f0f8826_all-000060_aa.pdb	10.79	tar	SimRNA
860	860	4lvv_rpr_ref.pdb	tar_7f0f8826_all-000061_aa.pdb	11.42	tar	SimRNA
861	861	4lvv_rpr_ref.pdb	tar_7f0f8826_all-000062_aa.pdb	11.6	tar	SimRNA
862	862	4lvv_rpr_ref.pdb	tar_7f0f8826_all-000063_aa.pdb	8.79	tar	SimRNA
863	863	4lvv_rpr_ref.pdb	tar_7f0f8826_all-000064_aa.pdb	10.72	tar	SimRNA
864	864	4lvv_rpr_ref.pdb	tar_7f0f8826_all-000065_aa.pdb	10.33	tar	SimRNA
865	865	4lvv_rpr_ref.pdb	tar_7f0f8826_all-000066_aa.pdb	11.16	tar	SimRNA
866	866	4lvv_rpr_ref.pdb	tar_7f0f8826_all-000067_aa.pdb	10.46	tar	SimRNA
867	867	4lvv_rpr_ref.pdb	tar_7f0f8826_all-000068_aa.pdb	10.54	tar	SimRNA
868	868	4lvv_rpr_ref.pdb	tar_7f0f8826_all-000069_aa.pdb	12.75	tar	SimRNA
869	869	4lvv_rpr_ref.pdb	tar_7f0f8826_all-000070_aa.pdb	12.38	tar	SimRNA
870	870	4lvv_rpr_ref.pdb	tar_7f0f8826_all-000071_aa.pdb	11.45	tar	SimRNA
871	871	4lvv_rpr_ref.pdb	tar_7f0f8826_all-000072_aa.pdb	11.34	tar	SimRNA
872	872	4lvv_rpr_ref.pdb	tar_7f0f8826_all-000073_aa.pdb	11.4	tar	SimRNA
873	873	4lvv_rpr_ref.pdb	tar_7f0f8826_all-000074_aa.pdb	10.79	tar	SimRNA
874	874	4lvv_rpr_ref.pdb	tar_7f0f8826_all-000075_aa.pdb	11.16	tar	SimRNA
875	875	4lvv_rpr_ref.pdb	tar_7f0f8826_all-000076_aa.pdb	6.42	tar	SimRNA
876	876	4lvv_rpr_ref.pdb	tar_7f0f8826_all-000077_aa.pdb	11.14	tar	SimRNA
877	877	4lvv_rpr_ref.pdb	tar_7f0f8826_all-000078_aa.pdb	11.95	tar	SimRNA
878	878	4lvv_rpr_ref.pdb	tar_7f0f8826_all-000079_aa.pdb	12.32	tar	SimRNA
879	879	4lvv_rpr_ref.pdb	tar_7f0f8826_all-000080_aa.pdb	8.63	tar	SimRNA
880	880	4lvv_rpr_ref.pdb	tar_7f0f8826_all-000081_aa.pdb	12.07	tar	SimRNA
881	881	4lvv_rpr_ref.pdb	tar_7f0f8826_all-000082_aa.pdb	12.74	tar	SimRNA
882	882	4lvv_rpr_ref.pdb	tar_7f0f8826_all-000083_aa.pdb	11.68	tar	SimRNA
883	883	4lvv_rpr_ref.pdb	tar_7f0f8826_all-000084_aa.pdb	11.59	tar	SimRNA
884	884	4lvv_rpr_ref.pdb	tar_7f0f8826_all-000085_aa.pdb	11.55	tar	SimRNA
885	885	4lvv_rpr_ref.pdb	tar_7f0f8826_all-000086_aa.pdb	11.23	tar	SimRNA
886	886	4lvv_rpr_ref.pdb	tar_7f0f8826_all-000087_aa.pdb	12.82	tar	SimRNA
887	887	4lvv_rpr_ref.pdb	tar_7f0f8826_all-000088_aa.pdb	12.64	tar	SimRNA
888	888	4lvv_rpr_ref.pdb	tar_7f0f8826_all-000089_aa.pdb	13.44	tar	SimRNA
889	889	4lvv_rpr_ref.pdb	tar_7f0f8826_all-000090_aa.pdb	11.52	tar	SimRNA
890	890	4lvv_rpr_ref.pdb	tar_7f0f8826_all-000091_aa.pdb	11.52	tar	SimRNA
891	891	4lvv_rpr_ref.pdb	tar_7f0f8826_all-000092_aa.pdb	11.59	tar	SimRNA
892	892	4lvv_rpr_ref.pdb	tar_7f0f8826_all-000093_aa.pdb	10.47	tar	SimRNA
893	893	4lvv_rpr_ref.pdb	tar_7f0f8826_all-000094_aa.pdb	12.14	tar	SimRNA
894	894	4lvv_rpr_ref.pdb	tar_7f0f8826_all-000095_aa.pdb	11.04	tar	SimRNA
895	895	4lvv_rpr_ref.pdb	tar_7f0f8826_all-000096_aa.pdb	11.68	tar	SimRNA
896	896	4lvv_rpr_ref.pdb	tar_7f0f8826_all-000097_aa.pdb	11.45	tar	SimRNA
897	897	4lvv_rpr_ref.pdb	tar_7f0f8826_all-000098_aa.pdb	10.93	tar	SimRNA
898	898	4lvv_rpr_ref.pdb	tar_7f0f8826_all-000099_aa.pdb	5.96	tar	SimRNA
899	899	4lvv_rpr_ref.pdb	tar_7f0f8826_all-000100_aa.pdb	3.95	tar	SimRNA

## Sheet: extra_seqs_rp17
	Unnamed: 0	target	model	rmsd	group_name	method
201	201	5k7c_clean_onechain_renumber_as_puzzle_ref.pdb	s21_742b47e6_all-000001_aa.pdb	10.03	s21	SimRNA
202	202	5k7c_clean_onechain_renumber_as_puzzle_ref.pdb	s21_742b47e6_all-000002_aa.pdb	15.35	s21	SimRNA
203	203	5k7c_clean_onechain_renumber_as_puzzle_ref.pdb	s21_742b47e6_all-000003_aa.pdb	9.33	s21	SimRNA
204	204	5k7c_clean_onechain_renumber_as_puzzle_ref.pdb	s21_742b47e6_all-000004_aa.pdb	17.67	s21	SimRNA
205	205	5k7c_clean_onechain_renumber_as_puzzle_ref.pdb	s21_742b47e6_all-000005_aa.pdb	10.74	s21	SimRNA
206	206	5k7c_clean_onechain_renumber_as_puzzle_ref.pdb	s21_742b47e6_all-000006_aa.pdb	16.59	s21	SimRNA
207	207	5k7c_clean_onechain_renumber_as_puzzle_ref.pdb	s21_742b47e6_all-000007_aa.pdb	11.58	s21	SimRNA
208	208	5k7c_clean_onechain_renumber_as_puzzle_ref.pdb	s21_742b47e6_all-000008_aa.pdb	17.67	s21	SimRNA
209	209	5k7c_clean_onechain_renumber_as_puzzle_ref.pdb	s21_742b47e6_all-000009_aa.pdb	13.46	s21	SimRNA
210	210	5k7c_clean_onechain_renumber_as_puzzle_ref.pdb	s21_742b47e6_all-000010_aa.pdb	17.76	s21	SimRNA
211	211	5k7c_clean_onechain_renumber_as_puzzle_ref.pdb	s21_742b47e6_all-000011_aa.pdb	18.21	s21	SimRNA
212	212	5k7c_clean_onechain_renumber_as_puzzle_ref.pdb	s21_742b47e6_all-000012_aa.pdb	17.06	s21	SimRNA
213	213	5k7c_clean_onechain_renumber_as_puzzle_ref.pdb	s21_742b47e6_all-000013_aa.pdb	8.6	s21	SimRNA
214	214	5k7c_clean_onechain_renumber_as_puzzle_ref.pdb	s21_742b47e6_all-000014_aa.pdb	17.07	s21	SimRNA
215	215	5k7c_clean_onechain_renumber_as_puzzle_ref.pdb	s21_742b47e6_all-000015_aa.pdb	19.46	s21	SimRNA
216	216	5k7c_clean_onechain_renumber_as_puzzle_ref.pdb	s21_742b47e6_all-000016_aa.pdb	17.55	s21	SimRNA
217	217	5k7c_clean_onechain_renumber_as_puzzle_ref.pdb	s21_742b47e6_all-000017_aa.pdb	9.54	s21	SimRNA
218	218	5k7c_clean_onechain_renumber_as_puzzle_ref.pdb	s21_742b47e6_all-000018_aa.pdb	16.52	s21	SimRNA
219	219	5k7c_clean_onechain_renumber_as_puzzle_ref.pdb	s21_742b47e6_all-000019_aa.pdb	9.79	s21	SimRNA
220	220	5k7c_clean_onechain_renumber_as_puzzle_ref.pdb	s21_742b47e6_all-000020_aa.pdb	9.04	s21	SimRNA
221	221	5k7c_clean_onechain_renumber_as_puzzle_ref.pdb	s21_742b47e6_all-000021_aa.pdb	10.22	s21	SimRNA
222	222	5k7c_clean_onechain_renumber_as_puzzle_ref.pdb	s21_742b47e6_all-000022_aa.pdb	10.83	s21	SimRNA
223	223	5k7c_clean_onechain_renumber_as_puzzle_ref.pdb	s21_742b47e6_all-000023_aa.pdb	14.85	s21	SimRNA
224	224	5k7c_clean_onechain_renumber_as_puzzle_ref.pdb	s21_742b47e6_all-000024_aa.pdb	15.61	s21	SimRNA
225	225	5k7c_clean_onechain_renumber_as_puzzle_ref.pdb	s21_742b47e6_all-000025_aa.pdb	17.41	s21	SimRNA
226	226	5k7c_clean_onechain_renumber_as_puzzle_ref.pdb	s21_742b47e6_all-000026_aa.pdb	15.28	s21	SimRNA
227	227	5k7c_clean_onechain_renumber_as_puzzle_ref.pdb	s21_742b47e6_all-000027_aa.pdb	8.93	s21	SimRNA
228	228	5k7c_clean_onechain_renumber_as_puzzle_ref.pdb	s21_742b47e6_all-000028_aa.pdb	15.22	s21	SimRNA
229	229	5k7c_clean_onechain_renumber_as_puzzle_ref.pdb	s21_742b47e6_all-000029_aa.pdb	10.22	s21	SimRNA
230	230	5k7c_clean_onechain_renumber_as_puzzle_ref.pdb	s21_742b47e6_all-000030_aa.pdb	17.14	s21	SimRNA
231	231	5k7c_clean_onechain_renumber_as_puzzle_ref.pdb	s21_742b47e6_all-000031_aa.pdb	9.92	s21	SimRNA
232	232	5k7c_clean_onechain_renumber_as_puzzle_ref.pdb	s21_742b47e6_all-000032_aa.pdb	17.66	s21	SimRNA
233	233	5k7c_clean_onechain_renumber_as_puzzle_ref.pdb	s21_742b47e6_all-000033_aa.pdb	14.56	s21	SimRNA
234	234	5k7c_clean_onechain_renumber_as_puzzle_ref.pdb	s21_742b47e6_all-000034_aa.pdb	18.12	s21	SimRNA
235	235	5k7c_clean_onechain_renumber_as_puzzle_ref.pdb	s21_742b47e6_all-000035_aa.pdb	13.84	s21	SimRNA
236	236	5k7c_clean_onechain_renumber_as_puzzle_ref.pdb	s21_742b47e6_all-000036_aa.pdb	10.28	s21	SimRNA
237	237	5k7c_clean_onechain_renumber_as_puzzle_ref.pdb	s21_742b47e6_all-000037_aa.pdb	10.17	s21	SimRNA
238	238	5k7c_clean_onechain_renumber_as_puzzle_ref.pdb	s21_742b47e6_all-000038_aa.pdb	14.51	s21	SimRNA
239	239	5k7c_clean_onechain_renumber_as_puzzle_ref.pdb	s21_742b47e6_all-000039_aa.pdb	17.51	s21	SimRNA
240	240	5k7c_clean_onechain_renumber_as_puzzle_ref.pdb	s21_742b47e6_all-000040_aa.pdb	11.18	s21	SimRNA
241	241	5k7c_clean_onechain_renumber_as_puzzle_ref.pdb	s21_742b47e6_all-000041_aa.pdb	8.04	s21	SimRNA
242	242	5k7c_clean_onechain_renumber_as_puzzle_ref.pdb	s21_742b47e6_all-000042_aa.pdb	16.74	s21	SimRNA
243	243	5k7c_clean_onechain_renumber_as_puzzle_ref.pdb	s21_742b47e6_all-000043_aa.pdb	9.79	s21	SimRNA
244	244	5k7c_clean_onechain_renumber_as_puzzle_ref.pdb	s21_742b47e6_all-000044_aa.pdb	17.63	s21	SimRNA
245	245	5k7c_clean_onechain_renumber_as_puzzle_ref.pdb	s21_742b47e6_all-000045_aa.pdb	9.04	s21	SimRNA
246	246	5k7c_clean_onechain_renumber_as_puzzle_ref.pdb	s21_742b47e6_all-000046_aa.pdb	10.65	s21	SimRNA
247	247	5k7c_clean_onechain_renumber_as_puzzle_ref.pdb	s21_742b47e6_all-000047_aa.pdb	13.44	s21	SimRNA
248	248	5k7c_clean_onechain_renumber_as_puzzle_ref.pdb	s21_742b47e6_all-000048_aa.pdb	11.88	s21	SimRNA
249	249	5k7c_clean_onechain_renumber_as_puzzle_ref.pdb	s21_742b47e6_all-000049_aa.pdb	8.89	s21	SimRNA
250	250	5k7c_clean_onechain_renumber_as_puzzle_ref.pdb	s21_742b47e6_all-000050_aa.pdb	16.61	s21	SimRNA
251	251	5k7c_clean_onechain_renumber_as_puzzle_ref.pdb	s21_742b47e6_all-000051_aa.pdb	17.47	s21	SimRNA
252	252	5k7c_clean_onechain_renumber_as_puzzle_ref.pdb	s21_742b47e6_all-000052_aa.pdb	19.2	s21	SimRNA
253	253	5k7c_clean_onechain_renumber_as_puzzle_ref.pdb	s21_742b47e6_all-000053_aa.pdb	15.47	s21	SimRNA
254	254	5k7c_clean_onechain_renumber_as_puzzle_ref.pdb	s21_742b47e6_all-000054_aa.pdb	17.29	s21	SimRNA
255	255	5k7c_clean_onechain_renumber_as_puzzle_ref.pdb	s21_742b47e6_all-000055_aa.pdb	17.63	s21	SimRNA
256	256	5k7c_clean_onechain_renumber_as_puzzle_ref.pdb	s21_742b47e6_all-000056_aa.pdb	17.9	s21	SimRNA
257	257	5k7c_clean_onechain_renumber_as_puzzle_ref.pdb	s21_742b47e6_all-000057_aa.pdb	18.04	s21	SimRNA
258	258	5k7c_clean_onechain_renumber_as_puzzle_ref.pdb	s21_742b47e6_all-000058_aa.pdb	15.68	s21	SimRNA
259	259	5k7c_clean_onechain_renumber_as_puzzle_ref.pdb	s21_742b47e6_all-000059_aa.pdb	11.7	s21	SimRNA
260	260	5k7c_clean_onechain_renumber_as_puzzle_ref.pdb	s21_742b47e6_all-000060_aa.pdb	12.64	s21	SimRNA
261	261	5k7c_clean_onechain_renumber_as_puzzle_ref.pdb	s21_742b47e6_all-000061_aa.pdb	16.17	s21	SimRNA
262	262	5k7c_clean_onechain_renumber_as_puzzle_ref.pdb	s21_742b47e6_all-000062_aa.pdb	11.25	s21	SimRNA
263	263	5k7c_clean_onechain_renumber_as_puzzle_ref.pdb	s21_742b47e6_all-000063_aa.pdb	13.53	s21	SimRNA
264	264	5k7c_clean_onechain_renumber_as_puzzle_ref.pdb	s21_742b47e6_all-000064_aa.pdb	18.33	s21	SimRNA
265	265	5k7c_clean_onechain_renumber_as_puzzle_ref.pdb	s21_742b47e6_all-000065_aa.pdb	10.61	s21	SimRNA
266	266	5k7c_clean_onechain_renumber_as_puzzle_ref.pdb	s21_742b47e6_all-000066_aa.pdb	10.21	s21	SimRNA
267	267	5k7c_clean_onechain_renumber_as_puzzle_ref.pdb	s21_742b47e6_all-000067_aa.pdb	12.01	s21	SimRNA
268	268	5k7c_clean_onechain_renumber_as_puzzle_ref.pdb	s21_742b47e6_all-000068_aa.pdb	10.58	s21	SimRNA
269	269	5k7c_clean_onechain_renumber_as_puzzle_ref.pdb	s21_742b47e6_all-000069_aa.pdb	16.82	s21	SimRNA
270	270	5k7c_clean_onechain_renumber_as_puzzle_ref.pdb	s21_742b47e6_all-000070_aa.pdb	17.7	s21	SimRNA
271	271	5k7c_clean_onechain_renumber_as_puzzle_ref.pdb	s21_742b47e6_all-000071_aa.pdb	18.16	s21	SimRNA
272	272	5k7c_clean_onechain_renumber_as_puzzle_ref.pdb	s21_742b47e6_all-000072_aa.pdb	13.9	s21	SimRNA
273	273	5k7c_clean_onechain_renumber_as_puzzle_ref.pdb	s21_742b47e6_all-000073_aa.pdb	15.51	s21	SimRNA
274	274	5k7c_clean_onechain_renumber_as_puzzle_ref.pdb	s21_742b47e6_all-000074_aa.pdb	16.26	s21	SimRNA
275	275	5k7c_clean_onechain_renumber_as_puzzle_ref.pdb	s21_742b47e6_all-000075_aa.pdb	10.33	s21	SimRNA
276	276	5k7c_clean_onechain_renumber_as_puzzle_ref.pdb	s21_742b47e6_all-000076_aa.pdb	18.2	s21	SimRNA
277	277	5k7c_clean_onechain_renumber_as_puzzle_ref.pdb	s21_742b47e6_all-000077_aa.pdb	10.77	s21	SimRNA
278	278	5k7c_clean_onechain_renumber_as_puzzle_ref.pdb	s21_742b47e6_all-000078_aa.pdb	8.92	s21	SimRNA
279	279	5k7c_clean_onechain_renumber_as_puzzle_ref.pdb	s21_742b47e6_all-000079_aa.pdb	16.45	s21	SimRNA
280	280	5k7c_clean_onechain_renumber_as_puzzle_ref.pdb	s21_742b47e6_all-000080_aa.pdb	11.45	s21	SimRNA
281	281	5k7c_clean_onechain_renumber_as_puzzle_ref.pdb	s21_742b47e6_all-000081_aa.pdb	11.72	s21	SimRNA
282	282	5k7c_clean_onechain_renumber_as_puzzle_ref.pdb	s21_742b47e6_all-000082_aa.pdb	17.32	s21	SimRNA
283	283	5k7c_clean_onechain_renumber_as_puzzle_ref.pdb	s21_742b47e6_all-000083_aa.pdb	17.64	s21	SimRNA
284	284	5k7c_clean_onechain_renumber_as_puzzle_ref.pdb	s21_742b47e6_all-000084_aa.pdb	9.92	s21	SimRNA
285	285	5k7c_clean_onechain_renumber_as_puzzle_ref.pdb	s21_742b47e6_all-000085_aa.pdb	13.44	s21	SimRNA
286	286	5k7c_clean_onechain_renumber_as_puzzle_ref.pdb	s21_742b47e6_all-000086_aa.pdb	16.36	s21	SimRNA
287	287	5k7c_clean_onechain_renumber_as_puzzle_ref.pdb	s21_742b47e6_all-000087_aa.pdb	19.11	s21	SimRNA
288	288	5k7c_clean_onechain_renumber_as_puzzle_ref.pdb	s21_742b47e6_all-000088_aa.pdb	11.3	s21	SimRNA
289	289	5k7c_clean_onechain_renumber_as_puzzle_ref.pdb	s21_742b47e6_all-000089_aa.pdb	17.58	s21	SimRNA
290	290	5k7c_clean_onechain_renumber_as_puzzle_ref.pdb	s21_742b47e6_all-000090_aa.pdb	17.32	s21	SimRNA
291	291	5k7c_clean_onechain_renumber_as_puzzle_ref.pdb	s21_742b47e6_all-000091_aa.pdb	15.84	s21	SimRNA
292	292	5k7c_clean_onechain_renumber_as_puzzle_ref.pdb	s21_742b47e6_all-000092_aa.pdb	16.07	s21	SimRNA
293	293	5k7c_clean_onechain_renumber_as_puzzle_ref.pdb	s21_742b47e6_all-000093_aa.pdb	10.28	s21	SimRNA
294	294	5k7c_clean_onechain_renumber_as_puzzle_ref.pdb	s21_742b47e6_all-000094_aa.pdb	18.83	s21	SimRNA
295	295	5k7c_clean_onechain_renumber_as_puzzle_ref.pdb	s21_742b47e6_all-000095_aa.pdb	9.98	s21	SimRNA
296	296	5k7c_clean_onechain_renumber_as_puzzle_ref.pdb	s21_742b47e6_all-000096_aa.pdb	15.26	s21	SimRNA
297	297	5k7c_clean_onechain_renumber_as_puzzle_ref.pdb	s21_742b47e6_all-000097_aa.pdb	15.78	s21	SimRNA
298	298	5k7c_clean_onechain_renumber_as_puzzle_ref.pdb	s21_742b47e6_all-000098_aa.pdb	17.37	s21	SimRNA
299	299	5k7c_clean_onechain_renumber_as_puzzle_ref.pdb	s21_742b47e6_all-000099_aa.pdb	18.27	s21	SimRNA
300	300	5k7c_clean_onechain_renumber_as_puzzle_ref.pdb	s21_742b47e6_all-000100_aa.pdb	13.56	s21	SimRNA
401	401	5k7c_clean_onechain_renumber_as_puzzle_ref.pdb	hcf_6d8062dd_all-000001_aa.pdb	18.23	hcf	SimRNA
402	402	5k7c_clean_onechain_renumber_as_puzzle_ref.pdb	hcf_6d8062dd_all-000002_aa.pdb	17.61	hcf	SimRNA
403	403	5k7c_clean_onechain_renumber_as_puzzle_ref.pdb	hcf_6d8062dd_all-000003_aa.pdb	17.65	hcf	SimRNA
404	404	5k7c_clean_onechain_renumber_as_puzzle_ref.pdb	hcf_6d8062dd_all-000004_aa.pdb	17.22	hcf	SimRNA
405	405	5k7c_clean_onechain_renumber_as_puzzle_ref.pdb	hcf_6d8062dd_all-000005_aa.pdb	16.17	hcf	SimRNA
406	406	5k7c_clean_onechain_renumber_as_puzzle_ref.pdb	hcf_6d8062dd_all-000006_aa.pdb	17.35	hcf	SimRNA
407	407	5k7c_clean_onechain_renumber_as_puzzle_ref.pdb	hcf_6d8062dd_all-000007_aa.pdb	15.65	hcf	SimRNA
408	408	5k7c_clean_onechain_renumber_as_puzzle_ref.pdb	hcf_6d8062dd_all-000008_aa.pdb	18.47	hcf	SimRNA
409	409	5k7c_clean_onechain_renumber_as_puzzle_ref.pdb	hcf_6d8062dd_all-000009_aa.pdb	15.98	hcf	SimRNA
410	410	5k7c_clean_onechain_renumber_as_puzzle_ref.pdb	hcf_6d8062dd_all-000010_aa.pdb	15.56	hcf	SimRNA
411	411	5k7c_clean_onechain_renumber_as_puzzle_ref.pdb	hcf_6d8062dd_all-000011_aa.pdb	16.03	hcf	SimRNA
412	412	5k7c_clean_onechain_renumber_as_puzzle_ref.pdb	hcf_6d8062dd_all-000012_aa.pdb	17.21	hcf	SimRNA
413	413	5k7c_clean_onechain_renumber_as_puzzle_ref.pdb	hcf_6d8062dd_all-000013_aa.pdb	16.18	hcf	SimRNA
414	414	5k7c_clean_onechain_renumber_as_puzzle_ref.pdb	hcf_6d8062dd_all-000014_aa.pdb	17.76	hcf	SimRNA
415	415	5k7c_clean_onechain_renumber_as_puzzle_ref.pdb	hcf_6d8062dd_all-000015_aa.pdb	17.25	hcf	SimRNA
416	416	5k7c_clean_onechain_renumber_as_puzzle_ref.pdb	hcf_6d8062dd_all-000016_aa.pdb	16.1	hcf	SimRNA
417	417	5k7c_clean_onechain_renumber_as_puzzle_ref.pdb	hcf_6d8062dd_all-000017_aa.pdb	17.79	hcf	SimRNA
418	418	5k7c_clean_onechain_renumber_as_puzzle_ref.pdb	hcf_6d8062dd_all-000018_aa.pdb	13.6	hcf	SimRNA
419	419	5k7c_clean_onechain_renumber_as_puzzle_ref.pdb	hcf_6d8062dd_all-000019_aa.pdb	18.39	hcf	SimRNA
420	420	5k7c_clean_onechain_renumber_as_puzzle_ref.pdb	hcf_6d8062dd_all-000020_aa.pdb	15.37	hcf	SimRNA
421	421	5k7c_clean_onechain_renumber_as_puzzle_ref.pdb	hcf_6d8062dd_all-000021_aa.pdb	17.85	hcf	SimRNA
422	422	5k7c_clean_onechain_renumber_as_puzzle_ref.pdb	hcf_6d8062dd_all-000022_aa.pdb	15.98	hcf	SimRNA
423	423	5k7c_clean_onechain_renumber_as_puzzle_ref.pdb	hcf_6d8062dd_all-000023_aa.pdb	15.98	hcf	SimRNA
424	424	5k7c_clean_onechain_renumber_as_puzzle_ref.pdb	hcf_6d8062dd_all-000024_aa.pdb	15.45	hcf	SimRNA
425	425	5k7c_clean_onechain_renumber_as_puzzle_ref.pdb	hcf_6d8062dd_all-000025_aa.pdb	13.04	hcf	SimRNA
426	426	5k7c_clean_onechain_renumber_as_puzzle_ref.pdb	hcf_6d8062dd_all-000026_aa.pdb	17.3	hcf	SimRNA
427	427	5k7c_clean_onechain_renumber_as_puzzle_ref.pdb	hcf_6d8062dd_all-000027_aa.pdb	16.55	hcf	SimRNA
428	428	5k7c_clean_onechain_renumber_as_puzzle_ref.pdb	hcf_6d8062dd_all-000028_aa.pdb	17.54	hcf	SimRNA
429	429	5k7c_clean_onechain_renumber_as_puzzle_ref.pdb	hcf_6d8062dd_all-000029_aa.pdb	17.75	hcf	SimRNA
430	430	5k7c_clean_onechain_renumber_as_puzzle_ref.pdb	hcf_6d8062dd_all-000030_aa.pdb	13.34	hcf	SimRNA
431	431	5k7c_clean_onechain_renumber_as_puzzle_ref.pdb	hcf_6d8062dd_all-000031_aa.pdb	14.18	hcf	SimRNA
432	432	5k7c_clean_onechain_renumber_as_puzzle_ref.pdb	hcf_6d8062dd_all-000032_aa.pdb	15.39	hcf	SimRNA
433	433	5k7c_clean_onechain_renumber_as_puzzle_ref.pdb	hcf_6d8062dd_all-000033_aa.pdb	16.3	hcf	SimRNA
434	434	5k7c_clean_onechain_renumber_as_puzzle_ref.pdb	hcf_6d8062dd_all-000034_aa.pdb	16.87	hcf	SimRNA
435	435	5k7c_clean_onechain_renumber_as_puzzle_ref.pdb	hcf_6d8062dd_all-000035_aa.pdb	16.31	hcf	SimRNA
436	436	5k7c_clean_onechain_renumber_as_puzzle_ref.pdb	hcf_6d8062dd_all-000036_aa.pdb	16.22	hcf	SimRNA
437	437	5k7c_clean_onechain_renumber_as_puzzle_ref.pdb	hcf_6d8062dd_all-000037_aa.pdb	15.36	hcf	SimRNA
438	438	5k7c_clean_onechain_renumber_as_puzzle_ref.pdb	hcf_6d8062dd_all-000038_aa.pdb	16.01	hcf	SimRNA
439	439	5k7c_clean_onechain_renumber_as_puzzle_ref.pdb	hcf_6d8062dd_all-000039_aa.pdb	17.04	hcf	SimRNA
440	440	5k7c_clean_onechain_renumber_as_puzzle_ref.pdb	hcf_6d8062dd_all-000040_aa.pdb	14.49	hcf	SimRNA
441	441	5k7c_clean_onechain_renumber_as_puzzle_ref.pdb	hcf_6d8062dd_all-000041_aa.pdb	15.92	hcf	SimRNA
442	442	5k7c_clean_onechain_renumber_as_puzzle_ref.pdb	hcf_6d8062dd_all-000042_aa.pdb	14.6	hcf	SimRNA
443	443	5k7c_clean_onechain_renumber_as_puzzle_ref.pdb	hcf_6d8062dd_all-000043_aa.pdb	15.93	hcf	SimRNA
444	444	5k7c_clean_onechain_renumber_as_puzzle_ref.pdb	hcf_6d8062dd_all-000044_aa.pdb	17.59	hcf	SimRNA
445	445	5k7c_clean_onechain_renumber_as_puzzle_ref.pdb	hcf_6d8062dd_all-000045_aa.pdb	15.33	hcf	SimRNA
446	446	5k7c_clean_onechain_renumber_as_puzzle_ref.pdb	hcf_6d8062dd_all-000046_aa.pdb	16.29	hcf	SimRNA
447	447	5k7c_clean_onechain_renumber_as_puzzle_ref.pdb	hcf_6d8062dd_all-000047_aa.pdb	17.18	hcf	SimRNA
448	448	5k7c_clean_onechain_renumber_as_puzzle_ref.pdb	hcf_6d8062dd_all-000048_aa.pdb	16.89	hcf	SimRNA
449	449	5k7c_clean_onechain_renumber_as_puzzle_ref.pdb	hcf_6d8062dd_all-000049_aa.pdb	18	hcf	SimRNA
450	450	5k7c_clean_onechain_renumber_as_puzzle_ref.pdb	hcf_6d8062dd_all-000050_aa.pdb	16.63	hcf	SimRNA
451	451	5k7c_clean_onechain_renumber_as_puzzle_ref.pdb	hcf_6d8062dd_all-000051_aa.pdb	16.94	hcf	SimRNA
452	452	5k7c_clean_onechain_renumber_as_puzzle_ref.pdb	hcf_6d8062dd_all-000052_aa.pdb	16.72	hcf	SimRNA
453	453	5k7c_clean_onechain_renumber_as_puzzle_ref.pdb	hcf_6d8062dd_all-000053_aa.pdb	17.54	hcf	SimRNA
454	454	5k7c_clean_onechain_renumber_as_puzzle_ref.pdb	hcf_6d8062dd_all-000054_aa.pdb	16.06	hcf	SimRNA
455	455	5k7c_clean_onechain_renumber_as_puzzle_ref.pdb	hcf_6d8062dd_all-000055_aa.pdb	10.09	hcf	SimRNA
456	456	5k7c_clean_onechain_renumber_as_puzzle_ref.pdb	hcf_6d8062dd_all-000056_aa.pdb	15.6	hcf	SimRNA
457	457	5k7c_clean_onechain_renumber_as_puzzle_ref.pdb	hcf_6d8062dd_all-000057_aa.pdb	14.62	hcf	SimRNA
458	458	5k7c_clean_onechain_renumber_as_puzzle_ref.pdb	hcf_6d8062dd_all-000058_aa.pdb	15.8	hcf	SimRNA
459	459	5k7c_clean_onechain_renumber_as_puzzle_ref.pdb	hcf_6d8062dd_all-000059_aa.pdb	17.85	hcf	SimRNA
460	460	5k7c_clean_onechain_renumber_as_puzzle_ref.pdb	hcf_6d8062dd_all-000060_aa.pdb	18.1	hcf	SimRNA
461	461	5k7c_clean_onechain_renumber_as_puzzle_ref.pdb	hcf_6d8062dd_all-000061_aa.pdb	16.05	hcf	SimRNA
462	462	5k7c_clean_onechain_renumber_as_puzzle_ref.pdb	hcf_6d8062dd_all-000062_aa.pdb	17.83	hcf	SimRNA
463	463	5k7c_clean_onechain_renumber_as_puzzle_ref.pdb	hcf_6d8062dd_all-000063_aa.pdb	18.52	hcf	SimRNA
464	464	5k7c_clean_onechain_renumber_as_puzzle_ref.pdb	hcf_6d8062dd_all-000064_aa.pdb	16.91	hcf	SimRNA
465	465	5k7c_clean_onechain_renumber_as_puzzle_ref.pdb	hcf_6d8062dd_all-000065_aa.pdb	15.88	hcf	SimRNA
466	466	5k7c_clean_onechain_renumber_as_puzzle_ref.pdb	hcf_6d8062dd_all-000066_aa.pdb	17.42	hcf	SimRNA
467	467	5k7c_clean_onechain_renumber_as_puzzle_ref.pdb	hcf_6d8062dd_all-000067_aa.pdb	18.41	hcf	SimRNA
468	468	5k7c_clean_onechain_renumber_as_puzzle_ref.pdb	hcf_6d8062dd_all-000068_aa.pdb	16.91	hcf	SimRNA
469	469	5k7c_clean_onechain_renumber_as_puzzle_ref.pdb	hcf_6d8062dd_all-000069_aa.pdb	15.83	hcf	SimRNA
470	470	5k7c_clean_onechain_renumber_as_puzzle_ref.pdb	hcf_6d8062dd_all-000070_aa.pdb	17.31	hcf	SimRNA
471	471	5k7c_clean_onechain_renumber_as_puzzle_ref.pdb	hcf_6d8062dd_all-000071_aa.pdb	15.55	hcf	SimRNA
472	472	5k7c_clean_onechain_renumber_as_puzzle_ref.pdb	hcf_6d8062dd_all-000072_aa.pdb	12.38	hcf	SimRNA
473	473	5k7c_clean_onechain_renumber_as_puzzle_ref.pdb	hcf_6d8062dd_all-000073_aa.pdb	15.92	hcf	SimRNA
474	474	5k7c_clean_onechain_renumber_as_puzzle_ref.pdb	hcf_6d8062dd_all-000074_aa.pdb	18.64	hcf	SimRNA
475	475	5k7c_clean_onechain_renumber_as_puzzle_ref.pdb	hcf_6d8062dd_all-000075_aa.pdb	15.29	hcf	SimRNA
476	476	5k7c_clean_onechain_renumber_as_puzzle_ref.pdb	hcf_6d8062dd_all-000076_aa.pdb	17.74	hcf	SimRNA
477	477	5k7c_clean_onechain_renumber_as_puzzle_ref.pdb	hcf_6d8062dd_all-000077_aa.pdb	17.99	hcf	SimRNA
478	478	5k7c_clean_onechain_renumber_as_puzzle_ref.pdb	hcf_6d8062dd_all-000078_aa.pdb	13.4	hcf	SimRNA
479	479	5k7c_clean_onechain_renumber_as_puzzle_ref.pdb	hcf_6d8062dd_all-000079_aa.pdb	17.18	hcf	SimRNA
480	480	5k7c_clean_onechain_renumber_as_puzzle_ref.pdb	hcf_6d8062dd_all-000080_aa.pdb	14.94	hcf	SimRNA
481	481	5k7c_clean_onechain_renumber_as_puzzle_ref.pdb	hcf_6d8062dd_all-000081_aa.pdb	15.6	hcf	SimRNA
482	482	5k7c_clean_onechain_renumber_as_puzzle_ref.pdb	hcf_6d8062dd_all-000082_aa.pdb	5.73	hcf	SimRNA
483	483	5k7c_clean_onechain_renumber_as_puzzle_ref.pdb	hcf_6d8062dd_all-000083_aa.pdb	17.26	hcf	SimRNA
484	484	5k7c_clean_onechain_renumber_as_puzzle_ref.pdb	hcf_6d8062dd_all-000084_aa.pdb	15.07	hcf	SimRNA
485	485	5k7c_clean_onechain_renumber_as_puzzle_ref.pdb	hcf_6d8062dd_all-000085_aa.pdb	14.19	hcf	SimRNA
486	486	5k7c_clean_onechain_renumber_as_puzzle_ref.pdb	hcf_6d8062dd_all-000086_aa.pdb	15.49	hcf	SimRNA
487	487	5k7c_clean_onechain_renumber_as_puzzle_ref.pdb	hcf_6d8062dd_all-000087_aa.pdb	14.84	hcf	SimRNA
488	488	5k7c_clean_onechain_renumber_as_puzzle_ref.pdb	hcf_6d8062dd_all-000088_aa.pdb	17.15	hcf	SimRNA
489	489	5k7c_clean_onechain_renumber_as_puzzle_ref.pdb	hcf_6d8062dd_all-000089_aa.pdb	15.55	hcf	SimRNA
490	490	5k7c_clean_onechain_renumber_as_puzzle_ref.pdb	hcf_6d8062dd_all-000090_aa.pdb	17.5	hcf	SimRNA
491	491	5k7c_clean_onechain_renumber_as_puzzle_ref.pdb	hcf_6d8062dd_all-000091_aa.pdb	15.52	hcf	SimRNA
492	492	5k7c_clean_onechain_renumber_as_puzzle_ref.pdb	hcf_6d8062dd_all-000092_aa.pdb	17.83	hcf	SimRNA
493	493	5k7c_clean_onechain_renumber_as_puzzle_ref.pdb	hcf_6d8062dd_all-000093_aa.pdb	18.14	hcf	SimRNA
494	494	5k7c_clean_onechain_renumber_as_puzzle_ref.pdb	hcf_6d8062dd_all-000094_aa.pdb	18.03	hcf	SimRNA
495	495	5k7c_clean_onechain_renumber_as_puzzle_ref.pdb	hcf_6d8062dd_all-000095_aa.pdb	18.79	hcf	SimRNA
496	496	5k7c_clean_onechain_renumber_as_puzzle_ref.pdb	hcf_6d8062dd_all-000096_aa.pdb	17.12	hcf	SimRNA
497	497	5k7c_clean_onechain_renumber_as_puzzle_ref.pdb	hcf_6d8062dd_all-000097_aa.pdb	18.89	hcf	SimRNA
498	498	5k7c_clean_onechain_renumber_as_puzzle_ref.pdb	hcf_6d8062dd_all-000098_aa.pdb	15.65	hcf	SimRNA
499	499	5k7c_clean_onechain_renumber_as_puzzle_ref.pdb	hcf_6d8062dd_all-000099_aa.pdb	18.42	hcf	SimRNA
500	500	5k7c_clean_onechain_renumber_as_puzzle_ref.pdb	hcf_6d8062dd_all-000100_aa.pdb	17.73	hcf	SimRNA
601	601	5k7c_clean_onechain_renumber_as_puzzle_ref.pdb	s23_36828e10_all-000001_aa.pdb	16.57	s23	SimRNA
602	602	5k7c_clean_onechain_renumber_as_puzzle_ref.pdb	s23_36828e10_all-000002_aa.pdb	17.41	s23	SimRNA
603	603	5k7c_clean_onechain_renumber_as_puzzle_ref.pdb	s23_36828e10_all-000003_aa.pdb	15.31	s23	SimRNA
604	604	5k7c_clean_onechain_renumber_as_puzzle_ref.pdb	s23_36828e10_all-000004_aa.pdb	15.76	s23	SimRNA
605	605	5k7c_clean_onechain_renumber_as_puzzle_ref.pdb	s23_36828e10_all-000005_aa.pdb	12.99	s23	SimRNA
606	606	5k7c_clean_onechain_renumber_as_puzzle_ref.pdb	s23_36828e10_all-000006_aa.pdb	16.89	s23	SimRNA
607	607	5k7c_clean_onechain_renumber_as_puzzle_ref.pdb	s23_36828e10_all-000007_aa.pdb	14.31	s23	SimRNA
608	608	5k7c_clean_onechain_renumber_as_puzzle_ref.pdb	s23_36828e10_all-000008_aa.pdb	15.34	s23	SimRNA
609	609	5k7c_clean_onechain_renumber_as_puzzle_ref.pdb	s23_36828e10_all-000009_aa.pdb	13.77	s23	SimRNA
610	610	5k7c_clean_onechain_renumber_as_puzzle_ref.pdb	s23_36828e10_all-000010_aa.pdb	14.98	s23	SimRNA
611	611	5k7c_clean_onechain_renumber_as_puzzle_ref.pdb	s23_36828e10_all-000011_aa.pdb	14.78	s23	SimRNA
612	612	5k7c_clean_onechain_renumber_as_puzzle_ref.pdb	s23_36828e10_all-000012_aa.pdb	13.46	s23	SimRNA
613	613	5k7c_clean_onechain_renumber_as_puzzle_ref.pdb	s23_36828e10_all-000013_aa.pdb	14.93	s23	SimRNA
614	614	5k7c_clean_onechain_renumber_as_puzzle_ref.pdb	s23_36828e10_all-000014_aa.pdb	9.44	s23	SimRNA
615	615	5k7c_clean_onechain_renumber_as_puzzle_ref.pdb	s23_36828e10_all-000015_aa.pdb	9.22	s23	SimRNA
616	616	5k7c_clean_onechain_renumber_as_puzzle_ref.pdb	s23_36828e10_all-000016_aa.pdb	14.58	s23	SimRNA
617	617	5k7c_clean_onechain_renumber_as_puzzle_ref.pdb	s23_36828e10_all-000017_aa.pdb	15.55	s23	SimRNA
618	618	5k7c_clean_onechain_renumber_as_puzzle_ref.pdb	s23_36828e10_all-000018_aa.pdb	9.28	s23	SimRNA
619	619	5k7c_clean_onechain_renumber_as_puzzle_ref.pdb	s23_36828e10_all-000019_aa.pdb	9.72	s23	SimRNA
620	620	5k7c_clean_onechain_renumber_as_puzzle_ref.pdb	s23_36828e10_all-000020_aa.pdb	15.61	s23	SimRNA
621	621	5k7c_clean_onechain_renumber_as_puzzle_ref.pdb	s23_36828e10_all-000021_aa.pdb	14.43	s23	SimRNA
622	622	5k7c_clean_onechain_renumber_as_puzzle_ref.pdb	s23_36828e10_all-000022_aa.pdb	13.43	s23	SimRNA
623	623	5k7c_clean_onechain_renumber_as_puzzle_ref.pdb	s23_36828e10_all-000023_aa.pdb	12.61	s23	SimRNA
624	624	5k7c_clean_onechain_renumber_as_puzzle_ref.pdb	s23_36828e10_all-000024_aa.pdb	15.48	s23	SimRNA
625	625	5k7c_clean_onechain_renumber_as_puzzle_ref.pdb	s23_36828e10_all-000025_aa.pdb	11.84	s23	SimRNA
626	626	5k7c_clean_onechain_renumber_as_puzzle_ref.pdb	s23_36828e10_all-000026_aa.pdb	15.4	s23	SimRNA
627	627	5k7c_clean_onechain_renumber_as_puzzle_ref.pdb	s23_36828e10_all-000027_aa.pdb	16.99	s23	SimRNA
628	628	5k7c_clean_onechain_renumber_as_puzzle_ref.pdb	s23_36828e10_all-000028_aa.pdb	16.08	s23	SimRNA
629	629	5k7c_clean_onechain_renumber_as_puzzle_ref.pdb	s23_36828e10_all-000029_aa.pdb	14.26	s23	SimRNA
630	630	5k7c_clean_onechain_renumber_as_puzzle_ref.pdb	s23_36828e10_all-000030_aa.pdb	9.87	s23	SimRNA
631	631	5k7c_clean_onechain_renumber_as_puzzle_ref.pdb	s23_36828e10_all-000031_aa.pdb	9.4	s23	SimRNA
632	632	5k7c_clean_onechain_renumber_as_puzzle_ref.pdb	s23_36828e10_all-000032_aa.pdb	13.82	s23	SimRNA
633	633	5k7c_clean_onechain_renumber_as_puzzle_ref.pdb	s23_36828e10_all-000033_aa.pdb	14.33	s23	SimRNA
634	634	5k7c_clean_onechain_renumber_as_puzzle_ref.pdb	s23_36828e10_all-000034_aa.pdb	12.94	s23	SimRNA
635	635	5k7c_clean_onechain_renumber_as_puzzle_ref.pdb	s23_36828e10_all-000035_aa.pdb	16.19	s23	SimRNA
636	636	5k7c_clean_onechain_renumber_as_puzzle_ref.pdb	s23_36828e10_all-000036_aa.pdb	14.37	s23	SimRNA
637	637	5k7c_clean_onechain_renumber_as_puzzle_ref.pdb	s23_36828e10_all-000037_aa.pdb	16.63	s23	SimRNA
638	638	5k7c_clean_onechain_renumber_as_puzzle_ref.pdb	s23_36828e10_all-000038_aa.pdb	11.51	s23	SimRNA
639	639	5k7c_clean_onechain_renumber_as_puzzle_ref.pdb	s23_36828e10_all-000039_aa.pdb	9.7	s23	SimRNA
640	640	5k7c_clean_onechain_renumber_as_puzzle_ref.pdb	s23_36828e10_all-000040_aa.pdb	10.02	s23	SimRNA
641	641	5k7c_clean_onechain_renumber_as_puzzle_ref.pdb	s23_36828e10_all-000041_aa.pdb	16.12	s23	SimRNA
642	642	5k7c_clean_onechain_renumber_as_puzzle_ref.pdb	s23_36828e10_all-000042_aa.pdb	16.15	s23	SimRNA
643	643	5k7c_clean_onechain_renumber_as_puzzle_ref.pdb	s23_36828e10_all-000043_aa.pdb	10.71	s23	SimRNA
644	644	5k7c_clean_onechain_renumber_as_puzzle_ref.pdb	s23_36828e10_all-000044_aa.pdb	15.26	s23	SimRNA
645	645	5k7c_clean_onechain_renumber_as_puzzle_ref.pdb	s23_36828e10_all-000045_aa.pdb	16.6	s23	SimRNA
646	646	5k7c_clean_onechain_renumber_as_puzzle_ref.pdb	s23_36828e10_all-000046_aa.pdb	13.22	s23	SimRNA
647	647	5k7c_clean_onechain_renumber_as_puzzle_ref.pdb	s23_36828e10_all-000047_aa.pdb	6.56	s23	SimRNA
648	648	5k7c_clean_onechain_renumber_as_puzzle_ref.pdb	s23_36828e10_all-000048_aa.pdb	15.36	s23	SimRNA
649	649	5k7c_clean_onechain_renumber_as_puzzle_ref.pdb	s23_36828e10_all-000049_aa.pdb	16.45	s23	SimRNA
650	650	5k7c_clean_onechain_renumber_as_puzzle_ref.pdb	s23_36828e10_all-000050_aa.pdb	18.15	s23	SimRNA
651	651	5k7c_clean_onechain_renumber_as_puzzle_ref.pdb	s23_36828e10_all-000051_aa.pdb	15.56	s23	SimRNA
652	652	5k7c_clean_onechain_renumber_as_puzzle_ref.pdb	s23_36828e10_all-000052_aa.pdb	11.69	s23	SimRNA
653	653	5k7c_clean_onechain_renumber_as_puzzle_ref.pdb	s23_36828e10_all-000053_aa.pdb	14.56	s23	SimRNA
654	654	5k7c_clean_onechain_renumber_as_puzzle_ref.pdb	s23_36828e10_all-000054_aa.pdb	18.16	s23	SimRNA
655	655	5k7c_clean_onechain_renumber_as_puzzle_ref.pdb	s23_36828e10_all-000055_aa.pdb	15.63	s23	SimRNA
656	656	5k7c_clean_onechain_renumber_as_puzzle_ref.pdb	s23_36828e10_all-000056_aa.pdb	16.1	s23	SimRNA
657	657	5k7c_clean_onechain_renumber_as_puzzle_ref.pdb	s23_36828e10_all-000057_aa.pdb	16.09	s23	SimRNA
658	658	5k7c_clean_onechain_renumber_as_puzzle_ref.pdb	s23_36828e10_all-000058_aa.pdb	17.04	s23	SimRNA
659	659	5k7c_clean_onechain_renumber_as_puzzle_ref.pdb	s23_36828e10_all-000059_aa.pdb	16.24	s23	SimRNA
660	660	5k7c_clean_onechain_renumber_as_puzzle_ref.pdb	s23_36828e10_all-000060_aa.pdb	16.58	s23	SimRNA
661	661	5k7c_clean_onechain_renumber_as_puzzle_ref.pdb	s23_36828e10_all-000061_aa.pdb	16.98	s23	SimRNA
662	662	5k7c_clean_onechain_renumber_as_puzzle_ref.pdb	s23_36828e10_all-000062_aa.pdb	14.15	s23	SimRNA
663	663	5k7c_clean_onechain_renumber_as_puzzle_ref.pdb	s23_36828e10_all-000063_aa.pdb	11.75	s23	SimRNA
664	664	5k7c_clean_onechain_renumber_as_puzzle_ref.pdb	s23_36828e10_all-000064_aa.pdb	12.79	s23	SimRNA
665	665	5k7c_clean_onechain_renumber_as_puzzle_ref.pdb	s23_36828e10_all-000065_aa.pdb	11.65	s23	SimRNA
666	666	5k7c_clean_onechain_renumber_as_puzzle_ref.pdb	s23_36828e10_all-000066_aa.pdb	16.27	s23	SimRNA
667	667	5k7c_clean_onechain_renumber_as_puzzle_ref.pdb	s23_36828e10_all-000067_aa.pdb	16.9	s23	SimRNA
668	668	5k7c_clean_onechain_renumber_as_puzzle_ref.pdb	s23_36828e10_all-000068_aa.pdb	13.09	s23	SimRNA
669	669	5k7c_clean_onechain_renumber_as_puzzle_ref.pdb	s23_36828e10_all-000069_aa.pdb	18.18	s23	SimRNA
670	670	5k7c_clean_onechain_renumber_as_puzzle_ref.pdb	s23_36828e10_all-000070_aa.pdb	17.96	s23	SimRNA
671	671	5k7c_clean_onechain_renumber_as_puzzle_ref.pdb	s23_36828e10_all-000071_aa.pdb	13.85	s23	SimRNA
672	672	5k7c_clean_onechain_renumber_as_puzzle_ref.pdb	s23_36828e10_all-000072_aa.pdb	11.96	s23	SimRNA
673	673	5k7c_clean_onechain_renumber_as_puzzle_ref.pdb	s23_36828e10_all-000073_aa.pdb	15.89	s23	SimRNA
674	674	5k7c_clean_onechain_renumber_as_puzzle_ref.pdb	s23_36828e10_all-000074_aa.pdb	13.15	s23	SimRNA
675	675	5k7c_clean_onechain_renumber_as_puzzle_ref.pdb	s23_36828e10_all-000075_aa.pdb	12.55	s23	SimRNA
676	676	5k7c_clean_onechain_renumber_as_puzzle_ref.pdb	s23_36828e10_all-000076_aa.pdb	11.93	s23	SimRNA
677	677	5k7c_clean_onechain_renumber_as_puzzle_ref.pdb	s23_36828e10_all-000077_aa.pdb	15.77	s23	SimRNA
678	678	5k7c_clean_onechain_renumber_as_puzzle_ref.pdb	s23_36828e10_all-000078_aa.pdb	15.86	s23	SimRNA
679	679	5k7c_clean_onechain_renumber_as_puzzle_ref.pdb	s23_36828e10_all-000079_aa.pdb	15.59	s23	SimRNA
680	680	5k7c_clean_onechain_renumber_as_puzzle_ref.pdb	s23_36828e10_all-000080_aa.pdb	15.94	s23	SimRNA
681	681	5k7c_clean_onechain_renumber_as_puzzle_ref.pdb	s23_36828e10_all-000081_aa.pdb	12.52	s23	SimRNA
682	682	5k7c_clean_onechain_renumber_as_puzzle_ref.pdb	s23_36828e10_all-000082_aa.pdb	10.1	s23	SimRNA
683	683	5k7c_clean_onechain_renumber_as_puzzle_ref.pdb	s23_36828e10_all-000083_aa.pdb	12.98	s23	SimRNA
684	684	5k7c_clean_onechain_renumber_as_puzzle_ref.pdb	s23_36828e10_all-000084_aa.pdb	12.57	s23	SimRNA
685	685	5k7c_clean_onechain_renumber_as_puzzle_ref.pdb	s23_36828e10_all-000085_aa.pdb	17.01	s23	SimRNA
686	686	5k7c_clean_onechain_renumber_as_puzzle_ref.pdb	s23_36828e10_all-000086_aa.pdb	16.55	s23	SimRNA
687	687	5k7c_clean_onechain_renumber_as_puzzle_ref.pdb	s23_36828e10_all-000087_aa.pdb	10.2	s23	SimRNA
688	688	5k7c_clean_onechain_renumber_as_puzzle_ref.pdb	s23_36828e10_all-000088_aa.pdb	14.79	s23	SimRNA
689	689	5k7c_clean_onechain_renumber_as_puzzle_ref.pdb	s23_36828e10_all-000089_aa.pdb	15.97	s23	SimRNA
690	690	5k7c_clean_onechain_renumber_as_puzzle_ref.pdb	s23_36828e10_all-000090_aa.pdb	15.23	s23	SimRNA
691	691	5k7c_clean_onechain_renumber_as_puzzle_ref.pdb	s23_36828e10_all-000091_aa.pdb	9.33	s23	SimRNA
692	692	5k7c_clean_onechain_renumber_as_puzzle_ref.pdb	s23_36828e10_all-000092_aa.pdb	12.07	s23	SimRNA
693	693	5k7c_clean_onechain_renumber_as_puzzle_ref.pdb	s23_36828e10_all-000093_aa.pdb	13.4	s23	SimRNA
694	694	5k7c_clean_onechain_renumber_as_puzzle_ref.pdb	s23_36828e10_all-000094_aa.pdb	15.73	s23	SimRNA
695	695	5k7c_clean_onechain_renumber_as_puzzle_ref.pdb	s23_36828e10_all-000095_aa.pdb	15.86	s23	SimRNA
696	696	5k7c_clean_onechain_renumber_as_puzzle_ref.pdb	s23_36828e10_all-000096_aa.pdb	16.98	s23	SimRNA
697	697	5k7c_clean_onechain_renumber_as_puzzle_ref.pdb	s23_36828e10_all-000097_aa.pdb	17.08	s23	SimRNA
698	698	5k7c_clean_onechain_renumber_as_puzzle_ref.pdb	s23_36828e10_all-000098_aa.pdb	9.92	s23	SimRNA
699	699	5k7c_clean_onechain_renumber_as_puzzle_ref.pdb	s23_36828e10_all-000099_aa.pdb	12.06	s23	SimRNA
700	700	5k7c_clean_onechain_renumber_as_puzzle_ref.pdb	s23_36828e10_all-000100_aa.pdb	8.09	s23	SimRNA
801	801	5k7c_clean_onechain_renumber_as_puzzle_ref.pdb	pis_336e0098_all-000001_aa.pdb	16.4	pis	SimRNA
802	802	5k7c_clean_onechain_renumber_as_puzzle_ref.pdb	pis_336e0098_all-000002_aa.pdb	15.54	pis	SimRNA
803	803	5k7c_clean_onechain_renumber_as_puzzle_ref.pdb	pis_336e0098_all-000003_aa.pdb	17.27	pis	SimRNA
804	804	5k7c_clean_onechain_renumber_as_puzzle_ref.pdb	pis_336e0098_all-000004_aa.pdb	13.14	pis	SimRNA
805	805	5k7c_clean_onechain_renumber_as_puzzle_ref.pdb	pis_336e0098_all-000005_aa.pdb	17.2	pis	SimRNA
806	806	5k7c_clean_onechain_renumber_as_puzzle_ref.pdb	pis_336e0098_all-000006_aa.pdb	16.86	pis	SimRNA
807	807	5k7c_clean_onechain_renumber_as_puzzle_ref.pdb	pis_336e0098_all-000007_aa.pdb	15.72	pis	SimRNA
808	808	5k7c_clean_onechain_renumber_as_puzzle_ref.pdb	pis_336e0098_all-000008_aa.pdb	12.05	pis	SimRNA
809	809	5k7c_clean_onechain_renumber_as_puzzle_ref.pdb	pis_336e0098_all-000009_aa.pdb	17.59	pis	SimRNA
810	810	5k7c_clean_onechain_renumber_as_puzzle_ref.pdb	pis_336e0098_all-000010_aa.pdb	16.27	pis	SimRNA
811	811	5k7c_clean_onechain_renumber_as_puzzle_ref.pdb	pis_336e0098_all-000011_aa.pdb	15.86	pis	SimRNA
812	812	5k7c_clean_onechain_renumber_as_puzzle_ref.pdb	pis_336e0098_all-000012_aa.pdb	15.09	pis	SimRNA
813	813	5k7c_clean_onechain_renumber_as_puzzle_ref.pdb	pis_336e0098_all-000013_aa.pdb	15.55	pis	SimRNA
814	814	5k7c_clean_onechain_renumber_as_puzzle_ref.pdb	pis_336e0098_all-000014_aa.pdb	15.53	pis	SimRNA
815	815	5k7c_clean_onechain_renumber_as_puzzle_ref.pdb	pis_336e0098_all-000015_aa.pdb	14.49	pis	SimRNA
816	816	5k7c_clean_onechain_renumber_as_puzzle_ref.pdb	pis_336e0098_all-000016_aa.pdb	16.96	pis	SimRNA
817	817	5k7c_clean_onechain_renumber_as_puzzle_ref.pdb	pis_336e0098_all-000017_aa.pdb	17.39	pis	SimRNA
818	818	5k7c_clean_onechain_renumber_as_puzzle_ref.pdb	pis_336e0098_all-000018_aa.pdb	17.52	pis	SimRNA
819	819	5k7c_clean_onechain_renumber_as_puzzle_ref.pdb	pis_336e0098_all-000019_aa.pdb	15.6	pis	SimRNA
820	820	5k7c_clean_onechain_renumber_as_puzzle_ref.pdb	pis_336e0098_all-000020_aa.pdb	14.82	pis	SimRNA
821	821	5k7c_clean_onechain_renumber_as_puzzle_ref.pdb	pis_336e0098_all-000021_aa.pdb	15.06	pis	SimRNA
822	822	5k7c_clean_onechain_renumber_as_puzzle_ref.pdb	pis_336e0098_all-000022_aa.pdb	14.99	pis	SimRNA
823	823	5k7c_clean_onechain_renumber_as_puzzle_ref.pdb	pis_336e0098_all-000023_aa.pdb	15.83	pis	SimRNA
824	824	5k7c_clean_onechain_renumber_as_puzzle_ref.pdb	pis_336e0098_all-000024_aa.pdb	16.39	pis	SimRNA
825	825	5k7c_clean_onechain_renumber_as_puzzle_ref.pdb	pis_336e0098_all-000025_aa.pdb	16.2	pis	SimRNA
826	826	5k7c_clean_onechain_renumber_as_puzzle_ref.pdb	pis_336e0098_all-000026_aa.pdb	12.29	pis	SimRNA
827	827	5k7c_clean_onechain_renumber_as_puzzle_ref.pdb	pis_336e0098_all-000027_aa.pdb	16.58	pis	SimRNA
828	828	5k7c_clean_onechain_renumber_as_puzzle_ref.pdb	pis_336e0098_all-000028_aa.pdb	15.12	pis	SimRNA
829	829	5k7c_clean_onechain_renumber_as_puzzle_ref.pdb	pis_336e0098_all-000029_aa.pdb	14.43	pis	SimRNA
830	830	5k7c_clean_onechain_renumber_as_puzzle_ref.pdb	pis_336e0098_all-000030_aa.pdb	13.39	pis	SimRNA
831	831	5k7c_clean_onechain_renumber_as_puzzle_ref.pdb	pis_336e0098_all-000031_aa.pdb	16.7	pis	SimRNA
832	832	5k7c_clean_onechain_renumber_as_puzzle_ref.pdb	pis_336e0098_all-000032_aa.pdb	15.11	pis	SimRNA
833	833	5k7c_clean_onechain_renumber_as_puzzle_ref.pdb	pis_336e0098_all-000033_aa.pdb	15.48	pis	SimRNA
834	834	5k7c_clean_onechain_renumber_as_puzzle_ref.pdb	pis_336e0098_all-000034_aa.pdb	15.9	pis	SimRNA
835	835	5k7c_clean_onechain_renumber_as_puzzle_ref.pdb	pis_336e0098_all-000035_aa.pdb	15.33	pis	SimRNA
836	836	5k7c_clean_onechain_renumber_as_puzzle_ref.pdb	pis_336e0098_all-000036_aa.pdb	14.21	pis	SimRNA
837	837	5k7c_clean_onechain_renumber_as_puzzle_ref.pdb	pis_336e0098_all-000037_aa.pdb	11.58	pis	SimRNA
838	838	5k7c_clean_onechain_renumber_as_puzzle_ref.pdb	pis_336e0098_all-000038_aa.pdb	17.18	pis	SimRNA
839	839	5k7c_clean_onechain_renumber_as_puzzle_ref.pdb	pis_336e0098_all-000039_aa.pdb	14.9	pis	SimRNA
840	840	5k7c_clean_onechain_renumber_as_puzzle_ref.pdb	pis_336e0098_all-000040_aa.pdb	17.7	pis	SimRNA
841	841	5k7c_clean_onechain_renumber_as_puzzle_ref.pdb	pis_336e0098_all-000041_aa.pdb	16.11	pis	SimRNA
842	842	5k7c_clean_onechain_renumber_as_puzzle_ref.pdb	pis_336e0098_all-000042_aa.pdb	13.99	pis	SimRNA
843	843	5k7c_clean_onechain_renumber_as_puzzle_ref.pdb	pis_336e0098_all-000043_aa.pdb	13.36	pis	SimRNA
844	844	5k7c_clean_onechain_renumber_as_puzzle_ref.pdb	pis_336e0098_all-000044_aa.pdb	11.83	pis	SimRNA
845	845	5k7c_clean_onechain_renumber_as_puzzle_ref.pdb	pis_336e0098_all-000045_aa.pdb	17.65	pis	SimRNA
846	846	5k7c_clean_onechain_renumber_as_puzzle_ref.pdb	pis_336e0098_all-000046_aa.pdb	17.19	pis	SimRNA
847	847	5k7c_clean_onechain_renumber_as_puzzle_ref.pdb	pis_336e0098_all-000047_aa.pdb	15.98	pis	SimRNA
848	848	5k7c_clean_onechain_renumber_as_puzzle_ref.pdb	pis_336e0098_all-000048_aa.pdb	15.28	pis	SimRNA
849	849	5k7c_clean_onechain_renumber_as_puzzle_ref.pdb	pis_336e0098_all-000049_aa.pdb	16.06	pis	SimRNA
850	850	5k7c_clean_onechain_renumber_as_puzzle_ref.pdb	pis_336e0098_all-000050_aa.pdb	16.79	pis	SimRNA
851	851	5k7c_clean_onechain_renumber_as_puzzle_ref.pdb	pis_336e0098_all-000051_aa.pdb	12.86	pis	SimRNA
852	852	5k7c_clean_onechain_renumber_as_puzzle_ref.pdb	pis_336e0098_all-000052_aa.pdb	15.96	pis	SimRNA
853	853	5k7c_clean_onechain_renumber_as_puzzle_ref.pdb	pis_336e0098_all-000053_aa.pdb	15.2	pis	SimRNA
854	854	5k7c_clean_onechain_renumber_as_puzzle_ref.pdb	pis_336e0098_all-000054_aa.pdb	7.83	pis	SimRNA
855	855	5k7c_clean_onechain_renumber_as_puzzle_ref.pdb	pis_336e0098_all-000055_aa.pdb	13.27	pis	SimRNA
856	856	5k7c_clean_onechain_renumber_as_puzzle_ref.pdb	pis_336e0098_all-000056_aa.pdb	15.98	pis	SimRNA
857	857	5k7c_clean_onechain_renumber_as_puzzle_ref.pdb	pis_336e0098_all-000057_aa.pdb	16.4	pis	SimRNA
858	858	5k7c_clean_onechain_renumber_as_puzzle_ref.pdb	pis_336e0098_all-000058_aa.pdb	17.14	pis	SimRNA
859	859	5k7c_clean_onechain_renumber_as_puzzle_ref.pdb	pis_336e0098_all-000059_aa.pdb	7.1	pis	SimRNA
860	860	5k7c_clean_onechain_renumber_as_puzzle_ref.pdb	pis_336e0098_all-000060_aa.pdb	17.48	pis	SimRNA
861	861	5k7c_clean_onechain_renumber_as_puzzle_ref.pdb	pis_336e0098_all-000061_aa.pdb	15.12	pis	SimRNA
862	862	5k7c_clean_onechain_renumber_as_puzzle_ref.pdb	pis_336e0098_all-000062_aa.pdb	15.08	pis	SimRNA
863	863	5k7c_clean_onechain_renumber_as_puzzle_ref.pdb	pis_336e0098_all-000063_aa.pdb	14.03	pis	SimRNA
864	864	5k7c_clean_onechain_renumber_as_puzzle_ref.pdb	pis_336e0098_all-000064_aa.pdb	15.54	pis	SimRNA
865	865	5k7c_clean_onechain_renumber_as_puzzle_ref.pdb	pis_336e0098_all-000065_aa.pdb	17.2	pis	SimRNA
866	866	5k7c_clean_onechain_renumber_as_puzzle_ref.pdb	pis_336e0098_all-000066_aa.pdb	16.09	pis	SimRNA
867	867	5k7c_clean_onechain_renumber_as_puzzle_ref.pdb	pis_336e0098_all-000067_aa.pdb	16	pis	SimRNA
868	868	5k7c_clean_onechain_renumber_as_puzzle_ref.pdb	pis_336e0098_all-000068_aa.pdb	14.27	pis	SimRNA
869	869	5k7c_clean_onechain_renumber_as_puzzle_ref.pdb	pis_336e0098_all-000069_aa.pdb	15.11	pis	SimRNA
870	870	5k7c_clean_onechain_renumber_as_puzzle_ref.pdb	pis_336e0098_all-000070_aa.pdb	17.31	pis	SimRNA
871	871	5k7c_clean_onechain_renumber_as_puzzle_ref.pdb	pis_336e0098_all-000071_aa.pdb	15.27	pis	SimRNA
872	872	5k7c_clean_onechain_renumber_as_puzzle_ref.pdb	pis_336e0098_all-000072_aa.pdb	15.43	pis	SimRNA
873	873	5k7c_clean_onechain_renumber_as_puzzle_ref.pdb	pis_336e0098_all-000073_aa.pdb	13.69	pis	SimRNA
874	874	5k7c_clean_onechain_renumber_as_puzzle_ref.pdb	pis_336e0098_all-000074_aa.pdb	15.61	pis	SimRNA
875	875	5k7c_clean_onechain_renumber_as_puzzle_ref.pdb	pis_336e0098_all-000075_aa.pdb	13.34	pis	SimRNA
876	876	5k7c_clean_onechain_renumber_as_puzzle_ref.pdb	pis_336e0098_all-000076_aa.pdb	12.39	pis	SimRNA
877	877	5k7c_clean_onechain_renumber_as_puzzle_ref.pdb	pis_336e0098_all-000077_aa.pdb	14.85	pis	SimRNA
878	878	5k7c_clean_onechain_renumber_as_puzzle_ref.pdb	pis_336e0098_all-000078_aa.pdb	16.07	pis	SimRNA
879	879	5k7c_clean_onechain_renumber_as_puzzle_ref.pdb	pis_336e0098_all-000079_aa.pdb	18.35	pis	SimRNA
880	880	5k7c_clean_onechain_renumber_as_puzzle_ref.pdb	pis_336e0098_all-000080_aa.pdb	17.05	pis	SimRNA
881	881	5k7c_clean_onechain_renumber_as_puzzle_ref.pdb	pis_336e0098_all-000081_aa.pdb	14.14	pis	SimRNA
882	882	5k7c_clean_onechain_renumber_as_puzzle_ref.pdb	pis_336e0098_all-000082_aa.pdb	13.44	pis	SimRNA
883	883	5k7c_clean_onechain_renumber_as_puzzle_ref.pdb	pis_336e0098_all-000083_aa.pdb	17.15	pis	SimRNA
884	884	5k7c_clean_onechain_renumber_as_puzzle_ref.pdb	pis_336e0098_all-000084_aa.pdb	14.56	pis	SimRNA
885	885	5k7c_clean_onechain_renumber_as_puzzle_ref.pdb	pis_336e0098_all-000085_aa.pdb	15.64	pis	SimRNA
886	886	5k7c_clean_onechain_renumber_as_puzzle_ref.pdb	pis_336e0098_all-000086_aa.pdb	17.41	pis	SimRNA
887	887	5k7c_clean_onechain_renumber_as_puzzle_ref.pdb	pis_336e0098_all-000087_aa.pdb	14.97	pis	SimRNA
888	888	5k7c_clean_onechain_renumber_as_puzzle_ref.pdb	pis_336e0098_all-000088_aa.pdb	13.91	pis	SimRNA
889	889	5k7c_clean_onechain_renumber_as_puzzle_ref.pdb	pis_336e0098_all-000089_aa.pdb	16.21	pis	SimRNA
890	890	5k7c_clean_onechain_renumber_as_puzzle_ref.pdb	pis_336e0098_all-000090_aa.pdb	14.92	pis	SimRNA
891	891	5k7c_clean_onechain_renumber_as_puzzle_ref.pdb	pis_336e0098_all-000091_aa.pdb	11.06	pis	SimRNA
892	892	5k7c_clean_onechain_renumber_as_puzzle_ref.pdb	pis_336e0098_all-000092_aa.pdb	17.18	pis	SimRNA
893	893	5k7c_clean_onechain_renumber_as_puzzle_ref.pdb	pis_336e0098_all-000093_aa.pdb	14.82	pis	SimRNA
894	894	5k7c_clean_onechain_renumber_as_puzzle_ref.pdb	pis_336e0098_all-000094_aa.pdb	18.75	pis	SimRNA
895	895	5k7c_clean_onechain_renumber_as_puzzle_ref.pdb	pis_336e0098_all-000095_aa.pdb	13.02	pis	SimRNA
896	896	5k7c_clean_onechain_renumber_as_puzzle_ref.pdb	pis_336e0098_all-000096_aa.pdb	11.65	pis	SimRNA
897	897	5k7c_clean_onechain_renumber_as_puzzle_ref.pdb	pis_336e0098_all-000097_aa.pdb	17.81	pis	SimRNA
898	898	5k7c_clean_onechain_renumber_as_puzzle_ref.pdb	pis_336e0098_all-000098_aa.pdb	16.12	pis	SimRNA
899	899	5k7c_clean_onechain_renumber_as_puzzle_ref.pdb	pis_336e0098_all-000099_aa.pdb	15.95	pis	SimRNA
900	900	5k7c_clean_onechain_renumber_as_puzzle_ref.pdb	pis_336e0098_all-000100_aa.pdb	14.95	pis	SimRNA
0	0	5k7c_clean_onechain_renumber_as_puzzle_ref.pdb	jcv-976077b6_all_top200-000001_aa.pdb	16.55	jcv	SimRNA
1	1	5k7c_clean_onechain_renumber_as_puzzle_ref.pdb	jcv-976077b6_all_top200-000002_aa.pdb	15.33	jcv	SimRNA
2	2	5k7c_clean_onechain_renumber_as_puzzle_ref.pdb	jcv-976077b6_all_top200-000003_aa.pdb	16.71	jcv	SimRNA
3	3	5k7c_clean_onechain_renumber_as_puzzle_ref.pdb	jcv-976077b6_all_top200-000004_aa.pdb	16.68	jcv	SimRNA
4	4	5k7c_clean_onechain_renumber_as_puzzle_ref.pdb	jcv-976077b6_all_top200-000005_aa.pdb	16.85	jcv	SimRNA
5	5	5k7c_clean_onechain_renumber_as_puzzle_ref.pdb	jcv-976077b6_all_top200-000006_aa.pdb	16.52	jcv	SimRNA
6	6	5k7c_clean_onechain_renumber_as_puzzle_ref.pdb	jcv-976077b6_all_top200-000007_aa.pdb	16.54	jcv	SimRNA
7	7	5k7c_clean_onechain_renumber_as_puzzle_ref.pdb	jcv-976077b6_all_top200-000008_aa.pdb	15.68	jcv	SimRNA
8	8	5k7c_clean_onechain_renumber_as_puzzle_ref.pdb	jcv-976077b6_all_top200-000009_aa.pdb	16.2	jcv	SimRNA
9	9	5k7c_clean_onechain_renumber_as_puzzle_ref.pdb	jcv-976077b6_all_top200-000010_aa.pdb	12.74	jcv	SimRNA
10	10	5k7c_clean_onechain_renumber_as_puzzle_ref.pdb	jcv-976077b6_all_top200-000011_aa.pdb	16.87	jcv	SimRNA
11	11	5k7c_clean_onechain_renumber_as_puzzle_ref.pdb	jcv-976077b6_all_top200-000012_aa.pdb	14.74	jcv	SimRNA
12	12	5k7c_clean_onechain_renumber_as_puzzle_ref.pdb	jcv-976077b6_all_top200-000013_aa.pdb	16.35	jcv	SimRNA
13	13	5k7c_clean_onechain_renumber_as_puzzle_ref.pdb	jcv-976077b6_all_top200-000014_aa.pdb	16.81	jcv	SimRNA
14	14	5k7c_clean_onechain_renumber_as_puzzle_ref.pdb	jcv-976077b6_all_top200-000015_aa.pdb	17.28	jcv	SimRNA
15	15	5k7c_clean_onechain_renumber_as_puzzle_ref.pdb	jcv-976077b6_all_top200-000016_aa.pdb	16.59	jcv	SimRNA
16	16	5k7c_clean_onechain_renumber_as_puzzle_ref.pdb	jcv-976077b6_all_top200-000017_aa.pdb	16.37	jcv	SimRNA
17	17	5k7c_clean_onechain_renumber_as_puzzle_ref.pdb	jcv-976077b6_all_top200-000018_aa.pdb	16.44	jcv	SimRNA
18	18	5k7c_clean_onechain_renumber_as_puzzle_ref.pdb	jcv-976077b6_all_top200-000019_aa.pdb	16.9	jcv	SimRNA
19	19	5k7c_clean_onechain_renumber_as_puzzle_ref.pdb	jcv-976077b6_all_top200-000020_aa.pdb	16.03	jcv	SimRNA
20	20	5k7c_clean_onechain_renumber_as_puzzle_ref.pdb	jcv-976077b6_all_top200-000021_aa.pdb	16.62	jcv	SimRNA
21	21	5k7c_clean_onechain_renumber_as_puzzle_ref.pdb	jcv-976077b6_all_top200-000022_aa.pdb	16.87	jcv	SimRNA
22	22	5k7c_clean_onechain_renumber_as_puzzle_ref.pdb	jcv-976077b6_all_top200-000023_aa.pdb	14.96	jcv	SimRNA
23	23	5k7c_clean_onechain_renumber_as_puzzle_ref.pdb	jcv-976077b6_all_top200-000024_aa.pdb	16.62	jcv	SimRNA
24	24	5k7c_clean_onechain_renumber_as_puzzle_ref.pdb	jcv-976077b6_all_top200-000025_aa.pdb	16.63	jcv	SimRNA
25	25	5k7c_clean_onechain_renumber_as_puzzle_ref.pdb	jcv-976077b6_all_top200-000026_aa.pdb	17	jcv	SimRNA
26	26	5k7c_clean_onechain_renumber_as_puzzle_ref.pdb	jcv-976077b6_all_top200-000027_aa.pdb	16.24	jcv	SimRNA
27	27	5k7c_clean_onechain_renumber_as_puzzle_ref.pdb	jcv-976077b6_all_top200-000028_aa.pdb	15.76	jcv	SimRNA
28	28	5k7c_clean_onechain_renumber_as_puzzle_ref.pdb	jcv-976077b6_all_top200-000029_aa.pdb	10.89	jcv	SimRNA
29	29	5k7c_clean_onechain_renumber_as_puzzle_ref.pdb	jcv-976077b6_all_top200-000030_aa.pdb	15.85	jcv	SimRNA
30	30	5k7c_clean_onechain_renumber_as_puzzle_ref.pdb	jcv-976077b6_all_top200-000031_aa.pdb	16.5	jcv	SimRNA
31	31	5k7c_clean_onechain_renumber_as_puzzle_ref.pdb	jcv-976077b6_all_top200-000032_aa.pdb	17.5	jcv	SimRNA
32	32	5k7c_clean_onechain_renumber_as_puzzle_ref.pdb	jcv-976077b6_all_top200-000033_aa.pdb	16.88	jcv	SimRNA
33	33	5k7c_clean_onechain_renumber_as_puzzle_ref.pdb	jcv-976077b6_all_top200-000034_aa.pdb	15.24	jcv	SimRNA
34	34	5k7c_clean_onechain_renumber_as_puzzle_ref.pdb	jcv-976077b6_all_top200-000035_aa.pdb	16.41	jcv	SimRNA
35	35	5k7c_clean_onechain_renumber_as_puzzle_ref.pdb	jcv-976077b6_all_top200-000036_aa.pdb	15.85	jcv	SimRNA
36	36	5k7c_clean_onechain_renumber_as_puzzle_ref.pdb	jcv-976077b6_all_top200-000037_aa.pdb	16.29	jcv	SimRNA
37	37	5k7c_clean_onechain_renumber_as_puzzle_ref.pdb	jcv-976077b6_all_top200-000038_aa.pdb	15.77	jcv	SimRNA
38	38	5k7c_clean_onechain_renumber_as_puzzle_ref.pdb	jcv-976077b6_all_top200-000039_aa.pdb	16.56	jcv	SimRNA
39	39	5k7c_clean_onechain_renumber_as_puzzle_ref.pdb	jcv-976077b6_all_top200-000040_aa.pdb	16.1	jcv	SimRNA
40	40	5k7c_clean_onechain_renumber_as_puzzle_ref.pdb	jcv-976077b6_all_top200-000041_aa.pdb	15.75	jcv	SimRNA
41	41	5k7c_clean_onechain_renumber_as_puzzle_ref.pdb	jcv-976077b6_all_top200-000042_aa.pdb	16.9	jcv	SimRNA
42	42	5k7c_clean_onechain_renumber_as_puzzle_ref.pdb	jcv-976077b6_all_top200-000043_aa.pdb	16.59	jcv	SimRNA
43	43	5k7c_clean_onechain_renumber_as_puzzle_ref.pdb	jcv-976077b6_all_top200-000044_aa.pdb	16.01	jcv	SimRNA
44	44	5k7c_clean_onechain_renumber_as_puzzle_ref.pdb	jcv-976077b6_all_top200-000045_aa.pdb	16.02	jcv	SimRNA
45	45	5k7c_clean_onechain_renumber_as_puzzle_ref.pdb	jcv-976077b6_all_top200-000046_aa.pdb	11.87	jcv	SimRNA
46	46	5k7c_clean_onechain_renumber_as_puzzle_ref.pdb	jcv-976077b6_all_top200-000047_aa.pdb	16.49	jcv	SimRNA
47	47	5k7c_clean_onechain_renumber_as_puzzle_ref.pdb	jcv-976077b6_all_top200-000048_aa.pdb	14.58	jcv	SimRNA
48	48	5k7c_clean_onechain_renumber_as_puzzle_ref.pdb	jcv-976077b6_all_top200-000049_aa.pdb	11.57	jcv	SimRNA
49	49	5k7c_clean_onechain_renumber_as_puzzle_ref.pdb	jcv-976077b6_all_top200-000050_aa.pdb	16.69	jcv	SimRNA
50	50	5k7c_clean_onechain_renumber_as_puzzle_ref.pdb	jcv-976077b6_all_top200-000051_aa.pdb	16.71	jcv	SimRNA
51	51	5k7c_clean_onechain_renumber_as_puzzle_ref.pdb	jcv-976077b6_all_top200-000052_aa.pdb	17.05	jcv	SimRNA
52	52	5k7c_clean_onechain_renumber_as_puzzle_ref.pdb	jcv-976077b6_all_top200-000053_aa.pdb	15.37	jcv	SimRNA
53	53	5k7c_clean_onechain_renumber_as_puzzle_ref.pdb	jcv-976077b6_all_top200-000054_aa.pdb	16.35	jcv	SimRNA
54	54	5k7c_clean_onechain_renumber_as_puzzle_ref.pdb	jcv-976077b6_all_top200-000055_aa.pdb	17.34	jcv	SimRNA
55	55	5k7c_clean_onechain_renumber_as_puzzle_ref.pdb	jcv-976077b6_all_top200-000056_aa.pdb	16.04	jcv	SimRNA
56	56	5k7c_clean_onechain_renumber_as_puzzle_ref.pdb	jcv-976077b6_all_top200-000057_aa.pdb	16.1	jcv	SimRNA
57	57	5k7c_clean_onechain_renumber_as_puzzle_ref.pdb	jcv-976077b6_all_top200-000058_aa.pdb	17.14	jcv	SimRNA
58	58	5k7c_clean_onechain_renumber_as_puzzle_ref.pdb	jcv-976077b6_all_top200-000059_aa.pdb	16.18	jcv	SimRNA
59	59	5k7c_clean_onechain_renumber_as_puzzle_ref.pdb	jcv-976077b6_all_top200-000060_aa.pdb	15.93	jcv	SimRNA
60	60	5k7c_clean_onechain_renumber_as_puzzle_ref.pdb	jcv-976077b6_all_top200-000061_aa.pdb	17.19	jcv	SimRNA
61	61	5k7c_clean_onechain_renumber_as_puzzle_ref.pdb	jcv-976077b6_all_top200-000062_aa.pdb	16.72	jcv	SimRNA
62	62	5k7c_clean_onechain_renumber_as_puzzle_ref.pdb	jcv-976077b6_all_top200-000063_aa.pdb	16.63	jcv	SimRNA
63	63	5k7c_clean_onechain_renumber_as_puzzle_ref.pdb	jcv-976077b6_all_top200-000064_aa.pdb	16.96	jcv	SimRNA
64	64	5k7c_clean_onechain_renumber_as_puzzle_ref.pdb	jcv-976077b6_all_top200-000065_aa.pdb	16.84	jcv	SimRNA
65	65	5k7c_clean_onechain_renumber_as_puzzle_ref.pdb	jcv-976077b6_all_top200-000066_aa.pdb	16.12	jcv	SimRNA
66	66	5k7c_clean_onechain_renumber_as_puzzle_ref.pdb	jcv-976077b6_all_top200-000067_aa.pdb	16.45	jcv	SimRNA
67	67	5k7c_clean_onechain_renumber_as_puzzle_ref.pdb	jcv-976077b6_all_top200-000068_aa.pdb	16.46	jcv	SimRNA
68	68	5k7c_clean_onechain_renumber_as_puzzle_ref.pdb	jcv-976077b6_all_top200-000069_aa.pdb	16.16	jcv	SimRNA
69	69	5k7c_clean_onechain_renumber_as_puzzle_ref.pdb	jcv-976077b6_all_top200-000070_aa.pdb	16.83	jcv	SimRNA
70	70	5k7c_clean_onechain_renumber_as_puzzle_ref.pdb	jcv-976077b6_all_top200-000071_aa.pdb	14.71	jcv	SimRNA
71	71	5k7c_clean_onechain_renumber_as_puzzle_ref.pdb	jcv-976077b6_all_top200-000072_aa.pdb	16.54	jcv	SimRNA
72	72	5k7c_clean_onechain_renumber_as_puzzle_ref.pdb	jcv-976077b6_all_top200-000073_aa.pdb	16.53	jcv	SimRNA
73	73	5k7c_clean_onechain_renumber_as_puzzle_ref.pdb	jcv-976077b6_all_top200-000074_aa.pdb	16.11	jcv	SimRNA
74	74	5k7c_clean_onechain_renumber_as_puzzle_ref.pdb	jcv-976077b6_all_top200-000075_aa.pdb	14.63	jcv	SimRNA
75	75	5k7c_clean_onechain_renumber_as_puzzle_ref.pdb	jcv-976077b6_all_top200-000076_aa.pdb	17.06	jcv	SimRNA
76	76	5k7c_clean_onechain_renumber_as_puzzle_ref.pdb	jcv-976077b6_all_top200-000077_aa.pdb	16.7	jcv	SimRNA
77	77	5k7c_clean_onechain_renumber_as_puzzle_ref.pdb	jcv-976077b6_all_top200-000078_aa.pdb	16.16	jcv	SimRNA
78	78	5k7c_clean_onechain_renumber_as_puzzle_ref.pdb	jcv-976077b6_all_top200-000079_aa.pdb	16.28	jcv	SimRNA
79	79	5k7c_clean_onechain_renumber_as_puzzle_ref.pdb	jcv-976077b6_all_top200-000080_aa.pdb	16.71	jcv	SimRNA
80	80	5k7c_clean_onechain_renumber_as_puzzle_ref.pdb	jcv-976077b6_all_top200-000081_aa.pdb	16.65	jcv	SimRNA
81	81	5k7c_clean_onechain_renumber_as_puzzle_ref.pdb	jcv-976077b6_all_top200-000082_aa.pdb	16.59	jcv	SimRNA
82	82	5k7c_clean_onechain_renumber_as_puzzle_ref.pdb	jcv-976077b6_all_top200-000083_aa.pdb	17.39	jcv	SimRNA
83	83	5k7c_clean_onechain_renumber_as_puzzle_ref.pdb	jcv-976077b6_all_top200-000084_aa.pdb	16.91	jcv	SimRNA
84	84	5k7c_clean_onechain_renumber_as_puzzle_ref.pdb	jcv-976077b6_all_top200-000085_aa.pdb	16.72	jcv	SimRNA
85	85	5k7c_clean_onechain_renumber_as_puzzle_ref.pdb	jcv-976077b6_all_top200-000086_aa.pdb	16.33	jcv	SimRNA
86	86	5k7c_clean_onechain_renumber_as_puzzle_ref.pdb	jcv-976077b6_all_top200-000087_aa.pdb	16.13	jcv	SimRNA
87	87	5k7c_clean_onechain_renumber_as_puzzle_ref.pdb	jcv-976077b6_all_top200-000088_aa.pdb	17.36	jcv	SimRNA
88	88	5k7c_clean_onechain_renumber_as_puzzle_ref.pdb	jcv-976077b6_all_top200-000089_aa.pdb	16.41	jcv	SimRNA
89	89	5k7c_clean_onechain_renumber_as_puzzle_ref.pdb	jcv-976077b6_all_top200-000090_aa.pdb	16.31	jcv	SimRNA
90	90	5k7c_clean_onechain_renumber_as_puzzle_ref.pdb	jcv-976077b6_all_top200-000091_aa.pdb	16.49	jcv	SimRNA
91	91	5k7c_clean_onechain_renumber_as_puzzle_ref.pdb	jcv-976077b6_all_top200-000092_aa.pdb	16.3	jcv	SimRNA
92	92	5k7c_clean_onechain_renumber_as_puzzle_ref.pdb	jcv-976077b6_all_top200-000093_aa.pdb	16.62	jcv	SimRNA
93	93	5k7c_clean_onechain_renumber_as_puzzle_ref.pdb	jcv-976077b6_all_top200-000094_aa.pdb	16.62	jcv	SimRNA
94	94	5k7c_clean_onechain_renumber_as_puzzle_ref.pdb	jcv-976077b6_all_top200-000095_aa.pdb	17.27	jcv	SimRNA
95	95	5k7c_clean_onechain_renumber_as_puzzle_ref.pdb	jcv-976077b6_all_top200-000096_aa.pdb	16.62	jcv	SimRNA
96	96	5k7c_clean_onechain_renumber_as_puzzle_ref.pdb	jcv-976077b6_all_top200-000097_aa.pdb	16.89	jcv	SimRNA
97	97	5k7c_clean_onechain_renumber_as_puzzle_ref.pdb	jcv-976077b6_all_top200-000098_aa.pdb	16.81	jcv	SimRNA
98	98	5k7c_clean_onechain_renumber_as_puzzle_ref.pdb	jcv-976077b6_all_top200-000099_aa.pdb	16.48	jcv	SimRNA
99	99	5k7c_clean_onechain_renumber_as_puzzle_ref.pdb	jcv-976077b6_all_top200-000100_aa.pdb	16.94	jcv	SimRNA
0	0	5k7c_clean_onechain_renumber_as_puzzle_ref.pdb	bsk-a65a285f_all_top200-000001_aa.pdb	15.26	bsk	SimRNA
1	1	5k7c_clean_onechain_renumber_as_puzzle_ref.pdb	bsk-a65a285f_all_top200-000002_aa.pdb	17.1	bsk	SimRNA
2	2	5k7c_clean_onechain_renumber_as_puzzle_ref.pdb	bsk-a65a285f_all_top200-000003_aa.pdb	16.41	bsk	SimRNA
3	3	5k7c_clean_onechain_renumber_as_puzzle_ref.pdb	bsk-a65a285f_all_top200-000004_aa.pdb	13.67	bsk	SimRNA
4	4	5k7c_clean_onechain_renumber_as_puzzle_ref.pdb	bsk-a65a285f_all_top200-000005_aa.pdb	15.38	bsk	SimRNA
5	5	5k7c_clean_onechain_renumber_as_puzzle_ref.pdb	bsk-a65a285f_all_top200-000006_aa.pdb	15.82	bsk	SimRNA
6	6	5k7c_clean_onechain_renumber_as_puzzle_ref.pdb	bsk-a65a285f_all_top200-000007_aa.pdb	17.57	bsk	SimRNA
7	7	5k7c_clean_onechain_renumber_as_puzzle_ref.pdb	bsk-a65a285f_all_top200-000008_aa.pdb	16.13	bsk	SimRNA
8	8	5k7c_clean_onechain_renumber_as_puzzle_ref.pdb	bsk-a65a285f_all_top200-000009_aa.pdb	16.27	bsk	SimRNA
9	9	5k7c_clean_onechain_renumber_as_puzzle_ref.pdb	bsk-a65a285f_all_top200-000010_aa.pdb	16.63	bsk	SimRNA
10	10	5k7c_clean_onechain_renumber_as_puzzle_ref.pdb	bsk-a65a285f_all_top200-000011_aa.pdb	16.36	bsk	SimRNA
11	11	5k7c_clean_onechain_renumber_as_puzzle_ref.pdb	bsk-a65a285f_all_top200-000012_aa.pdb	14.73	bsk	SimRNA
12	12	5k7c_clean_onechain_renumber_as_puzzle_ref.pdb	bsk-a65a285f_all_top200-000013_aa.pdb	16.22	bsk	SimRNA
13	13	5k7c_clean_onechain_renumber_as_puzzle_ref.pdb	bsk-a65a285f_all_top200-000014_aa.pdb	17.28	bsk	SimRNA
14	14	5k7c_clean_onechain_renumber_as_puzzle_ref.pdb	bsk-a65a285f_all_top200-000015_aa.pdb	17.28	bsk	SimRNA
15	15	5k7c_clean_onechain_renumber_as_puzzle_ref.pdb	bsk-a65a285f_all_top200-000016_aa.pdb	15.77	bsk	SimRNA
16	16	5k7c_clean_onechain_renumber_as_puzzle_ref.pdb	bsk-a65a285f_all_top200-000017_aa.pdb	16.74	bsk	SimRNA
17	17	5k7c_clean_onechain_renumber_as_puzzle_ref.pdb	bsk-a65a285f_all_top200-000018_aa.pdb	16.91	bsk	SimRNA
18	18	5k7c_clean_onechain_renumber_as_puzzle_ref.pdb	bsk-a65a285f_all_top200-000019_aa.pdb	15.78	bsk	SimRNA
19	19	5k7c_clean_onechain_renumber_as_puzzle_ref.pdb	bsk-a65a285f_all_top200-000020_aa.pdb	15.21	bsk	SimRNA
20	20	5k7c_clean_onechain_renumber_as_puzzle_ref.pdb	bsk-a65a285f_all_top200-000021_aa.pdb	16.78	bsk	SimRNA
21	21	5k7c_clean_onechain_renumber_as_puzzle_ref.pdb	bsk-a65a285f_all_top200-000022_aa.pdb	16.89	bsk	SimRNA
22	22	5k7c_clean_onechain_renumber_as_puzzle_ref.pdb	bsk-a65a285f_all_top200-000023_aa.pdb	16.33	bsk	SimRNA
23	23	5k7c_clean_onechain_renumber_as_puzzle_ref.pdb	bsk-a65a285f_all_top200-000024_aa.pdb	15.75	bsk	SimRNA
24	24	5k7c_clean_onechain_renumber_as_puzzle_ref.pdb	bsk-a65a285f_all_top200-000025_aa.pdb	15.87	bsk	SimRNA
25	25	5k7c_clean_onechain_renumber_as_puzzle_ref.pdb	bsk-a65a285f_all_top200-000026_aa.pdb	16.62	bsk	SimRNA
26	26	5k7c_clean_onechain_renumber_as_puzzle_ref.pdb	bsk-a65a285f_all_top200-000027_aa.pdb	14.33	bsk	SimRNA
27	27	5k7c_clean_onechain_renumber_as_puzzle_ref.pdb	bsk-a65a285f_all_top200-000028_aa.pdb	16.75	bsk	SimRNA
28	28	5k7c_clean_onechain_renumber_as_puzzle_ref.pdb	bsk-a65a285f_all_top200-000029_aa.pdb	7.84	bsk	SimRNA
29	29	5k7c_clean_onechain_renumber_as_puzzle_ref.pdb	bsk-a65a285f_all_top200-000030_aa.pdb	16.79	bsk	SimRNA
30	30	5k7c_clean_onechain_renumber_as_puzzle_ref.pdb	bsk-a65a285f_all_top200-000031_aa.pdb	15.78	bsk	SimRNA
31	31	5k7c_clean_onechain_renumber_as_puzzle_ref.pdb	bsk-a65a285f_all_top200-000032_aa.pdb	16.73	bsk	SimRNA
32	32	5k7c_clean_onechain_renumber_as_puzzle_ref.pdb	bsk-a65a285f_all_top200-000033_aa.pdb	17.15	bsk	SimRNA
33	33	5k7c_clean_onechain_renumber_as_puzzle_ref.pdb	bsk-a65a285f_all_top200-000034_aa.pdb	8.6	bsk	SimRNA
34	34	5k7c_clean_onechain_renumber_as_puzzle_ref.pdb	bsk-a65a285f_all_top200-000035_aa.pdb	12.98	bsk	SimRNA
35	35	5k7c_clean_onechain_renumber_as_puzzle_ref.pdb	bsk-a65a285f_all_top200-000036_aa.pdb	16.65	bsk	SimRNA
36	36	5k7c_clean_onechain_renumber_as_puzzle_ref.pdb	bsk-a65a285f_all_top200-000037_aa.pdb	11.48	bsk	SimRNA
37	37	5k7c_clean_onechain_renumber_as_puzzle_ref.pdb	bsk-a65a285f_all_top200-000038_aa.pdb	17.36	bsk	SimRNA
38	38	5k7c_clean_onechain_renumber_as_puzzle_ref.pdb	bsk-a65a285f_all_top200-000039_aa.pdb	16.53	bsk	SimRNA
39	39	5k7c_clean_onechain_renumber_as_puzzle_ref.pdb	bsk-a65a285f_all_top200-000040_aa.pdb	16.57	bsk	SimRNA
40	40	5k7c_clean_onechain_renumber_as_puzzle_ref.pdb	bsk-a65a285f_all_top200-000041_aa.pdb	17.04	bsk	SimRNA
41	41	5k7c_clean_onechain_renumber_as_puzzle_ref.pdb	bsk-a65a285f_all_top200-000042_aa.pdb	16.74	bsk	SimRNA
42	42	5k7c_clean_onechain_renumber_as_puzzle_ref.pdb	bsk-a65a285f_all_top200-000043_aa.pdb	17.2	bsk	SimRNA
43	43	5k7c_clean_onechain_renumber_as_puzzle_ref.pdb	bsk-a65a285f_all_top200-000044_aa.pdb	17.2	bsk	SimRNA
44	44	5k7c_clean_onechain_renumber_as_puzzle_ref.pdb	bsk-a65a285f_all_top200-000045_aa.pdb	16.66	bsk	SimRNA
45	45	5k7c_clean_onechain_renumber_as_puzzle_ref.pdb	bsk-a65a285f_all_top200-000046_aa.pdb	8.3	bsk	SimRNA
46	46	5k7c_clean_onechain_renumber_as_puzzle_ref.pdb	bsk-a65a285f_all_top200-000047_aa.pdb	17.04	bsk	SimRNA
47	47	5k7c_clean_onechain_renumber_as_puzzle_ref.pdb	bsk-a65a285f_all_top200-000048_aa.pdb	17.07	bsk	SimRNA
48	48	5k7c_clean_onechain_renumber_as_puzzle_ref.pdb	bsk-a65a285f_all_top200-000049_aa.pdb	16.33	bsk	SimRNA
49	49	5k7c_clean_onechain_renumber_as_puzzle_ref.pdb	bsk-a65a285f_all_top200-000050_aa.pdb	15.87	bsk	SimRNA
50	50	5k7c_clean_onechain_renumber_as_puzzle_ref.pdb	bsk-a65a285f_all_top200-000051_aa.pdb	13.84	bsk	SimRNA
51	51	5k7c_clean_onechain_renumber_as_puzzle_ref.pdb	bsk-a65a285f_all_top200-000052_aa.pdb	17.12	bsk	SimRNA
52	52	5k7c_clean_onechain_renumber_as_puzzle_ref.pdb	bsk-a65a285f_all_top200-000053_aa.pdb	16.11	bsk	SimRNA
53	53	5k7c_clean_onechain_renumber_as_puzzle_ref.pdb	bsk-a65a285f_all_top200-000054_aa.pdb	17.16	bsk	SimRNA
54	54	5k7c_clean_onechain_renumber_as_puzzle_ref.pdb	bsk-a65a285f_all_top200-000055_aa.pdb	15.76	bsk	SimRNA
55	55	5k7c_clean_onechain_renumber_as_puzzle_ref.pdb	bsk-a65a285f_all_top200-000056_aa.pdb	15.41	bsk	SimRNA
56	56	5k7c_clean_onechain_renumber_as_puzzle_ref.pdb	bsk-a65a285f_all_top200-000057_aa.pdb	17.18	bsk	SimRNA
57	57	5k7c_clean_onechain_renumber_as_puzzle_ref.pdb	bsk-a65a285f_all_top200-000058_aa.pdb	15.94	bsk	SimRNA
58	58	5k7c_clean_onechain_renumber_as_puzzle_ref.pdb	bsk-a65a285f_all_top200-000059_aa.pdb	15.31	bsk	SimRNA
59	59	5k7c_clean_onechain_renumber_as_puzzle_ref.pdb	bsk-a65a285f_all_top200-000060_aa.pdb	16.36	bsk	SimRNA
60	60	5k7c_clean_onechain_renumber_as_puzzle_ref.pdb	bsk-a65a285f_all_top200-000061_aa.pdb	14.4	bsk	SimRNA
61	61	5k7c_clean_onechain_renumber_as_puzzle_ref.pdb	bsk-a65a285f_all_top200-000062_aa.pdb	13.54	bsk	SimRNA
62	62	5k7c_clean_onechain_renumber_as_puzzle_ref.pdb	bsk-a65a285f_all_top200-000063_aa.pdb	16.86	bsk	SimRNA
63	63	5k7c_clean_onechain_renumber_as_puzzle_ref.pdb	bsk-a65a285f_all_top200-000064_aa.pdb	17.2	bsk	SimRNA
64	64	5k7c_clean_onechain_renumber_as_puzzle_ref.pdb	bsk-a65a285f_all_top200-000065_aa.pdb	16.12	bsk	SimRNA
65	65	5k7c_clean_onechain_renumber_as_puzzle_ref.pdb	bsk-a65a285f_all_top200-000066_aa.pdb	15.68	bsk	SimRNA
66	66	5k7c_clean_onechain_renumber_as_puzzle_ref.pdb	bsk-a65a285f_all_top200-000067_aa.pdb	16.48	bsk	SimRNA
67	67	5k7c_clean_onechain_renumber_as_puzzle_ref.pdb	bsk-a65a285f_all_top200-000068_aa.pdb	16.44	bsk	SimRNA
68	68	5k7c_clean_onechain_renumber_as_puzzle_ref.pdb	bsk-a65a285f_all_top200-000069_aa.pdb	16.38	bsk	SimRNA
69	69	5k7c_clean_onechain_renumber_as_puzzle_ref.pdb	bsk-a65a285f_all_top200-000070_aa.pdb	16.09	bsk	SimRNA
70	70	5k7c_clean_onechain_renumber_as_puzzle_ref.pdb	bsk-a65a285f_all_top200-000071_aa.pdb	17.56	bsk	SimRNA
71	71	5k7c_clean_onechain_renumber_as_puzzle_ref.pdb	bsk-a65a285f_all_top200-000072_aa.pdb	17.36	bsk	SimRNA
72	72	5k7c_clean_onechain_renumber_as_puzzle_ref.pdb	bsk-a65a285f_all_top200-000073_aa.pdb	16.89	bsk	SimRNA
73	73	5k7c_clean_onechain_renumber_as_puzzle_ref.pdb	bsk-a65a285f_all_top200-000074_aa.pdb	14.46	bsk	SimRNA
74	74	5k7c_clean_onechain_renumber_as_puzzle_ref.pdb	bsk-a65a285f_all_top200-000075_aa.pdb	16.5	bsk	SimRNA
75	75	5k7c_clean_onechain_renumber_as_puzzle_ref.pdb	bsk-a65a285f_all_top200-000076_aa.pdb	17.37	bsk	SimRNA
76	76	5k7c_clean_onechain_renumber_as_puzzle_ref.pdb	bsk-a65a285f_all_top200-000077_aa.pdb	15.81	bsk	SimRNA
77	77	5k7c_clean_onechain_renumber_as_puzzle_ref.pdb	bsk-a65a285f_all_top200-000078_aa.pdb	17.11	bsk	SimRNA
78	78	5k7c_clean_onechain_renumber_as_puzzle_ref.pdb	bsk-a65a285f_all_top200-000079_aa.pdb	17.04	bsk	SimRNA
79	79	5k7c_clean_onechain_renumber_as_puzzle_ref.pdb	bsk-a65a285f_all_top200-000080_aa.pdb	14.93	bsk	SimRNA
80	80	5k7c_clean_onechain_renumber_as_puzzle_ref.pdb	bsk-a65a285f_all_top200-000081_aa.pdb	16.64	bsk	SimRNA
81	81	5k7c_clean_onechain_renumber_as_puzzle_ref.pdb	bsk-a65a285f_all_top200-000082_aa.pdb	17.32	bsk	SimRNA
82	82	5k7c_clean_onechain_renumber_as_puzzle_ref.pdb	bsk-a65a285f_all_top200-000083_aa.pdb	16.17	bsk	SimRNA
83	83	5k7c_clean_onechain_renumber_as_puzzle_ref.pdb	bsk-a65a285f_all_top200-000084_aa.pdb	16.84	bsk	SimRNA
84	84	5k7c_clean_onechain_renumber_as_puzzle_ref.pdb	bsk-a65a285f_all_top200-000085_aa.pdb	16.64	bsk	SimRNA
85	85	5k7c_clean_onechain_renumber_as_puzzle_ref.pdb	bsk-a65a285f_all_top200-000086_aa.pdb	16.66	bsk	SimRNA
86	86	5k7c_clean_onechain_renumber_as_puzzle_ref.pdb	bsk-a65a285f_all_top200-000087_aa.pdb	15.9	bsk	SimRNA
87	87	5k7c_clean_onechain_renumber_as_puzzle_ref.pdb	bsk-a65a285f_all_top200-000088_aa.pdb	15.91	bsk	SimRNA
88	88	5k7c_clean_onechain_renumber_as_puzzle_ref.pdb	bsk-a65a285f_all_top200-000089_aa.pdb	17.71	bsk	SimRNA
89	89	5k7c_clean_onechain_renumber_as_puzzle_ref.pdb	bsk-a65a285f_all_top200-000090_aa.pdb	16.19	bsk	SimRNA
90	90	5k7c_clean_onechain_renumber_as_puzzle_ref.pdb	bsk-a65a285f_all_top200-000091_aa.pdb	17.31	bsk	SimRNA
91	91	5k7c_clean_onechain_renumber_as_puzzle_ref.pdb	bsk-a65a285f_all_top200-000092_aa.pdb	16.38	bsk	SimRNA
92	92	5k7c_clean_onechain_renumber_as_puzzle_ref.pdb	bsk-a65a285f_all_top200-000093_aa.pdb	15.61	bsk	SimRNA
93	93	5k7c_clean_onechain_renumber_as_puzzle_ref.pdb	bsk-a65a285f_all_top200-000094_aa.pdb	16.09	bsk	SimRNA
94	94	5k7c_clean_onechain_renumber_as_puzzle_ref.pdb	bsk-a65a285f_all_top200-000095_aa.pdb	16.21	bsk	SimRNA
95	95	5k7c_clean_onechain_renumber_as_puzzle_ref.pdb	bsk-a65a285f_all_top200-000096_aa.pdb	17.07	bsk	SimRNA
96	96	5k7c_clean_onechain_renumber_as_puzzle_ref.pdb	bsk-a65a285f_all_top200-000097_aa.pdb	16.69	bsk	SimRNA
97	97	5k7c_clean_onechain_renumber_as_puzzle_ref.pdb	bsk-a65a285f_all_top200-000098_aa.pdb	14.03	bsk	SimRNA
98	98	5k7c_clean_onechain_renumber_as_puzzle_ref.pdb	bsk-a65a285f_all_top200-000099_aa.pdb	17.12	bsk	SimRNA
99	99	5k7c_clean_onechain_renumber_as_puzzle_ref.pdb	bsk-a65a285f_all_top200-000100_aa.pdb	16.98	bsk	SimRNA
0	0	5k7c_clean_onechain_renumber_as_puzzle_ref.pdb	s44-ccc6417d_all_top200-000001_aa.pdb	12.72	s44	SimRNA
1	1	5k7c_clean_onechain_renumber_as_puzzle_ref.pdb	s44-ccc6417d_all_top200-000002_aa.pdb	14.88	s44	SimRNA
2	2	5k7c_clean_onechain_renumber_as_puzzle_ref.pdb	s44-ccc6417d_all_top200-000003_aa.pdb	15.25	s44	SimRNA
3	3	5k7c_clean_onechain_renumber_as_puzzle_ref.pdb	s44-ccc6417d_all_top200-000004_aa.pdb	14.39	s44	SimRNA
4	4	5k7c_clean_onechain_renumber_as_puzzle_ref.pdb	s44-ccc6417d_all_top200-000005_aa.pdb	16.01	s44	SimRNA
5	5	5k7c_clean_onechain_renumber_as_puzzle_ref.pdb	s44-ccc6417d_all_top200-000006_aa.pdb	12.78	s44	SimRNA
6	6	5k7c_clean_onechain_renumber_as_puzzle_ref.pdb	s44-ccc6417d_all_top200-000007_aa.pdb	15.76	s44	SimRNA
7	7	5k7c_clean_onechain_renumber_as_puzzle_ref.pdb	s44-ccc6417d_all_top200-000008_aa.pdb	12.96	s44	SimRNA
8	8	5k7c_clean_onechain_renumber_as_puzzle_ref.pdb	s44-ccc6417d_all_top200-000009_aa.pdb	14.32	s44	SimRNA
9	9	5k7c_clean_onechain_renumber_as_puzzle_ref.pdb	s44-ccc6417d_all_top200-000010_aa.pdb	13.22	s44	SimRNA
10	10	5k7c_clean_onechain_renumber_as_puzzle_ref.pdb	s44-ccc6417d_all_top200-000011_aa.pdb	13.6	s44	SimRNA
11	11	5k7c_clean_onechain_renumber_as_puzzle_ref.pdb	s44-ccc6417d_all_top200-000012_aa.pdb	14.59	s44	SimRNA
12	12	5k7c_clean_onechain_renumber_as_puzzle_ref.pdb	s44-ccc6417d_all_top200-000013_aa.pdb	15.62	s44	SimRNA
13	13	5k7c_clean_onechain_renumber_as_puzzle_ref.pdb	s44-ccc6417d_all_top200-000014_aa.pdb	13.42	s44	SimRNA
14	14	5k7c_clean_onechain_renumber_as_puzzle_ref.pdb	s44-ccc6417d_all_top200-000015_aa.pdb	14.22	s44	SimRNA
15	15	5k7c_clean_onechain_renumber_as_puzzle_ref.pdb	s44-ccc6417d_all_top200-000016_aa.pdb	13.97	s44	SimRNA
16	16	5k7c_clean_onechain_renumber_as_puzzle_ref.pdb	s44-ccc6417d_all_top200-000017_aa.pdb	14.7	s44	SimRNA
17	17	5k7c_clean_onechain_renumber_as_puzzle_ref.pdb	s44-ccc6417d_all_top200-000018_aa.pdb	14.74	s44	SimRNA
18	18	5k7c_clean_onechain_renumber_as_puzzle_ref.pdb	s44-ccc6417d_all_top200-000019_aa.pdb	15.38	s44	SimRNA
19	19	5k7c_clean_onechain_renumber_as_puzzle_ref.pdb	s44-ccc6417d_all_top200-000020_aa.pdb	14.72	s44	SimRNA
20	20	5k7c_clean_onechain_renumber_as_puzzle_ref.pdb	s44-ccc6417d_all_top200-000021_aa.pdb	15.93	s44	SimRNA
21	21	5k7c_clean_onechain_renumber_as_puzzle_ref.pdb	s44-ccc6417d_all_top200-000022_aa.pdb	14.52	s44	SimRNA
22	22	5k7c_clean_onechain_renumber_as_puzzle_ref.pdb	s44-ccc6417d_all_top200-000023_aa.pdb	15.07	s44	SimRNA
23	23	5k7c_clean_onechain_renumber_as_puzzle_ref.pdb	s44-ccc6417d_all_top200-000024_aa.pdb	11.87	s44	SimRNA
24	24	5k7c_clean_onechain_renumber_as_puzzle_ref.pdb	s44-ccc6417d_all_top200-000025_aa.pdb	14.08	s44	SimRNA
25	25	5k7c_clean_onechain_renumber_as_puzzle_ref.pdb	s44-ccc6417d_all_top200-000026_aa.pdb	16.39	s44	SimRNA
26	26	5k7c_clean_onechain_renumber_as_puzzle_ref.pdb	s44-ccc6417d_all_top200-000027_aa.pdb	14.37	s44	SimRNA
27	27	5k7c_clean_onechain_renumber_as_puzzle_ref.pdb	s44-ccc6417d_all_top200-000028_aa.pdb	14.85	s44	SimRNA
28	28	5k7c_clean_onechain_renumber_as_puzzle_ref.pdb	s44-ccc6417d_all_top200-000029_aa.pdb	15.43	s44	SimRNA
29	29	5k7c_clean_onechain_renumber_as_puzzle_ref.pdb	s44-ccc6417d_all_top200-000030_aa.pdb	11.44	s44	SimRNA
30	30	5k7c_clean_onechain_renumber_as_puzzle_ref.pdb	s44-ccc6417d_all_top200-000031_aa.pdb	15.7	s44	SimRNA
31	31	5k7c_clean_onechain_renumber_as_puzzle_ref.pdb	s44-ccc6417d_all_top200-000032_aa.pdb	15.25	s44	SimRNA
32	32	5k7c_clean_onechain_renumber_as_puzzle_ref.pdb	s44-ccc6417d_all_top200-000033_aa.pdb	15.2	s44	SimRNA
33	33	5k7c_clean_onechain_renumber_as_puzzle_ref.pdb	s44-ccc6417d_all_top200-000034_aa.pdb	14.12	s44	SimRNA
34	34	5k7c_clean_onechain_renumber_as_puzzle_ref.pdb	s44-ccc6417d_all_top200-000035_aa.pdb	12.68	s44	SimRNA
35	35	5k7c_clean_onechain_renumber_as_puzzle_ref.pdb	s44-ccc6417d_all_top200-000036_aa.pdb	14.32	s44	SimRNA
36	36	5k7c_clean_onechain_renumber_as_puzzle_ref.pdb	s44-ccc6417d_all_top200-000037_aa.pdb	13.89	s44	SimRNA
37	37	5k7c_clean_onechain_renumber_as_puzzle_ref.pdb	s44-ccc6417d_all_top200-000038_aa.pdb	15.11	s44	SimRNA
38	38	5k7c_clean_onechain_renumber_as_puzzle_ref.pdb	s44-ccc6417d_all_top200-000039_aa.pdb	13.63	s44	SimRNA
39	39	5k7c_clean_onechain_renumber_as_puzzle_ref.pdb	s44-ccc6417d_all_top200-000040_aa.pdb	15.21	s44	SimRNA
40	40	5k7c_clean_onechain_renumber_as_puzzle_ref.pdb	s44-ccc6417d_all_top200-000041_aa.pdb	15.29	s44	SimRNA
41	41	5k7c_clean_onechain_renumber_as_puzzle_ref.pdb	s44-ccc6417d_all_top200-000042_aa.pdb	15.95	s44	SimRNA
42	42	5k7c_clean_onechain_renumber_as_puzzle_ref.pdb	s44-ccc6417d_all_top200-000043_aa.pdb	13.12	s44	SimRNA
43	43	5k7c_clean_onechain_renumber_as_puzzle_ref.pdb	s44-ccc6417d_all_top200-000044_aa.pdb	14.96	s44	SimRNA
44	44	5k7c_clean_onechain_renumber_as_puzzle_ref.pdb	s44-ccc6417d_all_top200-000045_aa.pdb	15.69	s44	SimRNA
45	45	5k7c_clean_onechain_renumber_as_puzzle_ref.pdb	s44-ccc6417d_all_top200-000046_aa.pdb	14.94	s44	SimRNA
46	46	5k7c_clean_onechain_renumber_as_puzzle_ref.pdb	s44-ccc6417d_all_top200-000047_aa.pdb	16.83	s44	SimRNA
47	47	5k7c_clean_onechain_renumber_as_puzzle_ref.pdb	s44-ccc6417d_all_top200-000048_aa.pdb	13.96	s44	SimRNA
48	48	5k7c_clean_onechain_renumber_as_puzzle_ref.pdb	s44-ccc6417d_all_top200-000049_aa.pdb	14.81	s44	SimRNA
49	49	5k7c_clean_onechain_renumber_as_puzzle_ref.pdb	s44-ccc6417d_all_top200-000050_aa.pdb	13.87	s44	SimRNA
50	50	5k7c_clean_onechain_renumber_as_puzzle_ref.pdb	s44-ccc6417d_all_top200-000051_aa.pdb	15.52	s44	SimRNA
51	51	5k7c_clean_onechain_renumber_as_puzzle_ref.pdb	s44-ccc6417d_all_top200-000052_aa.pdb	14.37	s44	SimRNA
52	52	5k7c_clean_onechain_renumber_as_puzzle_ref.pdb	s44-ccc6417d_all_top200-000053_aa.pdb	15.2	s44	SimRNA
53	53	5k7c_clean_onechain_renumber_as_puzzle_ref.pdb	s44-ccc6417d_all_top200-000054_aa.pdb	15.32	s44	SimRNA
54	54	5k7c_clean_onechain_renumber_as_puzzle_ref.pdb	s44-ccc6417d_all_top200-000055_aa.pdb	14.87	s44	SimRNA
55	55	5k7c_clean_onechain_renumber_as_puzzle_ref.pdb	s44-ccc6417d_all_top200-000056_aa.pdb	14.87	s44	SimRNA
56	56	5k7c_clean_onechain_renumber_as_puzzle_ref.pdb	s44-ccc6417d_all_top200-000057_aa.pdb	12.88	s44	SimRNA
57	57	5k7c_clean_onechain_renumber_as_puzzle_ref.pdb	s44-ccc6417d_all_top200-000058_aa.pdb	13.54	s44	SimRNA
58	58	5k7c_clean_onechain_renumber_as_puzzle_ref.pdb	s44-ccc6417d_all_top200-000059_aa.pdb	13.01	s44	SimRNA
59	59	5k7c_clean_onechain_renumber_as_puzzle_ref.pdb	s44-ccc6417d_all_top200-000060_aa.pdb	14.56	s44	SimRNA
60	60	5k7c_clean_onechain_renumber_as_puzzle_ref.pdb	s44-ccc6417d_all_top200-000061_aa.pdb	15.61	s44	SimRNA
61	61	5k7c_clean_onechain_renumber_as_puzzle_ref.pdb	s44-ccc6417d_all_top200-000062_aa.pdb	12.1	s44	SimRNA
62	62	5k7c_clean_onechain_renumber_as_puzzle_ref.pdb	s44-ccc6417d_all_top200-000063_aa.pdb	14.64	s44	SimRNA
63	63	5k7c_clean_onechain_renumber_as_puzzle_ref.pdb	s44-ccc6417d_all_top200-000064_aa.pdb	15.86	s44	SimRNA
64	64	5k7c_clean_onechain_renumber_as_puzzle_ref.pdb	s44-ccc6417d_all_top200-000065_aa.pdb	13.03	s44	SimRNA
65	65	5k7c_clean_onechain_renumber_as_puzzle_ref.pdb	s44-ccc6417d_all_top200-000066_aa.pdb	12.58	s44	SimRNA
66	66	5k7c_clean_onechain_renumber_as_puzzle_ref.pdb	s44-ccc6417d_all_top200-000067_aa.pdb	14.74	s44	SimRNA
67	67	5k7c_clean_onechain_renumber_as_puzzle_ref.pdb	s44-ccc6417d_all_top200-000068_aa.pdb	13.83	s44	SimRNA
68	68	5k7c_clean_onechain_renumber_as_puzzle_ref.pdb	s44-ccc6417d_all_top200-000069_aa.pdb	15.93	s44	SimRNA
69	69	5k7c_clean_onechain_renumber_as_puzzle_ref.pdb	s44-ccc6417d_all_top200-000070_aa.pdb	12.96	s44	SimRNA
70	70	5k7c_clean_onechain_renumber_as_puzzle_ref.pdb	s44-ccc6417d_all_top200-000071_aa.pdb	12.85	s44	SimRNA
71	71	5k7c_clean_onechain_renumber_as_puzzle_ref.pdb	s44-ccc6417d_all_top200-000072_aa.pdb	15.61	s44	SimRNA
72	72	5k7c_clean_onechain_renumber_as_puzzle_ref.pdb	s44-ccc6417d_all_top200-000073_aa.pdb	14.99	s44	SimRNA
73	73	5k7c_clean_onechain_renumber_as_puzzle_ref.pdb	s44-ccc6417d_all_top200-000074_aa.pdb	14.56	s44	SimRNA
74	74	5k7c_clean_onechain_renumber_as_puzzle_ref.pdb	s44-ccc6417d_all_top200-000075_aa.pdb	15.33	s44	SimRNA
75	75	5k7c_clean_onechain_renumber_as_puzzle_ref.pdb	s44-ccc6417d_all_top200-000076_aa.pdb	13.18	s44	SimRNA
76	76	5k7c_clean_onechain_renumber_as_puzzle_ref.pdb	s44-ccc6417d_all_top200-000077_aa.pdb	14.19	s44	SimRNA
77	77	5k7c_clean_onechain_renumber_as_puzzle_ref.pdb	s44-ccc6417d_all_top200-000078_aa.pdb	14.67	s44	SimRNA
78	78	5k7c_clean_onechain_renumber_as_puzzle_ref.pdb	s44-ccc6417d_all_top200-000079_aa.pdb	9.71	s44	SimRNA
79	79	5k7c_clean_onechain_renumber_as_puzzle_ref.pdb	s44-ccc6417d_all_top200-000080_aa.pdb	14.9	s44	SimRNA
80	80	5k7c_clean_onechain_renumber_as_puzzle_ref.pdb	s44-ccc6417d_all_top200-000081_aa.pdb	15.45	s44	SimRNA
81	81	5k7c_clean_onechain_renumber_as_puzzle_ref.pdb	s44-ccc6417d_all_top200-000082_aa.pdb	15.53	s44	SimRNA
82	82	5k7c_clean_onechain_renumber_as_puzzle_ref.pdb	s44-ccc6417d_all_top200-000083_aa.pdb	15.78	s44	SimRNA
83	83	5k7c_clean_onechain_renumber_as_puzzle_ref.pdb	s44-ccc6417d_all_top200-000084_aa.pdb	14.73	s44	SimRNA
84	84	5k7c_clean_onechain_renumber_as_puzzle_ref.pdb	s44-ccc6417d_all_top200-000085_aa.pdb	15.71	s44	SimRNA
85	85	5k7c_clean_onechain_renumber_as_puzzle_ref.pdb	s44-ccc6417d_all_top200-000086_aa.pdb	15.95	s44	SimRNA
86	86	5k7c_clean_onechain_renumber_as_puzzle_ref.pdb	s44-ccc6417d_all_top200-000087_aa.pdb	12.42	s44	SimRNA
87	87	5k7c_clean_onechain_renumber_as_puzzle_ref.pdb	s44-ccc6417d_all_top200-000088_aa.pdb	14.87	s44	SimRNA
88	88	5k7c_clean_onechain_renumber_as_puzzle_ref.pdb	s44-ccc6417d_all_top200-000089_aa.pdb	13.3	s44	SimRNA
89	89	5k7c_clean_onechain_renumber_as_puzzle_ref.pdb	s44-ccc6417d_all_top200-000090_aa.pdb	14.63	s44	SimRNA
90	90	5k7c_clean_onechain_renumber_as_puzzle_ref.pdb	s44-ccc6417d_all_top200-000091_aa.pdb	12.24	s44	SimRNA
91	91	5k7c_clean_onechain_renumber_as_puzzle_ref.pdb	s44-ccc6417d_all_top200-000092_aa.pdb	14.05	s44	SimRNA
92	92	5k7c_clean_onechain_renumber_as_puzzle_ref.pdb	s44-ccc6417d_all_top200-000093_aa.pdb	13.66	s44	SimRNA
93	93	5k7c_clean_onechain_renumber_as_puzzle_ref.pdb	s44-ccc6417d_all_top200-000094_aa.pdb	15.4	s44	SimRNA
94	94	5k7c_clean_onechain_renumber_as_puzzle_ref.pdb	s44-ccc6417d_all_top200-000095_aa.pdb	12.62	s44	SimRNA
95	95	5k7c_clean_onechain_renumber_as_puzzle_ref.pdb	s44-ccc6417d_all_top200-000096_aa.pdb	14.88	s44	SimRNA
96	96	5k7c_clean_onechain_renumber_as_puzzle_ref.pdb	s44-ccc6417d_all_top200-000097_aa.pdb	12.56	s44	SimRNA
97	97	5k7c_clean_onechain_renumber_as_puzzle_ref.pdb	s44-ccc6417d_all_top200-000098_aa.pdb	14.82	s44	SimRNA
98	98	5k7c_clean_onechain_renumber_as_puzzle_ref.pdb	s44-ccc6417d_all_top200-000099_aa.pdb	13.91	s44	SimRNA
99	99	5k7c_clean_onechain_renumber_as_puzzle_ref.pdb	s44-ccc6417d_all_top200-000100_aa.pdb	11.57	s44	SimRNA
0	0	5k7c_clean_onechain_renumber_as_puzzle_ref.pdb	rum-3b127ea3_all_top200-000001_aa.pdb	14.94	rum	SimRNA
1	1	5k7c_clean_onechain_renumber_as_puzzle_ref.pdb	rum-3b127ea3_all_top200-000002_aa.pdb	14.96	rum	SimRNA
2	2	5k7c_clean_onechain_renumber_as_puzzle_ref.pdb	rum-3b127ea3_all_top200-000003_aa.pdb	13.25	rum	SimRNA
3	3	5k7c_clean_onechain_renumber_as_puzzle_ref.pdb	rum-3b127ea3_all_top200-000004_aa.pdb	12.96	rum	SimRNA
4	4	5k7c_clean_onechain_renumber_as_puzzle_ref.pdb	rum-3b127ea3_all_top200-000005_aa.pdb	14.22	rum	SimRNA
5	5	5k7c_clean_onechain_renumber_as_puzzle_ref.pdb	rum-3b127ea3_all_top200-000006_aa.pdb	15.48	rum	SimRNA
6	6	5k7c_clean_onechain_renumber_as_puzzle_ref.pdb	rum-3b127ea3_all_top200-000007_aa.pdb	14.66	rum	SimRNA
7	7	5k7c_clean_onechain_renumber_as_puzzle_ref.pdb	rum-3b127ea3_all_top200-000008_aa.pdb	14.55	rum	SimRNA
8	8	5k7c_clean_onechain_renumber_as_puzzle_ref.pdb	rum-3b127ea3_all_top200-000009_aa.pdb	14.27	rum	SimRNA
9	9	5k7c_clean_onechain_renumber_as_puzzle_ref.pdb	rum-3b127ea3_all_top200-000010_aa.pdb	13.59	rum	SimRNA
10	10	5k7c_clean_onechain_renumber_as_puzzle_ref.pdb	rum-3b127ea3_all_top200-000011_aa.pdb	4.73	rum	SimRNA
11	11	5k7c_clean_onechain_renumber_as_puzzle_ref.pdb	rum-3b127ea3_all_top200-000012_aa.pdb	13.66	rum	SimRNA
12	12	5k7c_clean_onechain_renumber_as_puzzle_ref.pdb	rum-3b127ea3_all_top200-000013_aa.pdb	13.34	rum	SimRNA
13	13	5k7c_clean_onechain_renumber_as_puzzle_ref.pdb	rum-3b127ea3_all_top200-000014_aa.pdb	15	rum	SimRNA
14	14	5k7c_clean_onechain_renumber_as_puzzle_ref.pdb	rum-3b127ea3_all_top200-000015_aa.pdb	14.14	rum	SimRNA
15	15	5k7c_clean_onechain_renumber_as_puzzle_ref.pdb	rum-3b127ea3_all_top200-000016_aa.pdb	13.09	rum	SimRNA
16	16	5k7c_clean_onechain_renumber_as_puzzle_ref.pdb	rum-3b127ea3_all_top200-000017_aa.pdb	13.79	rum	SimRNA
17	17	5k7c_clean_onechain_renumber_as_puzzle_ref.pdb	rum-3b127ea3_all_top200-000018_aa.pdb	13.63	rum	SimRNA
18	18	5k7c_clean_onechain_renumber_as_puzzle_ref.pdb	rum-3b127ea3_all_top200-000019_aa.pdb	8.44	rum	SimRNA
19	19	5k7c_clean_onechain_renumber_as_puzzle_ref.pdb	rum-3b127ea3_all_top200-000020_aa.pdb	13.39	rum	SimRNA
20	20	5k7c_clean_onechain_renumber_as_puzzle_ref.pdb	rum-3b127ea3_all_top200-000021_aa.pdb	13.14	rum	SimRNA
21	21	5k7c_clean_onechain_renumber_as_puzzle_ref.pdb	rum-3b127ea3_all_top200-000022_aa.pdb	14.45	rum	SimRNA
22	22	5k7c_clean_onechain_renumber_as_puzzle_ref.pdb	rum-3b127ea3_all_top200-000023_aa.pdb	4.39	rum	SimRNA
23	23	5k7c_clean_onechain_renumber_as_puzzle_ref.pdb	rum-3b127ea3_all_top200-000024_aa.pdb	12.48	rum	SimRNA
24	24	5k7c_clean_onechain_renumber_as_puzzle_ref.pdb	rum-3b127ea3_all_top200-000025_aa.pdb	14.15	rum	SimRNA
25	25	5k7c_clean_onechain_renumber_as_puzzle_ref.pdb	rum-3b127ea3_all_top200-000026_aa.pdb	5.34	rum	SimRNA
26	26	5k7c_clean_onechain_renumber_as_puzzle_ref.pdb	rum-3b127ea3_all_top200-000027_aa.pdb	13.36	rum	SimRNA
27	27	5k7c_clean_onechain_renumber_as_puzzle_ref.pdb	rum-3b127ea3_all_top200-000028_aa.pdb	14.13	rum	SimRNA
28	28	5k7c_clean_onechain_renumber_as_puzzle_ref.pdb	rum-3b127ea3_all_top200-000029_aa.pdb	14.77	rum	SimRNA
29	29	5k7c_clean_onechain_renumber_as_puzzle_ref.pdb	rum-3b127ea3_all_top200-000030_aa.pdb	6.49	rum	SimRNA
30	30	5k7c_clean_onechain_renumber_as_puzzle_ref.pdb	rum-3b127ea3_all_top200-000031_aa.pdb	14.39	rum	SimRNA
31	31	5k7c_clean_onechain_renumber_as_puzzle_ref.pdb	rum-3b127ea3_all_top200-000032_aa.pdb	13.44	rum	SimRNA
32	32	5k7c_clean_onechain_renumber_as_puzzle_ref.pdb	rum-3b127ea3_all_top200-000033_aa.pdb	13.53	rum	SimRNA
33	33	5k7c_clean_onechain_renumber_as_puzzle_ref.pdb	rum-3b127ea3_all_top200-000034_aa.pdb	14.86	rum	SimRNA
34	34	5k7c_clean_onechain_renumber_as_puzzle_ref.pdb	rum-3b127ea3_all_top200-000035_aa.pdb	13.61	rum	SimRNA
35	35	5k7c_clean_onechain_renumber_as_puzzle_ref.pdb	rum-3b127ea3_all_top200-000036_aa.pdb	7.8	rum	SimRNA
36	36	5k7c_clean_onechain_renumber_as_puzzle_ref.pdb	rum-3b127ea3_all_top200-000037_aa.pdb	15.94	rum	SimRNA
37	37	5k7c_clean_onechain_renumber_as_puzzle_ref.pdb	rum-3b127ea3_all_top200-000038_aa.pdb	5.9	rum	SimRNA
38	38	5k7c_clean_onechain_renumber_as_puzzle_ref.pdb	rum-3b127ea3_all_top200-000039_aa.pdb	15.29	rum	SimRNA
39	39	5k7c_clean_onechain_renumber_as_puzzle_ref.pdb	rum-3b127ea3_all_top200-000040_aa.pdb	13.54	rum	SimRNA
40	40	5k7c_clean_onechain_renumber_as_puzzle_ref.pdb	rum-3b127ea3_all_top200-000041_aa.pdb	14.26	rum	SimRNA
41	41	5k7c_clean_onechain_renumber_as_puzzle_ref.pdb	rum-3b127ea3_all_top200-000042_aa.pdb	11.96	rum	SimRNA
42	42	5k7c_clean_onechain_renumber_as_puzzle_ref.pdb	rum-3b127ea3_all_top200-000043_aa.pdb	13.49	rum	SimRNA
43	43	5k7c_clean_onechain_renumber_as_puzzle_ref.pdb	rum-3b127ea3_all_top200-000044_aa.pdb	11.79	rum	SimRNA
44	44	5k7c_clean_onechain_renumber_as_puzzle_ref.pdb	rum-3b127ea3_all_top200-000045_aa.pdb	14.93	rum	SimRNA
45	45	5k7c_clean_onechain_renumber_as_puzzle_ref.pdb	rum-3b127ea3_all_top200-000046_aa.pdb	13.13	rum	SimRNA
46	46	5k7c_clean_onechain_renumber_as_puzzle_ref.pdb	rum-3b127ea3_all_top200-000047_aa.pdb	13.47	rum	SimRNA
47	47	5k7c_clean_onechain_renumber_as_puzzle_ref.pdb	rum-3b127ea3_all_top200-000048_aa.pdb	14.69	rum	SimRNA
48	48	5k7c_clean_onechain_renumber_as_puzzle_ref.pdb	rum-3b127ea3_all_top200-000049_aa.pdb	15.85	rum	SimRNA
49	49	5k7c_clean_onechain_renumber_as_puzzle_ref.pdb	rum-3b127ea3_all_top200-000050_aa.pdb	12.51	rum	SimRNA
50	50	5k7c_clean_onechain_renumber_as_puzzle_ref.pdb	rum-3b127ea3_all_top200-000051_aa.pdb	13.11	rum	SimRNA
51	51	5k7c_clean_onechain_renumber_as_puzzle_ref.pdb	rum-3b127ea3_all_top200-000052_aa.pdb	4.64	rum	SimRNA
52	52	5k7c_clean_onechain_renumber_as_puzzle_ref.pdb	rum-3b127ea3_all_top200-000053_aa.pdb	8.68	rum	SimRNA
53	53	5k7c_clean_onechain_renumber_as_puzzle_ref.pdb	rum-3b127ea3_all_top200-000054_aa.pdb	12.96	rum	SimRNA
54	54	5k7c_clean_onechain_renumber_as_puzzle_ref.pdb	rum-3b127ea3_all_top200-000055_aa.pdb	14.54	rum	SimRNA
55	55	5k7c_clean_onechain_renumber_as_puzzle_ref.pdb	rum-3b127ea3_all_top200-000056_aa.pdb	13.38	rum	SimRNA
56	56	5k7c_clean_onechain_renumber_as_puzzle_ref.pdb	rum-3b127ea3_all_top200-000057_aa.pdb	13.34	rum	SimRNA
57	57	5k7c_clean_onechain_renumber_as_puzzle_ref.pdb	rum-3b127ea3_all_top200-000058_aa.pdb	14.22	rum	SimRNA
58	58	5k7c_clean_onechain_renumber_as_puzzle_ref.pdb	rum-3b127ea3_all_top200-000059_aa.pdb	13.64	rum	SimRNA
59	59	5k7c_clean_onechain_renumber_as_puzzle_ref.pdb	rum-3b127ea3_all_top200-000060_aa.pdb	11.23	rum	SimRNA
60	60	5k7c_clean_onechain_renumber_as_puzzle_ref.pdb	rum-3b127ea3_all_top200-000061_aa.pdb	14.12	rum	SimRNA
61	61	5k7c_clean_onechain_renumber_as_puzzle_ref.pdb	rum-3b127ea3_all_top200-000062_aa.pdb	14.41	rum	SimRNA
62	62	5k7c_clean_onechain_renumber_as_puzzle_ref.pdb	rum-3b127ea3_all_top200-000063_aa.pdb	13.46	rum	SimRNA
63	63	5k7c_clean_onechain_renumber_as_puzzle_ref.pdb	rum-3b127ea3_all_top200-000064_aa.pdb	12.87	rum	SimRNA
64	64	5k7c_clean_onechain_renumber_as_puzzle_ref.pdb	rum-3b127ea3_all_top200-000065_aa.pdb	13.86	rum	SimRNA
65	65	5k7c_clean_onechain_renumber_as_puzzle_ref.pdb	rum-3b127ea3_all_top200-000066_aa.pdb	13.01	rum	SimRNA
66	66	5k7c_clean_onechain_renumber_as_puzzle_ref.pdb	rum-3b127ea3_all_top200-000067_aa.pdb	11.51	rum	SimRNA
67	67	5k7c_clean_onechain_renumber_as_puzzle_ref.pdb	rum-3b127ea3_all_top200-000068_aa.pdb	6.7	rum	SimRNA
68	68	5k7c_clean_onechain_renumber_as_puzzle_ref.pdb	rum-3b127ea3_all_top200-000069_aa.pdb	13.44	rum	SimRNA
69	69	5k7c_clean_onechain_renumber_as_puzzle_ref.pdb	rum-3b127ea3_all_top200-000070_aa.pdb	13.45	rum	SimRNA
70	70	5k7c_clean_onechain_renumber_as_puzzle_ref.pdb	rum-3b127ea3_all_top200-000071_aa.pdb	13.64	rum	SimRNA
71	71	5k7c_clean_onechain_renumber_as_puzzle_ref.pdb	rum-3b127ea3_all_top200-000072_aa.pdb	13.98	rum	SimRNA
72	72	5k7c_clean_onechain_renumber_as_puzzle_ref.pdb	rum-3b127ea3_all_top200-000073_aa.pdb	14.68	rum	SimRNA
73	73	5k7c_clean_onechain_renumber_as_puzzle_ref.pdb	rum-3b127ea3_all_top200-000074_aa.pdb	14.76	rum	SimRNA
74	74	5k7c_clean_onechain_renumber_as_puzzle_ref.pdb	rum-3b127ea3_all_top200-000075_aa.pdb	14.34	rum	SimRNA
75	75	5k7c_clean_onechain_renumber_as_puzzle_ref.pdb	rum-3b127ea3_all_top200-000076_aa.pdb	14.16	rum	SimRNA
76	76	5k7c_clean_onechain_renumber_as_puzzle_ref.pdb	rum-3b127ea3_all_top200-000077_aa.pdb	6.88	rum	SimRNA
77	77	5k7c_clean_onechain_renumber_as_puzzle_ref.pdb	rum-3b127ea3_all_top200-000078_aa.pdb	14.05	rum	SimRNA
78	78	5k7c_clean_onechain_renumber_as_puzzle_ref.pdb	rum-3b127ea3_all_top200-000079_aa.pdb	11.6	rum	SimRNA
79	79	5k7c_clean_onechain_renumber_as_puzzle_ref.pdb	rum-3b127ea3_all_top200-000080_aa.pdb	12.42	rum	SimRNA
80	80	5k7c_clean_onechain_renumber_as_puzzle_ref.pdb	rum-3b127ea3_all_top200-000081_aa.pdb	13.8	rum	SimRNA
81	81	5k7c_clean_onechain_renumber_as_puzzle_ref.pdb	rum-3b127ea3_all_top200-000082_aa.pdb	17.03	rum	SimRNA
82	82	5k7c_clean_onechain_renumber_as_puzzle_ref.pdb	rum-3b127ea3_all_top200-000083_aa.pdb	14.29	rum	SimRNA
83	83	5k7c_clean_onechain_renumber_as_puzzle_ref.pdb	rum-3b127ea3_all_top200-000084_aa.pdb	15.26	rum	SimRNA
84	84	5k7c_clean_onechain_renumber_as_puzzle_ref.pdb	rum-3b127ea3_all_top200-000085_aa.pdb	13.84	rum	SimRNA
85	85	5k7c_clean_onechain_renumber_as_puzzle_ref.pdb	rum-3b127ea3_all_top200-000086_aa.pdb	16.05	rum	SimRNA
86	86	5k7c_clean_onechain_renumber_as_puzzle_ref.pdb	rum-3b127ea3_all_top200-000087_aa.pdb	15.32	rum	SimRNA
87	87	5k7c_clean_onechain_renumber_as_puzzle_ref.pdb	rum-3b127ea3_all_top200-000088_aa.pdb	4.87	rum	SimRNA
88	88	5k7c_clean_onechain_renumber_as_puzzle_ref.pdb	rum-3b127ea3_all_top200-000089_aa.pdb	14.28	rum	SimRNA
89	89	5k7c_clean_onechain_renumber_as_puzzle_ref.pdb	rum-3b127ea3_all_top200-000090_aa.pdb	14.01	rum	SimRNA
90	90	5k7c_clean_onechain_renumber_as_puzzle_ref.pdb	rum-3b127ea3_all_top200-000091_aa.pdb	11.98	rum	SimRNA
91	91	5k7c_clean_onechain_renumber_as_puzzle_ref.pdb	rum-3b127ea3_all_top200-000092_aa.pdb	14.53	rum	SimRNA
92	92	5k7c_clean_onechain_renumber_as_puzzle_ref.pdb	rum-3b127ea3_all_top200-000093_aa.pdb	14.74	rum	SimRNA
93	93	5k7c_clean_onechain_renumber_as_puzzle_ref.pdb	rum-3b127ea3_all_top200-000094_aa.pdb	15.02	rum	SimRNA
94	94	5k7c_clean_onechain_renumber_as_puzzle_ref.pdb	rum-3b127ea3_all_top200-000095_aa.pdb	11.56	rum	SimRNA
95	95	5k7c_clean_onechain_renumber_as_puzzle_ref.pdb	rum-3b127ea3_all_top200-000096_aa.pdb	9.62	rum	SimRNA
96	96	5k7c_clean_onechain_renumber_as_puzzle_ref.pdb	rum-3b127ea3_all_top200-000097_aa.pdb	4.13	rum	SimRNA
97	97	5k7c_clean_onechain_renumber_as_puzzle_ref.pdb	rum-3b127ea3_all_top200-000098_aa.pdb	13.98	rum	SimRNA
98	98	5k7c_clean_onechain_renumber_as_puzzle_ref.pdb	rum-3b127ea3_all_top200-000099_aa.pdb	10.71	rum	SimRNA
99	99	5k7c_clean_onechain_renumber_as_puzzle_ref.pdb	rum-3b127ea3_all_top200-000100_aa.pdb	10.54	rum	SimRNA
0	0	5k7c_clean_onechain_renumber_as_puzzle_ref.pdb	del-da413898_all_top200-000001_aa.pdb	15.01	del	SimRNA
1	1	5k7c_clean_onechain_renumber_as_puzzle_ref.pdb	del-da413898_all_top200-000002_aa.pdb	16.81	del	SimRNA
2	2	5k7c_clean_onechain_renumber_as_puzzle_ref.pdb	del-da413898_all_top200-000003_aa.pdb	15.69	del	SimRNA
3	3	5k7c_clean_onechain_renumber_as_puzzle_ref.pdb	del-da413898_all_top200-000004_aa.pdb	16.15	del	SimRNA
4	4	5k7c_clean_onechain_renumber_as_puzzle_ref.pdb	del-da413898_all_top200-000005_aa.pdb	15.9	del	SimRNA
5	5	5k7c_clean_onechain_renumber_as_puzzle_ref.pdb	del-da413898_all_top200-000006_aa.pdb	14.91	del	SimRNA
6	6	5k7c_clean_onechain_renumber_as_puzzle_ref.pdb	del-da413898_all_top200-000007_aa.pdb	15.57	del	SimRNA
7	7	5k7c_clean_onechain_renumber_as_puzzle_ref.pdb	del-da413898_all_top200-000008_aa.pdb	14.91	del	SimRNA
8	8	5k7c_clean_onechain_renumber_as_puzzle_ref.pdb	del-da413898_all_top200-000009_aa.pdb	13.24	del	SimRNA
9	9	5k7c_clean_onechain_renumber_as_puzzle_ref.pdb	del-da413898_all_top200-000010_aa.pdb	16.55	del	SimRNA
10	10	5k7c_clean_onechain_renumber_as_puzzle_ref.pdb	del-da413898_all_top200-000011_aa.pdb	14.14	del	SimRNA
11	11	5k7c_clean_onechain_renumber_as_puzzle_ref.pdb	del-da413898_all_top200-000012_aa.pdb	15.41	del	SimRNA
12	12	5k7c_clean_onechain_renumber_as_puzzle_ref.pdb	del-da413898_all_top200-000013_aa.pdb	16.75	del	SimRNA
13	13	5k7c_clean_onechain_renumber_as_puzzle_ref.pdb	del-da413898_all_top200-000014_aa.pdb	14.36	del	SimRNA
14	14	5k7c_clean_onechain_renumber_as_puzzle_ref.pdb	del-da413898_all_top200-000015_aa.pdb	16.68	del	SimRNA
15	15	5k7c_clean_onechain_renumber_as_puzzle_ref.pdb	del-da413898_all_top200-000016_aa.pdb	16.43	del	SimRNA
16	16	5k7c_clean_onechain_renumber_as_puzzle_ref.pdb	del-da413898_all_top200-000017_aa.pdb	15.77	del	SimRNA
17	17	5k7c_clean_onechain_renumber_as_puzzle_ref.pdb	del-da413898_all_top200-000018_aa.pdb	17.37	del	SimRNA
18	18	5k7c_clean_onechain_renumber_as_puzzle_ref.pdb	del-da413898_all_top200-000019_aa.pdb	16.66	del	SimRNA
19	19	5k7c_clean_onechain_renumber_as_puzzle_ref.pdb	del-da413898_all_top200-000020_aa.pdb	16.78	del	SimRNA
20	20	5k7c_clean_onechain_renumber_as_puzzle_ref.pdb	del-da413898_all_top200-000021_aa.pdb	15.97	del	SimRNA
21	21	5k7c_clean_onechain_renumber_as_puzzle_ref.pdb	del-da413898_all_top200-000022_aa.pdb	17.4	del	SimRNA
22	22	5k7c_clean_onechain_renumber_as_puzzle_ref.pdb	del-da413898_all_top200-000023_aa.pdb	16.71	del	SimRNA
23	23	5k7c_clean_onechain_renumber_as_puzzle_ref.pdb	del-da413898_all_top200-000024_aa.pdb	16.91	del	SimRNA
24	24	5k7c_clean_onechain_renumber_as_puzzle_ref.pdb	del-da413898_all_top200-000025_aa.pdb	15.73	del	SimRNA
25	25	5k7c_clean_onechain_renumber_as_puzzle_ref.pdb	del-da413898_all_top200-000026_aa.pdb	17.08	del	SimRNA
26	26	5k7c_clean_onechain_renumber_as_puzzle_ref.pdb	del-da413898_all_top200-000027_aa.pdb	13.93	del	SimRNA
27	27	5k7c_clean_onechain_renumber_as_puzzle_ref.pdb	del-da413898_all_top200-000028_aa.pdb	16.7	del	SimRNA
28	28	5k7c_clean_onechain_renumber_as_puzzle_ref.pdb	del-da413898_all_top200-000029_aa.pdb	15.78	del	SimRNA
29	29	5k7c_clean_onechain_renumber_as_puzzle_ref.pdb	del-da413898_all_top200-000030_aa.pdb	17.1	del	SimRNA
30	30	5k7c_clean_onechain_renumber_as_puzzle_ref.pdb	del-da413898_all_top200-000031_aa.pdb	14.18	del	SimRNA
31	31	5k7c_clean_onechain_renumber_as_puzzle_ref.pdb	del-da413898_all_top200-000032_aa.pdb	14.83	del	SimRNA
32	32	5k7c_clean_onechain_renumber_as_puzzle_ref.pdb	del-da413898_all_top200-000033_aa.pdb	14.48	del	SimRNA
33	33	5k7c_clean_onechain_renumber_as_puzzle_ref.pdb	del-da413898_all_top200-000034_aa.pdb	16.06	del	SimRNA
34	34	5k7c_clean_onechain_renumber_as_puzzle_ref.pdb	del-da413898_all_top200-000035_aa.pdb	16.92	del	SimRNA
35	35	5k7c_clean_onechain_renumber_as_puzzle_ref.pdb	del-da413898_all_top200-000036_aa.pdb	14.61	del	SimRNA
36	36	5k7c_clean_onechain_renumber_as_puzzle_ref.pdb	del-da413898_all_top200-000037_aa.pdb	16.78	del	SimRNA
37	37	5k7c_clean_onechain_renumber_as_puzzle_ref.pdb	del-da413898_all_top200-000038_aa.pdb	17.19	del	SimRNA
38	38	5k7c_clean_onechain_renumber_as_puzzle_ref.pdb	del-da413898_all_top200-000039_aa.pdb	16.63	del	SimRNA
39	39	5k7c_clean_onechain_renumber_as_puzzle_ref.pdb	del-da413898_all_top200-000040_aa.pdb	17.64	del	SimRNA
40	40	5k7c_clean_onechain_renumber_as_puzzle_ref.pdb	del-da413898_all_top200-000041_aa.pdb	15.98	del	SimRNA
41	41	5k7c_clean_onechain_renumber_as_puzzle_ref.pdb	del-da413898_all_top200-000042_aa.pdb	16.46	del	SimRNA
42	42	5k7c_clean_onechain_renumber_as_puzzle_ref.pdb	del-da413898_all_top200-000043_aa.pdb	16.01	del	SimRNA
43	43	5k7c_clean_onechain_renumber_as_puzzle_ref.pdb	del-da413898_all_top200-000044_aa.pdb	16.98	del	SimRNA
44	44	5k7c_clean_onechain_renumber_as_puzzle_ref.pdb	del-da413898_all_top200-000045_aa.pdb	15.79	del	SimRNA
45	45	5k7c_clean_onechain_renumber_as_puzzle_ref.pdb	del-da413898_all_top200-000046_aa.pdb	15.86	del	SimRNA
46	46	5k7c_clean_onechain_renumber_as_puzzle_ref.pdb	del-da413898_all_top200-000047_aa.pdb	15.82	del	SimRNA
47	47	5k7c_clean_onechain_renumber_as_puzzle_ref.pdb	del-da413898_all_top200-000048_aa.pdb	15.92	del	SimRNA
48	48	5k7c_clean_onechain_renumber_as_puzzle_ref.pdb	del-da413898_all_top200-000049_aa.pdb	16.52	del	SimRNA
49	49	5k7c_clean_onechain_renumber_as_puzzle_ref.pdb	del-da413898_all_top200-000050_aa.pdb	12.69	del	SimRNA
50	50	5k7c_clean_onechain_renumber_as_puzzle_ref.pdb	del-da413898_all_top200-000051_aa.pdb	16.78	del	SimRNA
51	51	5k7c_clean_onechain_renumber_as_puzzle_ref.pdb	del-da413898_all_top200-000052_aa.pdb	16.33	del	SimRNA
52	52	5k7c_clean_onechain_renumber_as_puzzle_ref.pdb	del-da413898_all_top200-000053_aa.pdb	15.65	del	SimRNA
53	53	5k7c_clean_onechain_renumber_as_puzzle_ref.pdb	del-da413898_all_top200-000054_aa.pdb	16.74	del	SimRNA
54	54	5k7c_clean_onechain_renumber_as_puzzle_ref.pdb	del-da413898_all_top200-000055_aa.pdb	14.28	del	SimRNA
55	55	5k7c_clean_onechain_renumber_as_puzzle_ref.pdb	del-da413898_all_top200-000056_aa.pdb	17.38	del	SimRNA
56	56	5k7c_clean_onechain_renumber_as_puzzle_ref.pdb	del-da413898_all_top200-000057_aa.pdb	16.33	del	SimRNA
57	57	5k7c_clean_onechain_renumber_as_puzzle_ref.pdb	del-da413898_all_top200-000058_aa.pdb	15.18	del	SimRNA
58	58	5k7c_clean_onechain_renumber_as_puzzle_ref.pdb	del-da413898_all_top200-000059_aa.pdb	15.74	del	SimRNA
59	59	5k7c_clean_onechain_renumber_as_puzzle_ref.pdb	del-da413898_all_top200-000060_aa.pdb	15.92	del	SimRNA
60	60	5k7c_clean_onechain_renumber_as_puzzle_ref.pdb	del-da413898_all_top200-000061_aa.pdb	15.84	del	SimRNA
61	61	5k7c_clean_onechain_renumber_as_puzzle_ref.pdb	del-da413898_all_top200-000062_aa.pdb	12.79	del	SimRNA
62	62	5k7c_clean_onechain_renumber_as_puzzle_ref.pdb	del-da413898_all_top200-000063_aa.pdb	16.94	del	SimRNA
63	63	5k7c_clean_onechain_renumber_as_puzzle_ref.pdb	del-da413898_all_top200-000064_aa.pdb	16.46	del	SimRNA
64	64	5k7c_clean_onechain_renumber_as_puzzle_ref.pdb	del-da413898_all_top200-000065_aa.pdb	17	del	SimRNA
65	65	5k7c_clean_onechain_renumber_as_puzzle_ref.pdb	del-da413898_all_top200-000066_aa.pdb	16.89	del	SimRNA
66	66	5k7c_clean_onechain_renumber_as_puzzle_ref.pdb	del-da413898_all_top200-000067_aa.pdb	16.86	del	SimRNA
67	67	5k7c_clean_onechain_renumber_as_puzzle_ref.pdb	del-da413898_all_top200-000068_aa.pdb	15.38	del	SimRNA
68	68	5k7c_clean_onechain_renumber_as_puzzle_ref.pdb	del-da413898_all_top200-000069_aa.pdb	16.74	del	SimRNA
69	69	5k7c_clean_onechain_renumber_as_puzzle_ref.pdb	del-da413898_all_top200-000070_aa.pdb	16.81	del	SimRNA
70	70	5k7c_clean_onechain_renumber_as_puzzle_ref.pdb	del-da413898_all_top200-000071_aa.pdb	16.25	del	SimRNA
71	71	5k7c_clean_onechain_renumber_as_puzzle_ref.pdb	del-da413898_all_top200-000072_aa.pdb	16.38	del	SimRNA
72	72	5k7c_clean_onechain_renumber_as_puzzle_ref.pdb	del-da413898_all_top200-000073_aa.pdb	16.4	del	SimRNA
73	73	5k7c_clean_onechain_renumber_as_puzzle_ref.pdb	del-da413898_all_top200-000074_aa.pdb	16.82	del	SimRNA
74	74	5k7c_clean_onechain_renumber_as_puzzle_ref.pdb	del-da413898_all_top200-000075_aa.pdb	13.73	del	SimRNA
75	75	5k7c_clean_onechain_renumber_as_puzzle_ref.pdb	del-da413898_all_top200-000076_aa.pdb	16.36	del	SimRNA
76	76	5k7c_clean_onechain_renumber_as_puzzle_ref.pdb	del-da413898_all_top200-000077_aa.pdb	16.37	del	SimRNA
77	77	5k7c_clean_onechain_renumber_as_puzzle_ref.pdb	del-da413898_all_top200-000078_aa.pdb	17	del	SimRNA
78	78	5k7c_clean_onechain_renumber_as_puzzle_ref.pdb	del-da413898_all_top200-000079_aa.pdb	16.81	del	SimRNA
79	79	5k7c_clean_onechain_renumber_as_puzzle_ref.pdb	del-da413898_all_top200-000080_aa.pdb	16.51	del	SimRNA
80	80	5k7c_clean_onechain_renumber_as_puzzle_ref.pdb	del-da413898_all_top200-000081_aa.pdb	14.94	del	SimRNA
81	81	5k7c_clean_onechain_renumber_as_puzzle_ref.pdb	del-da413898_all_top200-000082_aa.pdb	15.43	del	SimRNA
82	82	5k7c_clean_onechain_renumber_as_puzzle_ref.pdb	del-da413898_all_top200-000083_aa.pdb	15.5	del	SimRNA
83	83	5k7c_clean_onechain_renumber_as_puzzle_ref.pdb	del-da413898_all_top200-000084_aa.pdb	15.74	del	SimRNA
84	84	5k7c_clean_onechain_renumber_as_puzzle_ref.pdb	del-da413898_all_top200-000085_aa.pdb	14.38	del	SimRNA
85	85	5k7c_clean_onechain_renumber_as_puzzle_ref.pdb	del-da413898_all_top200-000086_aa.pdb	15.35	del	SimRNA
86	86	5k7c_clean_onechain_renumber_as_puzzle_ref.pdb	del-da413898_all_top200-000087_aa.pdb	16.1	del	SimRNA
87	87	5k7c_clean_onechain_renumber_as_puzzle_ref.pdb	del-da413898_all_top200-000088_aa.pdb	16.58	del	SimRNA
88	88	5k7c_clean_onechain_renumber_as_puzzle_ref.pdb	del-da413898_all_top200-000089_aa.pdb	17	del	SimRNA
89	89	5k7c_clean_onechain_renumber_as_puzzle_ref.pdb	del-da413898_all_top200-000090_aa.pdb	14.74	del	SimRNA
90	90	5k7c_clean_onechain_renumber_as_puzzle_ref.pdb	del-da413898_all_top200-000091_aa.pdb	16.75	del	SimRNA
91	91	5k7c_clean_onechain_renumber_as_puzzle_ref.pdb	del-da413898_all_top200-000092_aa.pdb	16.25	del	SimRNA
92	92	5k7c_clean_onechain_renumber_as_puzzle_ref.pdb	del-da413898_all_top200-000093_aa.pdb	15.63	del	SimRNA
93	93	5k7c_clean_onechain_renumber_as_puzzle_ref.pdb	del-da413898_all_top200-000094_aa.pdb	16.49	del	SimRNA
94	94	5k7c_clean_onechain_renumber_as_puzzle_ref.pdb	del-da413898_all_top200-000095_aa.pdb	16.48	del	SimRNA
95	95	5k7c_clean_onechain_renumber_as_puzzle_ref.pdb	del-da413898_all_top200-000096_aa.pdb	15.16	del	SimRNA
96	96	5k7c_clean_onechain_renumber_as_puzzle_ref.pdb	del-da413898_all_top200-000097_aa.pdb	16.64	del	SimRNA
97	97	5k7c_clean_onechain_renumber_as_puzzle_ref.pdb	del-da413898_all_top200-000098_aa.pdb	15.78	del	SimRNA
98	98	5k7c_clean_onechain_renumber_as_puzzle_ref.pdb	del-da413898_all_top200-000099_aa.pdb	15.46	del	SimRNA
99	99	5k7c_clean_onechain_renumber_as_puzzle_ref.pdb	del-da413898_all_top200-000100_aa.pdb	15.35	del	SimRNA
0	0	5k7c_clean_onechain_renumber_as_puzzle_ref.pdb	gyo-03af4a88_all_top200-000001_aa.pdb	15.21	gyo	SimRNA
1	1	5k7c_clean_onechain_renumber_as_puzzle_ref.pdb	gyo-03af4a88_all_top200-000002_aa.pdb	13.48	gyo	SimRNA
2	2	5k7c_clean_onechain_renumber_as_puzzle_ref.pdb	gyo-03af4a88_all_top200-000003_aa.pdb	11.02	gyo	SimRNA
3	3	5k7c_clean_onechain_renumber_as_puzzle_ref.pdb	gyo-03af4a88_all_top200-000004_aa.pdb	16.7	gyo	SimRNA
4	4	5k7c_clean_onechain_renumber_as_puzzle_ref.pdb	gyo-03af4a88_all_top200-000005_aa.pdb	13.94	gyo	SimRNA
5	5	5k7c_clean_onechain_renumber_as_puzzle_ref.pdb	gyo-03af4a88_all_top200-000006_aa.pdb	16.21	gyo	SimRNA
6	6	5k7c_clean_onechain_renumber_as_puzzle_ref.pdb	gyo-03af4a88_all_top200-000007_aa.pdb	16.24	gyo	SimRNA
7	7	5k7c_clean_onechain_renumber_as_puzzle_ref.pdb	gyo-03af4a88_all_top200-000008_aa.pdb	15.3	gyo	SimRNA
8	8	5k7c_clean_onechain_renumber_as_puzzle_ref.pdb	gyo-03af4a88_all_top200-000009_aa.pdb	15.7	gyo	SimRNA
9	9	5k7c_clean_onechain_renumber_as_puzzle_ref.pdb	gyo-03af4a88_all_top200-000010_aa.pdb	15.42	gyo	SimRNA
10	10	5k7c_clean_onechain_renumber_as_puzzle_ref.pdb	gyo-03af4a88_all_top200-000011_aa.pdb	15.95	gyo	SimRNA
11	11	5k7c_clean_onechain_renumber_as_puzzle_ref.pdb	gyo-03af4a88_all_top200-000012_aa.pdb	15.5	gyo	SimRNA
12	12	5k7c_clean_onechain_renumber_as_puzzle_ref.pdb	gyo-03af4a88_all_top200-000013_aa.pdb	15.25	gyo	SimRNA
13	13	5k7c_clean_onechain_renumber_as_puzzle_ref.pdb	gyo-03af4a88_all_top200-000014_aa.pdb	14.58	gyo	SimRNA
14	14	5k7c_clean_onechain_renumber_as_puzzle_ref.pdb	gyo-03af4a88_all_top200-000015_aa.pdb	15.54	gyo	SimRNA
15	15	5k7c_clean_onechain_renumber_as_puzzle_ref.pdb	gyo-03af4a88_all_top200-000016_aa.pdb	15.5	gyo	SimRNA
16	16	5k7c_clean_onechain_renumber_as_puzzle_ref.pdb	gyo-03af4a88_all_top200-000017_aa.pdb	15.88	gyo	SimRNA
17	17	5k7c_clean_onechain_renumber_as_puzzle_ref.pdb	gyo-03af4a88_all_top200-000018_aa.pdb	13.57	gyo	SimRNA
18	18	5k7c_clean_onechain_renumber_as_puzzle_ref.pdb	gyo-03af4a88_all_top200-000019_aa.pdb	16.21	gyo	SimRNA
19	19	5k7c_clean_onechain_renumber_as_puzzle_ref.pdb	gyo-03af4a88_all_top200-000020_aa.pdb	15.64	gyo	SimRNA
20	20	5k7c_clean_onechain_renumber_as_puzzle_ref.pdb	gyo-03af4a88_all_top200-000021_aa.pdb	16.86	gyo	SimRNA
21	21	5k7c_clean_onechain_renumber_as_puzzle_ref.pdb	gyo-03af4a88_all_top200-000022_aa.pdb	15.47	gyo	SimRNA
22	22	5k7c_clean_onechain_renumber_as_puzzle_ref.pdb	gyo-03af4a88_all_top200-000023_aa.pdb	15.83	gyo	SimRNA
23	23	5k7c_clean_onechain_renumber_as_puzzle_ref.pdb	gyo-03af4a88_all_top200-000024_aa.pdb	15.03	gyo	SimRNA
24	24	5k7c_clean_onechain_renumber_as_puzzle_ref.pdb	gyo-03af4a88_all_top200-000025_aa.pdb	16.26	gyo	SimRNA
25	25	5k7c_clean_onechain_renumber_as_puzzle_ref.pdb	gyo-03af4a88_all_top200-000026_aa.pdb	15.65	gyo	SimRNA
26	26	5k7c_clean_onechain_renumber_as_puzzle_ref.pdb	gyo-03af4a88_all_top200-000027_aa.pdb	16.48	gyo	SimRNA
27	27	5k7c_clean_onechain_renumber_as_puzzle_ref.pdb	gyo-03af4a88_all_top200-000028_aa.pdb	15.59	gyo	SimRNA
28	28	5k7c_clean_onechain_renumber_as_puzzle_ref.pdb	gyo-03af4a88_all_top200-000029_aa.pdb	15.91	gyo	SimRNA
29	29	5k7c_clean_onechain_renumber_as_puzzle_ref.pdb	gyo-03af4a88_all_top200-000030_aa.pdb	16.13	gyo	SimRNA
30	30	5k7c_clean_onechain_renumber_as_puzzle_ref.pdb	gyo-03af4a88_all_top200-000031_aa.pdb	16.87	gyo	SimRNA
31	31	5k7c_clean_onechain_renumber_as_puzzle_ref.pdb	gyo-03af4a88_all_top200-000032_aa.pdb	15.41	gyo	SimRNA
32	32	5k7c_clean_onechain_renumber_as_puzzle_ref.pdb	gyo-03af4a88_all_top200-000033_aa.pdb	16.07	gyo	SimRNA
33	33	5k7c_clean_onechain_renumber_as_puzzle_ref.pdb	gyo-03af4a88_all_top200-000034_aa.pdb	15.35	gyo	SimRNA
34	34	5k7c_clean_onechain_renumber_as_puzzle_ref.pdb	gyo-03af4a88_all_top200-000035_aa.pdb	16.27	gyo	SimRNA
35	35	5k7c_clean_onechain_renumber_as_puzzle_ref.pdb	gyo-03af4a88_all_top200-000036_aa.pdb	16.46	gyo	SimRNA
36	36	5k7c_clean_onechain_renumber_as_puzzle_ref.pdb	gyo-03af4a88_all_top200-000037_aa.pdb	14.11	gyo	SimRNA
37	37	5k7c_clean_onechain_renumber_as_puzzle_ref.pdb	gyo-03af4a88_all_top200-000038_aa.pdb	15.46	gyo	SimRNA
38	38	5k7c_clean_onechain_renumber_as_puzzle_ref.pdb	gyo-03af4a88_all_top200-000039_aa.pdb	14.5	gyo	SimRNA
39	39	5k7c_clean_onechain_renumber_as_puzzle_ref.pdb	gyo-03af4a88_all_top200-000040_aa.pdb	13.1	gyo	SimRNA
40	40	5k7c_clean_onechain_renumber_as_puzzle_ref.pdb	gyo-03af4a88_all_top200-000041_aa.pdb	14.95	gyo	SimRNA
41	41	5k7c_clean_onechain_renumber_as_puzzle_ref.pdb	gyo-03af4a88_all_top200-000042_aa.pdb	16.36	gyo	SimRNA
42	42	5k7c_clean_onechain_renumber_as_puzzle_ref.pdb	gyo-03af4a88_all_top200-000043_aa.pdb	14.75	gyo	SimRNA
43	43	5k7c_clean_onechain_renumber_as_puzzle_ref.pdb	gyo-03af4a88_all_top200-000044_aa.pdb	13.57	gyo	SimRNA
44	44	5k7c_clean_onechain_renumber_as_puzzle_ref.pdb	gyo-03af4a88_all_top200-000045_aa.pdb	14.87	gyo	SimRNA
45	45	5k7c_clean_onechain_renumber_as_puzzle_ref.pdb	gyo-03af4a88_all_top200-000046_aa.pdb	15.46	gyo	SimRNA
46	46	5k7c_clean_onechain_renumber_as_puzzle_ref.pdb	gyo-03af4a88_all_top200-000047_aa.pdb	16.44	gyo	SimRNA
47	47	5k7c_clean_onechain_renumber_as_puzzle_ref.pdb	gyo-03af4a88_all_top200-000048_aa.pdb	16.25	gyo	SimRNA
48	48	5k7c_clean_onechain_renumber_as_puzzle_ref.pdb	gyo-03af4a88_all_top200-000049_aa.pdb	16.13	gyo	SimRNA
49	49	5k7c_clean_onechain_renumber_as_puzzle_ref.pdb	gyo-03af4a88_all_top200-000050_aa.pdb	14.59	gyo	SimRNA
50	50	5k7c_clean_onechain_renumber_as_puzzle_ref.pdb	gyo-03af4a88_all_top200-000051_aa.pdb	15.38	gyo	SimRNA
51	51	5k7c_clean_onechain_renumber_as_puzzle_ref.pdb	gyo-03af4a88_all_top200-000052_aa.pdb	16.03	gyo	SimRNA
52	52	5k7c_clean_onechain_renumber_as_puzzle_ref.pdb	gyo-03af4a88_all_top200-000053_aa.pdb	16.7	gyo	SimRNA
53	53	5k7c_clean_onechain_renumber_as_puzzle_ref.pdb	gyo-03af4a88_all_top200-000054_aa.pdb	15.16	gyo	SimRNA
54	54	5k7c_clean_onechain_renumber_as_puzzle_ref.pdb	gyo-03af4a88_all_top200-000055_aa.pdb	15.39	gyo	SimRNA
55	55	5k7c_clean_onechain_renumber_as_puzzle_ref.pdb	gyo-03af4a88_all_top200-000056_aa.pdb	15.34	gyo	SimRNA
56	56	5k7c_clean_onechain_renumber_as_puzzle_ref.pdb	gyo-03af4a88_all_top200-000057_aa.pdb	15.29	gyo	SimRNA
57	57	5k7c_clean_onechain_renumber_as_puzzle_ref.pdb	gyo-03af4a88_all_top200-000058_aa.pdb	16.37	gyo	SimRNA
58	58	5k7c_clean_onechain_renumber_as_puzzle_ref.pdb	gyo-03af4a88_all_top200-000059_aa.pdb	15.53	gyo	SimRNA
59	59	5k7c_clean_onechain_renumber_as_puzzle_ref.pdb	gyo-03af4a88_all_top200-000060_aa.pdb	15.16	gyo	SimRNA
60	60	5k7c_clean_onechain_renumber_as_puzzle_ref.pdb	gyo-03af4a88_all_top200-000061_aa.pdb	16.36	gyo	SimRNA
61	61	5k7c_clean_onechain_renumber_as_puzzle_ref.pdb	gyo-03af4a88_all_top200-000062_aa.pdb	16.34	gyo	SimRNA
62	62	5k7c_clean_onechain_renumber_as_puzzle_ref.pdb	gyo-03af4a88_all_top200-000063_aa.pdb	15.59	gyo	SimRNA
63	63	5k7c_clean_onechain_renumber_as_puzzle_ref.pdb	gyo-03af4a88_all_top200-000064_aa.pdb	17.27	gyo	SimRNA
64	64	5k7c_clean_onechain_renumber_as_puzzle_ref.pdb	gyo-03af4a88_all_top200-000065_aa.pdb	15.91	gyo	SimRNA
65	65	5k7c_clean_onechain_renumber_as_puzzle_ref.pdb	gyo-03af4a88_all_top200-000066_aa.pdb	11.59	gyo	SimRNA
66	66	5k7c_clean_onechain_renumber_as_puzzle_ref.pdb	gyo-03af4a88_all_top200-000067_aa.pdb	15.77	gyo	SimRNA
67	67	5k7c_clean_onechain_renumber_as_puzzle_ref.pdb	gyo-03af4a88_all_top200-000068_aa.pdb	14.21	gyo	SimRNA
68	68	5k7c_clean_onechain_renumber_as_puzzle_ref.pdb	gyo-03af4a88_all_top200-000069_aa.pdb	17.59	gyo	SimRNA
69	69	5k7c_clean_onechain_renumber_as_puzzle_ref.pdb	gyo-03af4a88_all_top200-000070_aa.pdb	16.72	gyo	SimRNA
70	70	5k7c_clean_onechain_renumber_as_puzzle_ref.pdb	gyo-03af4a88_all_top200-000071_aa.pdb	15.47	gyo	SimRNA
71	71	5k7c_clean_onechain_renumber_as_puzzle_ref.pdb	gyo-03af4a88_all_top200-000072_aa.pdb	15.34	gyo	SimRNA
72	72	5k7c_clean_onechain_renumber_as_puzzle_ref.pdb	gyo-03af4a88_all_top200-000073_aa.pdb	15.75	gyo	SimRNA
73	73	5k7c_clean_onechain_renumber_as_puzzle_ref.pdb	gyo-03af4a88_all_top200-000074_aa.pdb	15.7	gyo	SimRNA
74	74	5k7c_clean_onechain_renumber_as_puzzle_ref.pdb	gyo-03af4a88_all_top200-000075_aa.pdb	16.43	gyo	SimRNA
75	75	5k7c_clean_onechain_renumber_as_puzzle_ref.pdb	gyo-03af4a88_all_top200-000076_aa.pdb	12.56	gyo	SimRNA
76	76	5k7c_clean_onechain_renumber_as_puzzle_ref.pdb	gyo-03af4a88_all_top200-000077_aa.pdb	14.83	gyo	SimRNA
77	77	5k7c_clean_onechain_renumber_as_puzzle_ref.pdb	gyo-03af4a88_all_top200-000078_aa.pdb	14.86	gyo	SimRNA
78	78	5k7c_clean_onechain_renumber_as_puzzle_ref.pdb	gyo-03af4a88_all_top200-000079_aa.pdb	15.82	gyo	SimRNA
79	79	5k7c_clean_onechain_renumber_as_puzzle_ref.pdb	gyo-03af4a88_all_top200-000080_aa.pdb	14.87	gyo	SimRNA
80	80	5k7c_clean_onechain_renumber_as_puzzle_ref.pdb	gyo-03af4a88_all_top200-000081_aa.pdb	15.41	gyo	SimRNA
81	81	5k7c_clean_onechain_renumber_as_puzzle_ref.pdb	gyo-03af4a88_all_top200-000082_aa.pdb	16.78	gyo	SimRNA
82	82	5k7c_clean_onechain_renumber_as_puzzle_ref.pdb	gyo-03af4a88_all_top200-000083_aa.pdb	15.84	gyo	SimRNA
83	83	5k7c_clean_onechain_renumber_as_puzzle_ref.pdb	gyo-03af4a88_all_top200-000084_aa.pdb	16.65	gyo	SimRNA
84	84	5k7c_clean_onechain_renumber_as_puzzle_ref.pdb	gyo-03af4a88_all_top200-000085_aa.pdb	16.59	gyo	SimRNA
85	85	5k7c_clean_onechain_renumber_as_puzzle_ref.pdb	gyo-03af4a88_all_top200-000086_aa.pdb	16.78	gyo	SimRNA
86	86	5k7c_clean_onechain_renumber_as_puzzle_ref.pdb	gyo-03af4a88_all_top200-000087_aa.pdb	16.09	gyo	SimRNA
87	87	5k7c_clean_onechain_renumber_as_puzzle_ref.pdb	gyo-03af4a88_all_top200-000088_aa.pdb	17.66	gyo	SimRNA
88	88	5k7c_clean_onechain_renumber_as_puzzle_ref.pdb	gyo-03af4a88_all_top200-000089_aa.pdb	15.62	gyo	SimRNA
89	89	5k7c_clean_onechain_renumber_as_puzzle_ref.pdb	gyo-03af4a88_all_top200-000090_aa.pdb	15.55	gyo	SimRNA
90	90	5k7c_clean_onechain_renumber_as_puzzle_ref.pdb	gyo-03af4a88_all_top200-000091_aa.pdb	16.92	gyo	SimRNA
91	91	5k7c_clean_onechain_renumber_as_puzzle_ref.pdb	gyo-03af4a88_all_top200-000092_aa.pdb	16.24	gyo	SimRNA
92	92	5k7c_clean_onechain_renumber_as_puzzle_ref.pdb	gyo-03af4a88_all_top200-000093_aa.pdb	14.82	gyo	SimRNA
93	93	5k7c_clean_onechain_renumber_as_puzzle_ref.pdb	gyo-03af4a88_all_top200-000094_aa.pdb	15.34	gyo	SimRNA
94	94	5k7c_clean_onechain_renumber_as_puzzle_ref.pdb	gyo-03af4a88_all_top200-000095_aa.pdb	16.32	gyo	SimRNA
95	95	5k7c_clean_onechain_renumber_as_puzzle_ref.pdb	gyo-03af4a88_all_top200-000096_aa.pdb	14.7	gyo	SimRNA
96	96	5k7c_clean_onechain_renumber_as_puzzle_ref.pdb	gyo-03af4a88_all_top200-000097_aa.pdb	16.73	gyo	SimRNA
97	97	5k7c_clean_onechain_renumber_as_puzzle_ref.pdb	gyo-03af4a88_all_top200-000098_aa.pdb	16.04	gyo	SimRNA
98	98	5k7c_clean_onechain_renumber_as_puzzle_ref.pdb	gyo-03af4a88_all_top200-000099_aa.pdb	16.41	gyo	SimRNA
99	99	5k7c_clean_onechain_renumber_as_puzzle_ref.pdb	gyo-03af4a88_all_top200-000100_aa.pdb	13.74	gyo	SimRNA
0	0	5k7c_clean_onechain_renumber_as_puzzle_ref.pdb	tar_27b5093d_all-000001_aa.pdb	16.64	tar	SimRNA
1	1	5k7c_clean_onechain_renumber_as_puzzle_ref.pdb	tar_27b5093d_all-000002_aa.pdb	15.74	tar	SimRNA
2	2	5k7c_clean_onechain_renumber_as_puzzle_ref.pdb	tar_27b5093d_all-000003_aa.pdb	18.44	tar	SimRNA
3	3	5k7c_clean_onechain_renumber_as_puzzle_ref.pdb	tar_27b5093d_all-000004_aa.pdb	17.3	tar	SimRNA
4	4	5k7c_clean_onechain_renumber_as_puzzle_ref.pdb	tar_27b5093d_all-000005_aa.pdb	16.8	tar	SimRNA
5	5	5k7c_clean_onechain_renumber_as_puzzle_ref.pdb	tar_27b5093d_all-000006_aa.pdb	16.26	tar	SimRNA
6	6	5k7c_clean_onechain_renumber_as_puzzle_ref.pdb	tar_27b5093d_all-000007_aa.pdb	16.18	tar	SimRNA
7	7	5k7c_clean_onechain_renumber_as_puzzle_ref.pdb	tar_27b5093d_all-000008_aa.pdb	16.25	tar	SimRNA
8	8	5k7c_clean_onechain_renumber_as_puzzle_ref.pdb	tar_27b5093d_all-000009_aa.pdb	17.32	tar	SimRNA
9	9	5k7c_clean_onechain_renumber_as_puzzle_ref.pdb	tar_27b5093d_all-000010_aa.pdb	14.74	tar	SimRNA
10	10	5k7c_clean_onechain_renumber_as_puzzle_ref.pdb	tar_27b5093d_all-000011_aa.pdb	16.88	tar	SimRNA
11	11	5k7c_clean_onechain_renumber_as_puzzle_ref.pdb	tar_27b5093d_all-000012_aa.pdb	16.51	tar	SimRNA
12	12	5k7c_clean_onechain_renumber_as_puzzle_ref.pdb	tar_27b5093d_all-000013_aa.pdb	19.15	tar	SimRNA
13	13	5k7c_clean_onechain_renumber_as_puzzle_ref.pdb	tar_27b5093d_all-000014_aa.pdb	16.51	tar	SimRNA
14	14	5k7c_clean_onechain_renumber_as_puzzle_ref.pdb	tar_27b5093d_all-000015_aa.pdb	17.95	tar	SimRNA
15	15	5k7c_clean_onechain_renumber_as_puzzle_ref.pdb	tar_27b5093d_all-000016_aa.pdb	15.31	tar	SimRNA
16	16	5k7c_clean_onechain_renumber_as_puzzle_ref.pdb	tar_27b5093d_all-000017_aa.pdb	17.61	tar	SimRNA
17	17	5k7c_clean_onechain_renumber_as_puzzle_ref.pdb	tar_27b5093d_all-000018_aa.pdb	17.02	tar	SimRNA
18	18	5k7c_clean_onechain_renumber_as_puzzle_ref.pdb	tar_27b5093d_all-000019_aa.pdb	18.27	tar	SimRNA
19	19	5k7c_clean_onechain_renumber_as_puzzle_ref.pdb	tar_27b5093d_all-000020_aa.pdb	17.17	tar	SimRNA
20	20	5k7c_clean_onechain_renumber_as_puzzle_ref.pdb	tar_27b5093d_all-000021_aa.pdb	18.52	tar	SimRNA
21	21	5k7c_clean_onechain_renumber_as_puzzle_ref.pdb	tar_27b5093d_all-000022_aa.pdb	17.93	tar	SimRNA
22	22	5k7c_clean_onechain_renumber_as_puzzle_ref.pdb	tar_27b5093d_all-000023_aa.pdb	17.9	tar	SimRNA
23	23	5k7c_clean_onechain_renumber_as_puzzle_ref.pdb	tar_27b5093d_all-000024_aa.pdb	17.11	tar	SimRNA
24	24	5k7c_clean_onechain_renumber_as_puzzle_ref.pdb	tar_27b5093d_all-000025_aa.pdb	16.86	tar	SimRNA
25	25	5k7c_clean_onechain_renumber_as_puzzle_ref.pdb	tar_27b5093d_all-000026_aa.pdb	17.9	tar	SimRNA
26	26	5k7c_clean_onechain_renumber_as_puzzle_ref.pdb	tar_27b5093d_all-000027_aa.pdb	16.89	tar	SimRNA
27	27	5k7c_clean_onechain_renumber_as_puzzle_ref.pdb	tar_27b5093d_all-000028_aa.pdb	17.3	tar	SimRNA
28	28	5k7c_clean_onechain_renumber_as_puzzle_ref.pdb	tar_27b5093d_all-000029_aa.pdb	16.86	tar	SimRNA
29	29	5k7c_clean_onechain_renumber_as_puzzle_ref.pdb	tar_27b5093d_all-000030_aa.pdb	17.54	tar	SimRNA
30	30	5k7c_clean_onechain_renumber_as_puzzle_ref.pdb	tar_27b5093d_all-000031_aa.pdb	16.89	tar	SimRNA
31	31	5k7c_clean_onechain_renumber_as_puzzle_ref.pdb	tar_27b5093d_all-000032_aa.pdb	17.14	tar	SimRNA
32	32	5k7c_clean_onechain_renumber_as_puzzle_ref.pdb	tar_27b5093d_all-000033_aa.pdb	16.32	tar	SimRNA
33	33	5k7c_clean_onechain_renumber_as_puzzle_ref.pdb	tar_27b5093d_all-000034_aa.pdb	18.16	tar	SimRNA
34	34	5k7c_clean_onechain_renumber_as_puzzle_ref.pdb	tar_27b5093d_all-000035_aa.pdb	16.51	tar	SimRNA
35	35	5k7c_clean_onechain_renumber_as_puzzle_ref.pdb	tar_27b5093d_all-000036_aa.pdb	15.59	tar	SimRNA
36	36	5k7c_clean_onechain_renumber_as_puzzle_ref.pdb	tar_27b5093d_all-000037_aa.pdb	16.77	tar	SimRNA
37	37	5k7c_clean_onechain_renumber_as_puzzle_ref.pdb	tar_27b5093d_all-000038_aa.pdb	16.95	tar	SimRNA
38	38	5k7c_clean_onechain_renumber_as_puzzle_ref.pdb	tar_27b5093d_all-000039_aa.pdb	16.74	tar	SimRNA
39	39	5k7c_clean_onechain_renumber_as_puzzle_ref.pdb	tar_27b5093d_all-000040_aa.pdb	18.13	tar	SimRNA
40	40	5k7c_clean_onechain_renumber_as_puzzle_ref.pdb	tar_27b5093d_all-000041_aa.pdb	15.26	tar	SimRNA
41	41	5k7c_clean_onechain_renumber_as_puzzle_ref.pdb	tar_27b5093d_all-000042_aa.pdb	16.73	tar	SimRNA
42	42	5k7c_clean_onechain_renumber_as_puzzle_ref.pdb	tar_27b5093d_all-000043_aa.pdb	17.13	tar	SimRNA
43	43	5k7c_clean_onechain_renumber_as_puzzle_ref.pdb	tar_27b5093d_all-000044_aa.pdb	18.45	tar	SimRNA
44	44	5k7c_clean_onechain_renumber_as_puzzle_ref.pdb	tar_27b5093d_all-000045_aa.pdb	17.13	tar	SimRNA
45	45	5k7c_clean_onechain_renumber_as_puzzle_ref.pdb	tar_27b5093d_all-000046_aa.pdb	17.52	tar	SimRNA
46	46	5k7c_clean_onechain_renumber_as_puzzle_ref.pdb	tar_27b5093d_all-000047_aa.pdb	17.2	tar	SimRNA
47	47	5k7c_clean_onechain_renumber_as_puzzle_ref.pdb	tar_27b5093d_all-000048_aa.pdb	16	tar	SimRNA
48	48	5k7c_clean_onechain_renumber_as_puzzle_ref.pdb	tar_27b5093d_all-000049_aa.pdb	16.57	tar	SimRNA
49	49	5k7c_clean_onechain_renumber_as_puzzle_ref.pdb	tar_27b5093d_all-000050_aa.pdb	15.59	tar	SimRNA
50	50	5k7c_clean_onechain_renumber_as_puzzle_ref.pdb	tar_27b5093d_all-000051_aa.pdb	18.01	tar	SimRNA
51	51	5k7c_clean_onechain_renumber_as_puzzle_ref.pdb	tar_27b5093d_all-000052_aa.pdb	17.03	tar	SimRNA
52	52	5k7c_clean_onechain_renumber_as_puzzle_ref.pdb	tar_27b5093d_all-000053_aa.pdb	17.14	tar	SimRNA
53	53	5k7c_clean_onechain_renumber_as_puzzle_ref.pdb	tar_27b5093d_all-000054_aa.pdb	18.3	tar	SimRNA
54	54	5k7c_clean_onechain_renumber_as_puzzle_ref.pdb	tar_27b5093d_all-000055_aa.pdb	16.4	tar	SimRNA
55	55	5k7c_clean_onechain_renumber_as_puzzle_ref.pdb	tar_27b5093d_all-000056_aa.pdb	16.66	tar	SimRNA
56	56	5k7c_clean_onechain_renumber_as_puzzle_ref.pdb	tar_27b5093d_all-000057_aa.pdb	16.65	tar	SimRNA
57	57	5k7c_clean_onechain_renumber_as_puzzle_ref.pdb	tar_27b5093d_all-000058_aa.pdb	17.97	tar	SimRNA
58	58	5k7c_clean_onechain_renumber_as_puzzle_ref.pdb	tar_27b5093d_all-000059_aa.pdb	17.51	tar	SimRNA
59	59	5k7c_clean_onechain_renumber_as_puzzle_ref.pdb	tar_27b5093d_all-000060_aa.pdb	15.93	tar	SimRNA
60	60	5k7c_clean_onechain_renumber_as_puzzle_ref.pdb	tar_27b5093d_all-000061_aa.pdb	17.45	tar	SimRNA
61	61	5k7c_clean_onechain_renumber_as_puzzle_ref.pdb	tar_27b5093d_all-000062_aa.pdb	15.63	tar	SimRNA
62	62	5k7c_clean_onechain_renumber_as_puzzle_ref.pdb	tar_27b5093d_all-000063_aa.pdb	16.12	tar	SimRNA
63	63	5k7c_clean_onechain_renumber_as_puzzle_ref.pdb	tar_27b5093d_all-000064_aa.pdb	17.38	tar	SimRNA
64	64	5k7c_clean_onechain_renumber_as_puzzle_ref.pdb	tar_27b5093d_all-000065_aa.pdb	15.2	tar	SimRNA
65	65	5k7c_clean_onechain_renumber_as_puzzle_ref.pdb	tar_27b5093d_all-000066_aa.pdb	17.61	tar	SimRNA
66	66	5k7c_clean_onechain_renumber_as_puzzle_ref.pdb	tar_27b5093d_all-000067_aa.pdb	17.44	tar	SimRNA
67	67	5k7c_clean_onechain_renumber_as_puzzle_ref.pdb	tar_27b5093d_all-000068_aa.pdb	17.54	tar	SimRNA
68	68	5k7c_clean_onechain_renumber_as_puzzle_ref.pdb	tar_27b5093d_all-000069_aa.pdb	16.79	tar	SimRNA
69	69	5k7c_clean_onechain_renumber_as_puzzle_ref.pdb	tar_27b5093d_all-000070_aa.pdb	17.04	tar	SimRNA
70	70	5k7c_clean_onechain_renumber_as_puzzle_ref.pdb	tar_27b5093d_all-000071_aa.pdb	17.27	tar	SimRNA
71	71	5k7c_clean_onechain_renumber_as_puzzle_ref.pdb	tar_27b5093d_all-000072_aa.pdb	16.9	tar	SimRNA
72	72	5k7c_clean_onechain_renumber_as_puzzle_ref.pdb	tar_27b5093d_all-000073_aa.pdb	16.57	tar	SimRNA
73	73	5k7c_clean_onechain_renumber_as_puzzle_ref.pdb	tar_27b5093d_all-000074_aa.pdb	17.6	tar	SimRNA
74	74	5k7c_clean_onechain_renumber_as_puzzle_ref.pdb	tar_27b5093d_all-000075_aa.pdb	15.95	tar	SimRNA
75	75	5k7c_clean_onechain_renumber_as_puzzle_ref.pdb	tar_27b5093d_all-000076_aa.pdb	18.33	tar	SimRNA
76	76	5k7c_clean_onechain_renumber_as_puzzle_ref.pdb	tar_27b5093d_all-000077_aa.pdb	18.66	tar	SimRNA
77	77	5k7c_clean_onechain_renumber_as_puzzle_ref.pdb	tar_27b5093d_all-000078_aa.pdb	17.66	tar	SimRNA
78	78	5k7c_clean_onechain_renumber_as_puzzle_ref.pdb	tar_27b5093d_all-000079_aa.pdb	16.44	tar	SimRNA
79	79	5k7c_clean_onechain_renumber_as_puzzle_ref.pdb	tar_27b5093d_all-000080_aa.pdb	18.67	tar	SimRNA
80	80	5k7c_clean_onechain_renumber_as_puzzle_ref.pdb	tar_27b5093d_all-000081_aa.pdb	16.64	tar	SimRNA
81	81	5k7c_clean_onechain_renumber_as_puzzle_ref.pdb	tar_27b5093d_all-000082_aa.pdb	16.38	tar	SimRNA
82	82	5k7c_clean_onechain_renumber_as_puzzle_ref.pdb	tar_27b5093d_all-000083_aa.pdb	17.47	tar	SimRNA
83	83	5k7c_clean_onechain_renumber_as_puzzle_ref.pdb	tar_27b5093d_all-000084_aa.pdb	6.44	tar	SimRNA
84	84	5k7c_clean_onechain_renumber_as_puzzle_ref.pdb	tar_27b5093d_all-000085_aa.pdb	17.28	tar	SimRNA
85	85	5k7c_clean_onechain_renumber_as_puzzle_ref.pdb	tar_27b5093d_all-000086_aa.pdb	15.94	tar	SimRNA
86	86	5k7c_clean_onechain_renumber_as_puzzle_ref.pdb	tar_27b5093d_all-000087_aa.pdb	16.8	tar	SimRNA
87	87	5k7c_clean_onechain_renumber_as_puzzle_ref.pdb	tar_27b5093d_all-000088_aa.pdb	16.64	tar	SimRNA
88	88	5k7c_clean_onechain_renumber_as_puzzle_ref.pdb	tar_27b5093d_all-000089_aa.pdb	17.34	tar	SimRNA
89	89	5k7c_clean_onechain_renumber_as_puzzle_ref.pdb	tar_27b5093d_all-000090_aa.pdb	18.23	tar	SimRNA
90	90	5k7c_clean_onechain_renumber_as_puzzle_ref.pdb	tar_27b5093d_all-000091_aa.pdb	15.87	tar	SimRNA
91	91	5k7c_clean_onechain_renumber_as_puzzle_ref.pdb	tar_27b5093d_all-000092_aa.pdb	6.3	tar	SimRNA
92	92	5k7c_clean_onechain_renumber_as_puzzle_ref.pdb	tar_27b5093d_all-000093_aa.pdb	17.92	tar	SimRNA
93	93	5k7c_clean_onechain_renumber_as_puzzle_ref.pdb	tar_27b5093d_all-000094_aa.pdb	5.61	tar	SimRNA
94	94	5k7c_clean_onechain_renumber_as_puzzle_ref.pdb	tar_27b5093d_all-000095_aa.pdb	12.64	tar	SimRNA
95	95	5k7c_clean_onechain_renumber_as_puzzle_ref.pdb	tar_27b5093d_all-000096_aa.pdb	15.42	tar	SimRNA
96	96	5k7c_clean_onechain_renumber_as_puzzle_ref.pdb	tar_27b5093d_all-000097_aa.pdb	15.67	tar	SimRNA
97	97	5k7c_clean_onechain_renumber_as_puzzle_ref.pdb	tar_27b5093d_all-000098_aa.pdb	17.48	tar	SimRNA
98	98	5k7c_clean_onechain_renumber_as_puzzle_ref.pdb	tar_27b5093d_all-000099_aa.pdb	18.45	tar	SimRNA
99	99	5k7c_clean_onechain_renumber_as_puzzle_ref.pdb	tar_27b5093d_all-000100_aa.pdb	16.32	tar	SimRNA

## Sheet: extra_seqs_gmp
	Unnamed: 0	target	model	rmsd	group_name	method
0	0	3q3z_rpr_ref.pdb	gapp_d9d225c5_all-000001_aa.pdb	12.89	gap	SimRNA
1	1	3q3z_rpr_ref.pdb	gapp_d9d225c5_all-000002_aa.pdb	13.38	gap	SimRNA
2	2	3q3z_rpr_ref.pdb	gapp_d9d225c5_all-000003_aa.pdb	12.29	gap	SimRNA
3	3	3q3z_rpr_ref.pdb	gapp_d9d225c5_all-000004_aa.pdb	13.49	gap	SimRNA
4	4	3q3z_rpr_ref.pdb	gapp_d9d225c5_all-000005_aa.pdb	10.67	gap	SimRNA
5	5	3q3z_rpr_ref.pdb	gapp_d9d225c5_all-000006_aa.pdb	11.33	gap	SimRNA
6	6	3q3z_rpr_ref.pdb	gapp_d9d225c5_all-000007_aa.pdb	12.92	gap	SimRNA
7	7	3q3z_rpr_ref.pdb	gapp_d9d225c5_all-000008_aa.pdb	13.49	gap	SimRNA
8	8	3q3z_rpr_ref.pdb	gapp_d9d225c5_all-000009_aa.pdb	12.75	gap	SimRNA
9	9	3q3z_rpr_ref.pdb	gapp_d9d225c5_all-000010_aa.pdb	12.83	gap	SimRNA
10	10	3q3z_rpr_ref.pdb	gapp_d9d225c5_all-000011_aa.pdb	9.6	gap	SimRNA
11	11	3q3z_rpr_ref.pdb	gapp_d9d225c5_all-000012_aa.pdb	14.08	gap	SimRNA
12	12	3q3z_rpr_ref.pdb	gapp_d9d225c5_all-000013_aa.pdb	13.21	gap	SimRNA
13	13	3q3z_rpr_ref.pdb	gapp_d9d225c5_all-000014_aa.pdb	13.78	gap	SimRNA
14	14	3q3z_rpr_ref.pdb	gapp_d9d225c5_all-000015_aa.pdb	13.79	gap	SimRNA
15	15	3q3z_rpr_ref.pdb	gapp_d9d225c5_all-000016_aa.pdb	15.52	gap	SimRNA
16	16	3q3z_rpr_ref.pdb	gapp_d9d225c5_all-000017_aa.pdb	11.39	gap	SimRNA
17	17	3q3z_rpr_ref.pdb	gapp_d9d225c5_all-000018_aa.pdb	9.77	gap	SimRNA
18	18	3q3z_rpr_ref.pdb	gapp_d9d225c5_all-000019_aa.pdb	13.99	gap	SimRNA
19	19	3q3z_rpr_ref.pdb	gapp_d9d225c5_all-000020_aa.pdb	13.35	gap	SimRNA
20	20	3q3z_rpr_ref.pdb	gapp_d9d225c5_all-000021_aa.pdb	11.77	gap	SimRNA
21	21	3q3z_rpr_ref.pdb	gapp_d9d225c5_all-000022_aa.pdb	13.08	gap	SimRNA
22	22	3q3z_rpr_ref.pdb	gapp_d9d225c5_all-000023_aa.pdb	13.88	gap	SimRNA
23	23	3q3z_rpr_ref.pdb	gapp_d9d225c5_all-000024_aa.pdb	13.3	gap	SimRNA
24	24	3q3z_rpr_ref.pdb	gapp_d9d225c5_all-000025_aa.pdb	10.84	gap	SimRNA
25	25	3q3z_rpr_ref.pdb	gapp_d9d225c5_all-000026_aa.pdb	12.91	gap	SimRNA
26	26	3q3z_rpr_ref.pdb	gapp_d9d225c5_all-000027_aa.pdb	11.32	gap	SimRNA
27	27	3q3z_rpr_ref.pdb	gapp_d9d225c5_all-000028_aa.pdb	12.64	gap	SimRNA
28	28	3q3z_rpr_ref.pdb	gapp_d9d225c5_all-000029_aa.pdb	13.32	gap	SimRNA
29	29	3q3z_rpr_ref.pdb	gapp_d9d225c5_all-000030_aa.pdb	12.55	gap	SimRNA
30	30	3q3z_rpr_ref.pdb	gapp_d9d225c5_all-000031_aa.pdb	13.47	gap	SimRNA
31	31	3q3z_rpr_ref.pdb	gapp_d9d225c5_all-000032_aa.pdb	10.56	gap	SimRNA
32	32	3q3z_rpr_ref.pdb	gapp_d9d225c5_all-000033_aa.pdb	13.45	gap	SimRNA
33	33	3q3z_rpr_ref.pdb	gapp_d9d225c5_all-000034_aa.pdb	11.31	gap	SimRNA
34	34	3q3z_rpr_ref.pdb	gapp_d9d225c5_all-000035_aa.pdb	13.24	gap	SimRNA
35	35	3q3z_rpr_ref.pdb	gapp_d9d225c5_all-000036_aa.pdb	9.49	gap	SimRNA
36	36	3q3z_rpr_ref.pdb	gapp_d9d225c5_all-000037_aa.pdb	13.48	gap	SimRNA
37	37	3q3z_rpr_ref.pdb	gapp_d9d225c5_all-000038_aa.pdb	9.98	gap	SimRNA
38	38	3q3z_rpr_ref.pdb	gapp_d9d225c5_all-000039_aa.pdb	13.33	gap	SimRNA
39	39	3q3z_rpr_ref.pdb	gapp_d9d225c5_all-000040_aa.pdb	14	gap	SimRNA
40	40	3q3z_rpr_ref.pdb	gapp_d9d225c5_all-000041_aa.pdb	13.6	gap	SimRNA
41	41	3q3z_rpr_ref.pdb	gapp_d9d225c5_all-000042_aa.pdb	12.9	gap	SimRNA
42	42	3q3z_rpr_ref.pdb	gapp_d9d225c5_all-000043_aa.pdb	11.19	gap	SimRNA
43	43	3q3z_rpr_ref.pdb	gapp_d9d225c5_all-000044_aa.pdb	14.18	gap	SimRNA
44	44	3q3z_rpr_ref.pdb	gapp_d9d225c5_all-000045_aa.pdb	13.77	gap	SimRNA
45	45	3q3z_rpr_ref.pdb	gapp_d9d225c5_all-000046_aa.pdb	13.28	gap	SimRNA
46	46	3q3z_rpr_ref.pdb	gapp_d9d225c5_all-000047_aa.pdb	11.8	gap	SimRNA
47	47	3q3z_rpr_ref.pdb	gapp_d9d225c5_all-000048_aa.pdb	12.94	gap	SimRNA
48	48	3q3z_rpr_ref.pdb	gapp_d9d225c5_all-000049_aa.pdb	12.44	gap	SimRNA
49	49	3q3z_rpr_ref.pdb	gapp_d9d225c5_all-000050_aa.pdb	14.38	gap	SimRNA
50	50	3q3z_rpr_ref.pdb	gapp_d9d225c5_all-000051_aa.pdb	13.16	gap	SimRNA
51	51	3q3z_rpr_ref.pdb	gapp_d9d225c5_all-000052_aa.pdb	13.8	gap	SimRNA
52	52	3q3z_rpr_ref.pdb	gapp_d9d225c5_all-000053_aa.pdb	13.28	gap	SimRNA
53	53	3q3z_rpr_ref.pdb	gapp_d9d225c5_all-000054_aa.pdb	14.79	gap	SimRNA
54	54	3q3z_rpr_ref.pdb	gapp_d9d225c5_all-000055_aa.pdb	14.32	gap	SimRNA
55	55	3q3z_rpr_ref.pdb	gapp_d9d225c5_all-000056_aa.pdb	13.42	gap	SimRNA
56	56	3q3z_rpr_ref.pdb	gapp_d9d225c5_all-000057_aa.pdb	13.73	gap	SimRNA
57	57	3q3z_rpr_ref.pdb	gapp_d9d225c5_all-000058_aa.pdb	9.83	gap	SimRNA
58	58	3q3z_rpr_ref.pdb	gapp_d9d225c5_all-000059_aa.pdb	12.87	gap	SimRNA
59	59	3q3z_rpr_ref.pdb	gapp_d9d225c5_all-000060_aa.pdb	12.93	gap	SimRNA
60	60	3q3z_rpr_ref.pdb	gapp_d9d225c5_all-000061_aa.pdb	13.93	gap	SimRNA
61	61	3q3z_rpr_ref.pdb	gapp_d9d225c5_all-000062_aa.pdb	14.56	gap	SimRNA
62	62	3q3z_rpr_ref.pdb	gapp_d9d225c5_all-000063_aa.pdb	9.73	gap	SimRNA
63	63	3q3z_rpr_ref.pdb	gapp_d9d225c5_all-000064_aa.pdb	11.32	gap	SimRNA
64	64	3q3z_rpr_ref.pdb	gapp_d9d225c5_all-000065_aa.pdb	12.74	gap	SimRNA
65	65	3q3z_rpr_ref.pdb	gapp_d9d225c5_all-000066_aa.pdb	13.1	gap	SimRNA
66	66	3q3z_rpr_ref.pdb	gapp_d9d225c5_all-000067_aa.pdb	13.24	gap	SimRNA
67	67	3q3z_rpr_ref.pdb	gapp_d9d225c5_all-000068_aa.pdb	12.21	gap	SimRNA
68	68	3q3z_rpr_ref.pdb	gapp_d9d225c5_all-000069_aa.pdb	12.59	gap	SimRNA
69	69	3q3z_rpr_ref.pdb	gapp_d9d225c5_all-000070_aa.pdb	13.16	gap	SimRNA
70	70	3q3z_rpr_ref.pdb	gapp_d9d225c5_all-000071_aa.pdb	12.49	gap	SimRNA
71	71	3q3z_rpr_ref.pdb	gapp_d9d225c5_all-000072_aa.pdb	13.69	gap	SimRNA
72	72	3q3z_rpr_ref.pdb	gapp_d9d225c5_all-000073_aa.pdb	13.68	gap	SimRNA
73	73	3q3z_rpr_ref.pdb	gapp_d9d225c5_all-000074_aa.pdb	13.22	gap	SimRNA
74	74	3q3z_rpr_ref.pdb	gapp_d9d225c5_all-000075_aa.pdb	11.06	gap	SimRNA
75	75	3q3z_rpr_ref.pdb	gapp_d9d225c5_all-000076_aa.pdb	12.91	gap	SimRNA
76	76	3q3z_rpr_ref.pdb	gapp_d9d225c5_all-000077_aa.pdb	13.34	gap	SimRNA
77	77	3q3z_rpr_ref.pdb	gapp_d9d225c5_all-000078_aa.pdb	12.51	gap	SimRNA
78	78	3q3z_rpr_ref.pdb	gapp_d9d225c5_all-000079_aa.pdb	13.44	gap	SimRNA
79	79	3q3z_rpr_ref.pdb	gapp_d9d225c5_all-000080_aa.pdb	13.82	gap	SimRNA
80	80	3q3z_rpr_ref.pdb	gapp_d9d225c5_all-000081_aa.pdb	14.93	gap	SimRNA
81	81	3q3z_rpr_ref.pdb	gapp_d9d225c5_all-000082_aa.pdb	11.46	gap	SimRNA
82	82	3q3z_rpr_ref.pdb	gapp_d9d225c5_all-000083_aa.pdb	11.39	gap	SimRNA
83	83	3q3z_rpr_ref.pdb	gapp_d9d225c5_all-000084_aa.pdb	10.82	gap	SimRNA
84	84	3q3z_rpr_ref.pdb	gapp_d9d225c5_all-000085_aa.pdb	12.61	gap	SimRNA
85	85	3q3z_rpr_ref.pdb	gapp_d9d225c5_all-000086_aa.pdb	13.1	gap	SimRNA
86	86	3q3z_rpr_ref.pdb	gapp_d9d225c5_all-000087_aa.pdb	12.72	gap	SimRNA
87	87	3q3z_rpr_ref.pdb	gapp_d9d225c5_all-000088_aa.pdb	13.05	gap	SimRNA
88	88	3q3z_rpr_ref.pdb	gapp_d9d225c5_all-000089_aa.pdb	12.34	gap	SimRNA
89	89	3q3z_rpr_ref.pdb	gapp_d9d225c5_all-000090_aa.pdb	13.92	gap	SimRNA
90	90	3q3z_rpr_ref.pdb	gapp_d9d225c5_all-000091_aa.pdb	11.32	gap	SimRNA
91	91	3q3z_rpr_ref.pdb	gapp_d9d225c5_all-000092_aa.pdb	13.97	gap	SimRNA
92	92	3q3z_rpr_ref.pdb	gapp_d9d225c5_all-000093_aa.pdb	13.4	gap	SimRNA
93	93	3q3z_rpr_ref.pdb	gapp_d9d225c5_all-000094_aa.pdb	13.16	gap	SimRNA
94	94	3q3z_rpr_ref.pdb	gapp_d9d225c5_all-000095_aa.pdb	13.2	gap	SimRNA
95	95	3q3z_rpr_ref.pdb	gapp_d9d225c5_all-000096_aa.pdb	12.54	gap	SimRNA
96	96	3q3z_rpr_ref.pdb	gapp_d9d225c5_all-000097_aa.pdb	14.27	gap	SimRNA
97	97	3q3z_rpr_ref.pdb	gapp_d9d225c5_all-000098_aa.pdb	13.49	gap	SimRNA
98	98	3q3z_rpr_ref.pdb	gapp_d9d225c5_all-000099_aa.pdb	13.16	gap	SimRNA
99	99	3q3z_rpr_ref.pdb	gapp_d9d225c5_all-000100_aa.pdb	14.41	gap	SimRNA
200	200	3q3z_rpr_ref.pdb	gbap_d2b57aef_all-000001_aa.pdb	10.77	gba	SimRNA
201	201	3q3z_rpr_ref.pdb	gbap_d2b57aef_all-000002_aa.pdb	12.03	gba	SimRNA
202	202	3q3z_rpr_ref.pdb	gbap_d2b57aef_all-000003_aa.pdb	11.52	gba	SimRNA
203	203	3q3z_rpr_ref.pdb	gbap_d2b57aef_all-000004_aa.pdb	11.72	gba	SimRNA
204	204	3q3z_rpr_ref.pdb	gbap_d2b57aef_all-000005_aa.pdb	11.7	gba	SimRNA
205	205	3q3z_rpr_ref.pdb	gbap_d2b57aef_all-000006_aa.pdb	11.87	gba	SimRNA
206	206	3q3z_rpr_ref.pdb	gbap_d2b57aef_all-000007_aa.pdb	19.33	gba	SimRNA
207	207	3q3z_rpr_ref.pdb	gbap_d2b57aef_all-000008_aa.pdb	9.54	gba	SimRNA
208	208	3q3z_rpr_ref.pdb	gbap_d2b57aef_all-000009_aa.pdb	11.81	gba	SimRNA
209	209	3q3z_rpr_ref.pdb	gbap_d2b57aef_all-000010_aa.pdb	11.26	gba	SimRNA
210	210	3q3z_rpr_ref.pdb	gbap_d2b57aef_all-000011_aa.pdb	13.73	gba	SimRNA
211	211	3q3z_rpr_ref.pdb	gbap_d2b57aef_all-000012_aa.pdb	11.36	gba	SimRNA
212	212	3q3z_rpr_ref.pdb	gbap_d2b57aef_all-000013_aa.pdb	11.78	gba	SimRNA
213	213	3q3z_rpr_ref.pdb	gbap_d2b57aef_all-000014_aa.pdb	10.04	gba	SimRNA
214	214	3q3z_rpr_ref.pdb	gbap_d2b57aef_all-000015_aa.pdb	12.4	gba	SimRNA
215	215	3q3z_rpr_ref.pdb	gbap_d2b57aef_all-000016_aa.pdb	12.52	gba	SimRNA
216	216	3q3z_rpr_ref.pdb	gbap_d2b57aef_all-000017_aa.pdb	10.07	gba	SimRNA
217	217	3q3z_rpr_ref.pdb	gbap_d2b57aef_all-000018_aa.pdb	11.7	gba	SimRNA
218	218	3q3z_rpr_ref.pdb	gbap_d2b57aef_all-000019_aa.pdb	9.64	gba	SimRNA
219	219	3q3z_rpr_ref.pdb	gbap_d2b57aef_all-000020_aa.pdb	11.96	gba	SimRNA
220	220	3q3z_rpr_ref.pdb	gbap_d2b57aef_all-000021_aa.pdb	11.56	gba	SimRNA
221	221	3q3z_rpr_ref.pdb	gbap_d2b57aef_all-000022_aa.pdb	11.45	gba	SimRNA
222	222	3q3z_rpr_ref.pdb	gbap_d2b57aef_all-000023_aa.pdb	19.76	gba	SimRNA
223	223	3q3z_rpr_ref.pdb	gbap_d2b57aef_all-000024_aa.pdb	14.09	gba	SimRNA
224	224	3q3z_rpr_ref.pdb	gbap_d2b57aef_all-000025_aa.pdb	10.36	gba	SimRNA
225	225	3q3z_rpr_ref.pdb	gbap_d2b57aef_all-000026_aa.pdb	12.16	gba	SimRNA
226	226	3q3z_rpr_ref.pdb	gbap_d2b57aef_all-000027_aa.pdb	19.54	gba	SimRNA
227	227	3q3z_rpr_ref.pdb	gbap_d2b57aef_all-000028_aa.pdb	11.6	gba	SimRNA
228	228	3q3z_rpr_ref.pdb	gbap_d2b57aef_all-000029_aa.pdb	12.41	gba	SimRNA
229	229	3q3z_rpr_ref.pdb	gbap_d2b57aef_all-000030_aa.pdb	12.44	gba	SimRNA
230	230	3q3z_rpr_ref.pdb	gbap_d2b57aef_all-000031_aa.pdb	11.29	gba	SimRNA
231	231	3q3z_rpr_ref.pdb	gbap_d2b57aef_all-000032_aa.pdb	11.56	gba	SimRNA
232	232	3q3z_rpr_ref.pdb	gbap_d2b57aef_all-000033_aa.pdb	12.29	gba	SimRNA
233	233	3q3z_rpr_ref.pdb	gbap_d2b57aef_all-000034_aa.pdb	11.59	gba	SimRNA
234	234	3q3z_rpr_ref.pdb	gbap_d2b57aef_all-000035_aa.pdb	12.76	gba	SimRNA
235	235	3q3z_rpr_ref.pdb	gbap_d2b57aef_all-000036_aa.pdb	9.29	gba	SimRNA
236	236	3q3z_rpr_ref.pdb	gbap_d2b57aef_all-000037_aa.pdb	19.06	gba	SimRNA
237	237	3q3z_rpr_ref.pdb	gbap_d2b57aef_all-000038_aa.pdb	12.14	gba	SimRNA
238	238	3q3z_rpr_ref.pdb	gbap_d2b57aef_all-000039_aa.pdb	9.13	gba	SimRNA
239	239	3q3z_rpr_ref.pdb	gbap_d2b57aef_all-000040_aa.pdb	11.39	gba	SimRNA
240	240	3q3z_rpr_ref.pdb	gbap_d2b57aef_all-000041_aa.pdb	10.28	gba	SimRNA
241	241	3q3z_rpr_ref.pdb	gbap_d2b57aef_all-000042_aa.pdb	12.57	gba	SimRNA
242	242	3q3z_rpr_ref.pdb	gbap_d2b57aef_all-000043_aa.pdb	11.2	gba	SimRNA
243	243	3q3z_rpr_ref.pdb	gbap_d2b57aef_all-000044_aa.pdb	11.13	gba	SimRNA
244	244	3q3z_rpr_ref.pdb	gbap_d2b57aef_all-000045_aa.pdb	11.81	gba	SimRNA
245	245	3q3z_rpr_ref.pdb	gbap_d2b57aef_all-000046_aa.pdb	11.97	gba	SimRNA
246	246	3q3z_rpr_ref.pdb	gbap_d2b57aef_all-000047_aa.pdb	11.73	gba	SimRNA
247	247	3q3z_rpr_ref.pdb	gbap_d2b57aef_all-000048_aa.pdb	9.47	gba	SimRNA
248	248	3q3z_rpr_ref.pdb	gbap_d2b57aef_all-000049_aa.pdb	10.38	gba	SimRNA
249	249	3q3z_rpr_ref.pdb	gbap_d2b57aef_all-000050_aa.pdb	9.81	gba	SimRNA
250	250	3q3z_rpr_ref.pdb	gbap_d2b57aef_all-000051_aa.pdb	11.9	gba	SimRNA
251	251	3q3z_rpr_ref.pdb	gbap_d2b57aef_all-000052_aa.pdb	12.49	gba	SimRNA
252	252	3q3z_rpr_ref.pdb	gbap_d2b57aef_all-000053_aa.pdb	16.18	gba	SimRNA
253	253	3q3z_rpr_ref.pdb	gbap_d2b57aef_all-000054_aa.pdb	9.23	gba	SimRNA
254	254	3q3z_rpr_ref.pdb	gbap_d2b57aef_all-000055_aa.pdb	12.66	gba	SimRNA
255	255	3q3z_rpr_ref.pdb	gbap_d2b57aef_all-000056_aa.pdb	10.72	gba	SimRNA
256	256	3q3z_rpr_ref.pdb	gbap_d2b57aef_all-000057_aa.pdb	11.64	gba	SimRNA
257	257	3q3z_rpr_ref.pdb	gbap_d2b57aef_all-000058_aa.pdb	9.05	gba	SimRNA
258	258	3q3z_rpr_ref.pdb	gbap_d2b57aef_all-000059_aa.pdb	11.55	gba	SimRNA
259	259	3q3z_rpr_ref.pdb	gbap_d2b57aef_all-000060_aa.pdb	8.61	gba	SimRNA
260	260	3q3z_rpr_ref.pdb	gbap_d2b57aef_all-000061_aa.pdb	9.34	gba	SimRNA
261	261	3q3z_rpr_ref.pdb	gbap_d2b57aef_all-000062_aa.pdb	11.72	gba	SimRNA
262	262	3q3z_rpr_ref.pdb	gbap_d2b57aef_all-000063_aa.pdb	11.72	gba	SimRNA
263	263	3q3z_rpr_ref.pdb	gbap_d2b57aef_all-000064_aa.pdb	11.67	gba	SimRNA
264	264	3q3z_rpr_ref.pdb	gbap_d2b57aef_all-000065_aa.pdb	11.08	gba	SimRNA
265	265	3q3z_rpr_ref.pdb	gbap_d2b57aef_all-000066_aa.pdb	11.27	gba	SimRNA
266	266	3q3z_rpr_ref.pdb	gbap_d2b57aef_all-000067_aa.pdb	11.38	gba	SimRNA
267	267	3q3z_rpr_ref.pdb	gbap_d2b57aef_all-000068_aa.pdb	10.54	gba	SimRNA
268	268	3q3z_rpr_ref.pdb	gbap_d2b57aef_all-000069_aa.pdb	11.37	gba	SimRNA
269	269	3q3z_rpr_ref.pdb	gbap_d2b57aef_all-000070_aa.pdb	13.76	gba	SimRNA
270	270	3q3z_rpr_ref.pdb	gbap_d2b57aef_all-000071_aa.pdb	11.19	gba	SimRNA
271	271	3q3z_rpr_ref.pdb	gbap_d2b57aef_all-000072_aa.pdb	10.36	gba	SimRNA
272	272	3q3z_rpr_ref.pdb	gbap_d2b57aef_all-000073_aa.pdb	11.26	gba	SimRNA
273	273	3q3z_rpr_ref.pdb	gbap_d2b57aef_all-000074_aa.pdb	12.85	gba	SimRNA
274	274	3q3z_rpr_ref.pdb	gbap_d2b57aef_all-000075_aa.pdb	12.26	gba	SimRNA
275	275	3q3z_rpr_ref.pdb	gbap_d2b57aef_all-000076_aa.pdb	10.83	gba	SimRNA
276	276	3q3z_rpr_ref.pdb	gbap_d2b57aef_all-000077_aa.pdb	11.77	gba	SimRNA
277	277	3q3z_rpr_ref.pdb	gbap_d2b57aef_all-000078_aa.pdb	8.67	gba	SimRNA
278	278	3q3z_rpr_ref.pdb	gbap_d2b57aef_all-000079_aa.pdb	11.87	gba	SimRNA
279	279	3q3z_rpr_ref.pdb	gbap_d2b57aef_all-000080_aa.pdb	9.44	gba	SimRNA
280	280	3q3z_rpr_ref.pdb	gbap_d2b57aef_all-000081_aa.pdb	9.91	gba	SimRNA
281	281	3q3z_rpr_ref.pdb	gbap_d2b57aef_all-000082_aa.pdb	11.81	gba	SimRNA
282	282	3q3z_rpr_ref.pdb	gbap_d2b57aef_all-000083_aa.pdb	8.83	gba	SimRNA
283	283	3q3z_rpr_ref.pdb	gbap_d2b57aef_all-000084_aa.pdb	11.28	gba	SimRNA
284	284	3q3z_rpr_ref.pdb	gbap_d2b57aef_all-000085_aa.pdb	19.41	gba	SimRNA
285	285	3q3z_rpr_ref.pdb	gbap_d2b57aef_all-000086_aa.pdb	12.71	gba	SimRNA
286	286	3q3z_rpr_ref.pdb	gbap_d2b57aef_all-000087_aa.pdb	12.2	gba	SimRNA
287	287	3q3z_rpr_ref.pdb	gbap_d2b57aef_all-000088_aa.pdb	11.93	gba	SimRNA
288	288	3q3z_rpr_ref.pdb	gbap_d2b57aef_all-000089_aa.pdb	9.24	gba	SimRNA
289	289	3q3z_rpr_ref.pdb	gbap_d2b57aef_all-000090_aa.pdb	9.99	gba	SimRNA
290	290	3q3z_rpr_ref.pdb	gbap_d2b57aef_all-000091_aa.pdb	8.54	gba	SimRNA
291	291	3q3z_rpr_ref.pdb	gbap_d2b57aef_all-000092_aa.pdb	19.36	gba	SimRNA
292	292	3q3z_rpr_ref.pdb	gbap_d2b57aef_all-000093_aa.pdb	13.43	gba	SimRNA
293	293	3q3z_rpr_ref.pdb	gbap_d2b57aef_all-000094_aa.pdb	11.52	gba	SimRNA
294	294	3q3z_rpr_ref.pdb	gbap_d2b57aef_all-000095_aa.pdb	11.06	gba	SimRNA
295	295	3q3z_rpr_ref.pdb	gbap_d2b57aef_all-000096_aa.pdb	11.45	gba	SimRNA
296	296	3q3z_rpr_ref.pdb	gbap_d2b57aef_all-000097_aa.pdb	11.2	gba	SimRNA
297	297	3q3z_rpr_ref.pdb	gbap_d2b57aef_all-000098_aa.pdb	12.03	gba	SimRNA
298	298	3q3z_rpr_ref.pdb	gbap_d2b57aef_all-000099_aa.pdb	9.32	gba	SimRNA
299	299	3q3z_rpr_ref.pdb	gbap_d2b57aef_all-000100_aa.pdb	11.82	gba	SimRNA
400	400	3q3z_rpr_ref.pdb	gbx_00de79c8_all-000001_aa.pdb	10.57	gbx	SimRNA
401	401	3q3z_rpr_ref.pdb	gbx_00de79c8_all-000002_aa.pdb	10.18	gbx	SimRNA
402	402	3q3z_rpr_ref.pdb	gbx_00de79c8_all-000003_aa.pdb	10.9	gbx	SimRNA
403	403	3q3z_rpr_ref.pdb	gbx_00de79c8_all-000004_aa.pdb	10.5	gbx	SimRNA
404	404	3q3z_rpr_ref.pdb	gbx_00de79c8_all-000005_aa.pdb	10.02	gbx	SimRNA
405	405	3q3z_rpr_ref.pdb	gbx_00de79c8_all-000006_aa.pdb	12.49	gbx	SimRNA
406	406	3q3z_rpr_ref.pdb	gbx_00de79c8_all-000007_aa.pdb	9.66	gbx	SimRNA
407	407	3q3z_rpr_ref.pdb	gbx_00de79c8_all-000008_aa.pdb	11.12	gbx	SimRNA
408	408	3q3z_rpr_ref.pdb	gbx_00de79c8_all-000009_aa.pdb	10.25	gbx	SimRNA
409	409	3q3z_rpr_ref.pdb	gbx_00de79c8_all-000010_aa.pdb	14.68	gbx	SimRNA
410	410	3q3z_rpr_ref.pdb	gbx_00de79c8_all-000011_aa.pdb	9.52	gbx	SimRNA
411	411	3q3z_rpr_ref.pdb	gbx_00de79c8_all-000012_aa.pdb	9.69	gbx	SimRNA
412	412	3q3z_rpr_ref.pdb	gbx_00de79c8_all-000013_aa.pdb	11.86	gbx	SimRNA
413	413	3q3z_rpr_ref.pdb	gbx_00de79c8_all-000014_aa.pdb	13.87	gbx	SimRNA
414	414	3q3z_rpr_ref.pdb	gbx_00de79c8_all-000015_aa.pdb	9.55	gbx	SimRNA
415	415	3q3z_rpr_ref.pdb	gbx_00de79c8_all-000016_aa.pdb	10.25	gbx	SimRNA
416	416	3q3z_rpr_ref.pdb	gbx_00de79c8_all-000017_aa.pdb	14.24	gbx	SimRNA
417	417	3q3z_rpr_ref.pdb	gbx_00de79c8_all-000018_aa.pdb	9.6	gbx	SimRNA
418	418	3q3z_rpr_ref.pdb	gbx_00de79c8_all-000019_aa.pdb	13.28	gbx	SimRNA
419	419	3q3z_rpr_ref.pdb	gbx_00de79c8_all-000020_aa.pdb	10.71	gbx	SimRNA
420	420	3q3z_rpr_ref.pdb	gbx_00de79c8_all-000021_aa.pdb	10.19	gbx	SimRNA
421	421	3q3z_rpr_ref.pdb	gbx_00de79c8_all-000022_aa.pdb	13.87	gbx	SimRNA
422	422	3q3z_rpr_ref.pdb	gbx_00de79c8_all-000023_aa.pdb	11.13	gbx	SimRNA
423	423	3q3z_rpr_ref.pdb	gbx_00de79c8_all-000024_aa.pdb	10.06	gbx	SimRNA
424	424	3q3z_rpr_ref.pdb	gbx_00de79c8_all-000025_aa.pdb	8.53	gbx	SimRNA
425	425	3q3z_rpr_ref.pdb	gbx_00de79c8_all-000026_aa.pdb	10.37	gbx	SimRNA
426	426	3q3z_rpr_ref.pdb	gbx_00de79c8_all-000027_aa.pdb	13.98	gbx	SimRNA
427	427	3q3z_rpr_ref.pdb	gbx_00de79c8_all-000028_aa.pdb	10.7	gbx	SimRNA
428	428	3q3z_rpr_ref.pdb	gbx_00de79c8_all-000029_aa.pdb	10.91	gbx	SimRNA
429	429	3q3z_rpr_ref.pdb	gbx_00de79c8_all-000030_aa.pdb	10.63	gbx	SimRNA
430	430	3q3z_rpr_ref.pdb	gbx_00de79c8_all-000031_aa.pdb	13.01	gbx	SimRNA
431	431	3q3z_rpr_ref.pdb	gbx_00de79c8_all-000032_aa.pdb	13.2	gbx	SimRNA
432	432	3q3z_rpr_ref.pdb	gbx_00de79c8_all-000033_aa.pdb	10.9	gbx	SimRNA
433	433	3q3z_rpr_ref.pdb	gbx_00de79c8_all-000034_aa.pdb	14.02	gbx	SimRNA
434	434	3q3z_rpr_ref.pdb	gbx_00de79c8_all-000035_aa.pdb	9.62	gbx	SimRNA
435	435	3q3z_rpr_ref.pdb	gbx_00de79c8_all-000036_aa.pdb	9.76	gbx	SimRNA
436	436	3q3z_rpr_ref.pdb	gbx_00de79c8_all-000037_aa.pdb	15.45	gbx	SimRNA
437	437	3q3z_rpr_ref.pdb	gbx_00de79c8_all-000038_aa.pdb	13.32	gbx	SimRNA
438	438	3q3z_rpr_ref.pdb	gbx_00de79c8_all-000039_aa.pdb	10.87	gbx	SimRNA
439	439	3q3z_rpr_ref.pdb	gbx_00de79c8_all-000040_aa.pdb	9.87	gbx	SimRNA
440	440	3q3z_rpr_ref.pdb	gbx_00de79c8_all-000041_aa.pdb	10.03	gbx	SimRNA
441	441	3q3z_rpr_ref.pdb	gbx_00de79c8_all-000042_aa.pdb	8.98	gbx	SimRNA
442	442	3q3z_rpr_ref.pdb	gbx_00de79c8_all-000043_aa.pdb	10.17	gbx	SimRNA
443	443	3q3z_rpr_ref.pdb	gbx_00de79c8_all-000044_aa.pdb	9.88	gbx	SimRNA
444	444	3q3z_rpr_ref.pdb	gbx_00de79c8_all-000045_aa.pdb	9	gbx	SimRNA
445	445	3q3z_rpr_ref.pdb	gbx_00de79c8_all-000046_aa.pdb	10.62	gbx	SimRNA
446	446	3q3z_rpr_ref.pdb	gbx_00de79c8_all-000047_aa.pdb	9.73	gbx	SimRNA
447	447	3q3z_rpr_ref.pdb	gbx_00de79c8_all-000048_aa.pdb	12.59	gbx	SimRNA
448	448	3q3z_rpr_ref.pdb	gbx_00de79c8_all-000049_aa.pdb	13.94	gbx	SimRNA
449	449	3q3z_rpr_ref.pdb	gbx_00de79c8_all-000050_aa.pdb	10.83	gbx	SimRNA
450	450	3q3z_rpr_ref.pdb	gbx_00de79c8_all-000051_aa.pdb	10.28	gbx	SimRNA
451	451	3q3z_rpr_ref.pdb	gbx_00de79c8_all-000052_aa.pdb	9.39	gbx	SimRNA
452	452	3q3z_rpr_ref.pdb	gbx_00de79c8_all-000053_aa.pdb	13.16	gbx	SimRNA
453	453	3q3z_rpr_ref.pdb	gbx_00de79c8_all-000054_aa.pdb	13.38	gbx	SimRNA
454	454	3q3z_rpr_ref.pdb	gbx_00de79c8_all-000055_aa.pdb	11.81	gbx	SimRNA
455	455	3q3z_rpr_ref.pdb	gbx_00de79c8_all-000056_aa.pdb	10.06	gbx	SimRNA
456	456	3q3z_rpr_ref.pdb	gbx_00de79c8_all-000057_aa.pdb	10	gbx	SimRNA
457	457	3q3z_rpr_ref.pdb	gbx_00de79c8_all-000058_aa.pdb	15.28	gbx	SimRNA
458	458	3q3z_rpr_ref.pdb	gbx_00de79c8_all-000059_aa.pdb	11.73	gbx	SimRNA
459	459	3q3z_rpr_ref.pdb	gbx_00de79c8_all-000060_aa.pdb	9.57	gbx	SimRNA
460	460	3q3z_rpr_ref.pdb	gbx_00de79c8_all-000061_aa.pdb	8.69	gbx	SimRNA
461	461	3q3z_rpr_ref.pdb	gbx_00de79c8_all-000062_aa.pdb	11.14	gbx	SimRNA
462	462	3q3z_rpr_ref.pdb	gbx_00de79c8_all-000063_aa.pdb	11.21	gbx	SimRNA
463	463	3q3z_rpr_ref.pdb	gbx_00de79c8_all-000064_aa.pdb	9.58	gbx	SimRNA
464	464	3q3z_rpr_ref.pdb	gbx_00de79c8_all-000065_aa.pdb	10.75	gbx	SimRNA
465	465	3q3z_rpr_ref.pdb	gbx_00de79c8_all-000066_aa.pdb	11.06	gbx	SimRNA
466	466	3q3z_rpr_ref.pdb	gbx_00de79c8_all-000067_aa.pdb	10.35	gbx	SimRNA
467	467	3q3z_rpr_ref.pdb	gbx_00de79c8_all-000068_aa.pdb	13.76	gbx	SimRNA
468	468	3q3z_rpr_ref.pdb	gbx_00de79c8_all-000069_aa.pdb	14.24	gbx	SimRNA
469	469	3q3z_rpr_ref.pdb	gbx_00de79c8_all-000070_aa.pdb	10.24	gbx	SimRNA
470	470	3q3z_rpr_ref.pdb	gbx_00de79c8_all-000071_aa.pdb	11.66	gbx	SimRNA
471	471	3q3z_rpr_ref.pdb	gbx_00de79c8_all-000072_aa.pdb	13.4	gbx	SimRNA
472	472	3q3z_rpr_ref.pdb	gbx_00de79c8_all-000073_aa.pdb	14.3	gbx	SimRNA
473	473	3q3z_rpr_ref.pdb	gbx_00de79c8_all-000074_aa.pdb	12.24	gbx	SimRNA
474	474	3q3z_rpr_ref.pdb	gbx_00de79c8_all-000075_aa.pdb	9.24	gbx	SimRNA
475	475	3q3z_rpr_ref.pdb	gbx_00de79c8_all-000076_aa.pdb	8.05	gbx	SimRNA
476	476	3q3z_rpr_ref.pdb	gbx_00de79c8_all-000077_aa.pdb	13.42	gbx	SimRNA
477	477	3q3z_rpr_ref.pdb	gbx_00de79c8_all-000078_aa.pdb	13.05	gbx	SimRNA
478	478	3q3z_rpr_ref.pdb	gbx_00de79c8_all-000079_aa.pdb	13.76	gbx	SimRNA
479	479	3q3z_rpr_ref.pdb	gbx_00de79c8_all-000080_aa.pdb	10.94	gbx	SimRNA
480	480	3q3z_rpr_ref.pdb	gbx_00de79c8_all-000081_aa.pdb	12.71	gbx	SimRNA
481	481	3q3z_rpr_ref.pdb	gbx_00de79c8_all-000082_aa.pdb	14.32	gbx	SimRNA
482	482	3q3z_rpr_ref.pdb	gbx_00de79c8_all-000083_aa.pdb	13.53	gbx	SimRNA
483	483	3q3z_rpr_ref.pdb	gbx_00de79c8_all-000084_aa.pdb	14.19	gbx	SimRNA
484	484	3q3z_rpr_ref.pdb	gbx_00de79c8_all-000085_aa.pdb	13.11	gbx	SimRNA
485	485	3q3z_rpr_ref.pdb	gbx_00de79c8_all-000086_aa.pdb	9.51	gbx	SimRNA
486	486	3q3z_rpr_ref.pdb	gbx_00de79c8_all-000087_aa.pdb	12.26	gbx	SimRNA
487	487	3q3z_rpr_ref.pdb	gbx_00de79c8_all-000088_aa.pdb	13.49	gbx	SimRNA
488	488	3q3z_rpr_ref.pdb	gbx_00de79c8_all-000089_aa.pdb	13.34	gbx	SimRNA
489	489	3q3z_rpr_ref.pdb	gbx_00de79c8_all-000090_aa.pdb	12.87	gbx	SimRNA
490	490	3q3z_rpr_ref.pdb	gbx_00de79c8_all-000091_aa.pdb	13.23	gbx	SimRNA
491	491	3q3z_rpr_ref.pdb	gbx_00de79c8_all-000092_aa.pdb	13.47	gbx	SimRNA
492	492	3q3z_rpr_ref.pdb	gbx_00de79c8_all-000093_aa.pdb	9.92	gbx	SimRNA
493	493	3q3z_rpr_ref.pdb	gbx_00de79c8_all-000094_aa.pdb	11.15	gbx	SimRNA
494	494	3q3z_rpr_ref.pdb	gbx_00de79c8_all-000095_aa.pdb	12.03	gbx	SimRNA
495	495	3q3z_rpr_ref.pdb	gbx_00de79c8_all-000096_aa.pdb	9.03	gbx	SimRNA
496	496	3q3z_rpr_ref.pdb	gbx_00de79c8_all-000097_aa.pdb	13.17	gbx	SimRNA
497	497	3q3z_rpr_ref.pdb	gbx_00de79c8_all-000098_aa.pdb	12.16	gbx	SimRNA
498	498	3q3z_rpr_ref.pdb	gbx_00de79c8_all-000099_aa.pdb	10.63	gbx	SimRNA
499	499	3q3z_rpr_ref.pdb	gbx_00de79c8_all-000100_aa.pdb	8.75	gbx	SimRNA
600	600	3q3z_rpr_ref.pdb	gxx_6bd26658_all-000001_aa.pdb	9.67	gxx	SimRNA
601	601	3q3z_rpr_ref.pdb	gxx_6bd26658_all-000002_aa.pdb	8.76	gxx	SimRNA
602	602	3q3z_rpr_ref.pdb	gxx_6bd26658_all-000003_aa.pdb	8.45	gxx	SimRNA
603	603	3q3z_rpr_ref.pdb	gxx_6bd26658_all-000004_aa.pdb	7.97	gxx	SimRNA
604	604	3q3z_rpr_ref.pdb	gxx_6bd26658_all-000005_aa.pdb	8.09	gxx	SimRNA
605	605	3q3z_rpr_ref.pdb	gxx_6bd26658_all-000006_aa.pdb	8.5	gxx	SimRNA
606	606	3q3z_rpr_ref.pdb	gxx_6bd26658_all-000007_aa.pdb	8.15	gxx	SimRNA
607	607	3q3z_rpr_ref.pdb	gxx_6bd26658_all-000008_aa.pdb	9.03	gxx	SimRNA
608	608	3q3z_rpr_ref.pdb	gxx_6bd26658_all-000009_aa.pdb	9.18	gxx	SimRNA
609	609	3q3z_rpr_ref.pdb	gxx_6bd26658_all-000010_aa.pdb	8.87	gxx	SimRNA
610	610	3q3z_rpr_ref.pdb	gxx_6bd26658_all-000011_aa.pdb	9.72	gxx	SimRNA
611	611	3q3z_rpr_ref.pdb	gxx_6bd26658_all-000012_aa.pdb	8.83	gxx	SimRNA
612	612	3q3z_rpr_ref.pdb	gxx_6bd26658_all-000013_aa.pdb	8.29	gxx	SimRNA
613	613	3q3z_rpr_ref.pdb	gxx_6bd26658_all-000014_aa.pdb	8.14	gxx	SimRNA
614	614	3q3z_rpr_ref.pdb	gxx_6bd26658_all-000015_aa.pdb	10.3	gxx	SimRNA
615	615	3q3z_rpr_ref.pdb	gxx_6bd26658_all-000016_aa.pdb	8.85	gxx	SimRNA
616	616	3q3z_rpr_ref.pdb	gxx_6bd26658_all-000017_aa.pdb	7.71	gxx	SimRNA
617	617	3q3z_rpr_ref.pdb	gxx_6bd26658_all-000018_aa.pdb	8.76	gxx	SimRNA
618	618	3q3z_rpr_ref.pdb	gxx_6bd26658_all-000019_aa.pdb	8.7	gxx	SimRNA
619	619	3q3z_rpr_ref.pdb	gxx_6bd26658_all-000020_aa.pdb	8.29	gxx	SimRNA
620	620	3q3z_rpr_ref.pdb	gxx_6bd26658_all-000021_aa.pdb	8.43	gxx	SimRNA
621	621	3q3z_rpr_ref.pdb	gxx_6bd26658_all-000022_aa.pdb	10.47	gxx	SimRNA
622	622	3q3z_rpr_ref.pdb	gxx_6bd26658_all-000023_aa.pdb	7.71	gxx	SimRNA
623	623	3q3z_rpr_ref.pdb	gxx_6bd26658_all-000024_aa.pdb	7.43	gxx	SimRNA
624	624	3q3z_rpr_ref.pdb	gxx_6bd26658_all-000025_aa.pdb	8.47	gxx	SimRNA
625	625	3q3z_rpr_ref.pdb	gxx_6bd26658_all-000026_aa.pdb	8.42	gxx	SimRNA
626	626	3q3z_rpr_ref.pdb	gxx_6bd26658_all-000027_aa.pdb	8.79	gxx	SimRNA
627	627	3q3z_rpr_ref.pdb	gxx_6bd26658_all-000028_aa.pdb	9.21	gxx	SimRNA
628	628	3q3z_rpr_ref.pdb	gxx_6bd26658_all-000029_aa.pdb	13.64	gxx	SimRNA
629	629	3q3z_rpr_ref.pdb	gxx_6bd26658_all-000030_aa.pdb	8.24	gxx	SimRNA
630	630	3q3z_rpr_ref.pdb	gxx_6bd26658_all-000031_aa.pdb	7.02	gxx	SimRNA
631	631	3q3z_rpr_ref.pdb	gxx_6bd26658_all-000032_aa.pdb	7.32	gxx	SimRNA
632	632	3q3z_rpr_ref.pdb	gxx_6bd26658_all-000033_aa.pdb	8.39	gxx	SimRNA
633	633	3q3z_rpr_ref.pdb	gxx_6bd26658_all-000034_aa.pdb	8.41	gxx	SimRNA
634	634	3q3z_rpr_ref.pdb	gxx_6bd26658_all-000035_aa.pdb	14.93	gxx	SimRNA
635	635	3q3z_rpr_ref.pdb	gxx_6bd26658_all-000036_aa.pdb	14.98	gxx	SimRNA
636	636	3q3z_rpr_ref.pdb	gxx_6bd26658_all-000037_aa.pdb	9.69	gxx	SimRNA
637	637	3q3z_rpr_ref.pdb	gxx_6bd26658_all-000038_aa.pdb	7.83	gxx	SimRNA
638	638	3q3z_rpr_ref.pdb	gxx_6bd26658_all-000039_aa.pdb	8.34	gxx	SimRNA
639	639	3q3z_rpr_ref.pdb	gxx_6bd26658_all-000040_aa.pdb	8.11	gxx	SimRNA
640	640	3q3z_rpr_ref.pdb	gxx_6bd26658_all-000041_aa.pdb	7.98	gxx	SimRNA
641	641	3q3z_rpr_ref.pdb	gxx_6bd26658_all-000042_aa.pdb	8.95	gxx	SimRNA
642	642	3q3z_rpr_ref.pdb	gxx_6bd26658_all-000043_aa.pdb	12.96	gxx	SimRNA
643	643	3q3z_rpr_ref.pdb	gxx_6bd26658_all-000044_aa.pdb	7.96	gxx	SimRNA
644	644	3q3z_rpr_ref.pdb	gxx_6bd26658_all-000045_aa.pdb	8.6	gxx	SimRNA
645	645	3q3z_rpr_ref.pdb	gxx_6bd26658_all-000046_aa.pdb	13.98	gxx	SimRNA
646	646	3q3z_rpr_ref.pdb	gxx_6bd26658_all-000047_aa.pdb	7.56	gxx	SimRNA
647	647	3q3z_rpr_ref.pdb	gxx_6bd26658_all-000048_aa.pdb	13.09	gxx	SimRNA
648	648	3q3z_rpr_ref.pdb	gxx_6bd26658_all-000049_aa.pdb	12.41	gxx	SimRNA
649	649	3q3z_rpr_ref.pdb	gxx_6bd26658_all-000050_aa.pdb	13.58	gxx	SimRNA
650	650	3q3z_rpr_ref.pdb	gxx_6bd26658_all-000051_aa.pdb	8.09	gxx	SimRNA
651	651	3q3z_rpr_ref.pdb	gxx_6bd26658_all-000052_aa.pdb	8.39	gxx	SimRNA
652	652	3q3z_rpr_ref.pdb	gxx_6bd26658_all-000053_aa.pdb	8.58	gxx	SimRNA
653	653	3q3z_rpr_ref.pdb	gxx_6bd26658_all-000054_aa.pdb	8.44	gxx	SimRNA
654	654	3q3z_rpr_ref.pdb	gxx_6bd26658_all-000055_aa.pdb	12.96	gxx	SimRNA
655	655	3q3z_rpr_ref.pdb	gxx_6bd26658_all-000056_aa.pdb	7.26	gxx	SimRNA
656	656	3q3z_rpr_ref.pdb	gxx_6bd26658_all-000057_aa.pdb	8.51	gxx	SimRNA
657	657	3q3z_rpr_ref.pdb	gxx_6bd26658_all-000058_aa.pdb	8.16	gxx	SimRNA
658	658	3q3z_rpr_ref.pdb	gxx_6bd26658_all-000059_aa.pdb	8.03	gxx	SimRNA
659	659	3q3z_rpr_ref.pdb	gxx_6bd26658_all-000060_aa.pdb	8.09	gxx	SimRNA
660	660	3q3z_rpr_ref.pdb	gxx_6bd26658_all-000061_aa.pdb	8.46	gxx	SimRNA
661	661	3q3z_rpr_ref.pdb	gxx_6bd26658_all-000062_aa.pdb	9.15	gxx	SimRNA
662	662	3q3z_rpr_ref.pdb	gxx_6bd26658_all-000063_aa.pdb	15.38	gxx	SimRNA
663	663	3q3z_rpr_ref.pdb	gxx_6bd26658_all-000064_aa.pdb	8.37	gxx	SimRNA
664	664	3q3z_rpr_ref.pdb	gxx_6bd26658_all-000065_aa.pdb	8.34	gxx	SimRNA
665	665	3q3z_rpr_ref.pdb	gxx_6bd26658_all-000066_aa.pdb	8.55	gxx	SimRNA
666	666	3q3z_rpr_ref.pdb	gxx_6bd26658_all-000067_aa.pdb	14.23	gxx	SimRNA
667	667	3q3z_rpr_ref.pdb	gxx_6bd26658_all-000068_aa.pdb	9.03	gxx	SimRNA
668	668	3q3z_rpr_ref.pdb	gxx_6bd26658_all-000069_aa.pdb	9	gxx	SimRNA
669	669	3q3z_rpr_ref.pdb	gxx_6bd26658_all-000070_aa.pdb	15.54	gxx	SimRNA
670	670	3q3z_rpr_ref.pdb	gxx_6bd26658_all-000071_aa.pdb	8.2	gxx	SimRNA
671	671	3q3z_rpr_ref.pdb	gxx_6bd26658_all-000072_aa.pdb	9.18	gxx	SimRNA
672	672	3q3z_rpr_ref.pdb	gxx_6bd26658_all-000073_aa.pdb	7.32	gxx	SimRNA
673	673	3q3z_rpr_ref.pdb	gxx_6bd26658_all-000074_aa.pdb	7.56	gxx	SimRNA
674	674	3q3z_rpr_ref.pdb	gxx_6bd26658_all-000075_aa.pdb	9.35	gxx	SimRNA
675	675	3q3z_rpr_ref.pdb	gxx_6bd26658_all-000076_aa.pdb	8.39	gxx	SimRNA
676	676	3q3z_rpr_ref.pdb	gxx_6bd26658_all-000077_aa.pdb	9.5	gxx	SimRNA
677	677	3q3z_rpr_ref.pdb	gxx_6bd26658_all-000078_aa.pdb	13.78	gxx	SimRNA
678	678	3q3z_rpr_ref.pdb	gxx_6bd26658_all-000079_aa.pdb	8.2	gxx	SimRNA
679	679	3q3z_rpr_ref.pdb	gxx_6bd26658_all-000080_aa.pdb	7.64	gxx	SimRNA
680	680	3q3z_rpr_ref.pdb	gxx_6bd26658_all-000081_aa.pdb	10.17	gxx	SimRNA
681	681	3q3z_rpr_ref.pdb	gxx_6bd26658_all-000082_aa.pdb	14.62	gxx	SimRNA
682	682	3q3z_rpr_ref.pdb	gxx_6bd26658_all-000083_aa.pdb	9.65	gxx	SimRNA
683	683	3q3z_rpr_ref.pdb	gxx_6bd26658_all-000084_aa.pdb	8.76	gxx	SimRNA
684	684	3q3z_rpr_ref.pdb	gxx_6bd26658_all-000085_aa.pdb	15.27	gxx	SimRNA
685	685	3q3z_rpr_ref.pdb	gxx_6bd26658_all-000086_aa.pdb	8.65	gxx	SimRNA
686	686	3q3z_rpr_ref.pdb	gxx_6bd26658_all-000087_aa.pdb	8.11	gxx	SimRNA
687	687	3q3z_rpr_ref.pdb	gxx_6bd26658_all-000088_aa.pdb	8.25	gxx	SimRNA
688	688	3q3z_rpr_ref.pdb	gxx_6bd26658_all-000089_aa.pdb	9.13	gxx	SimRNA
689	689	3q3z_rpr_ref.pdb	gxx_6bd26658_all-000090_aa.pdb	15.38	gxx	SimRNA
690	690	3q3z_rpr_ref.pdb	gxx_6bd26658_all-000091_aa.pdb	9.76	gxx	SimRNA
691	691	3q3z_rpr_ref.pdb	gxx_6bd26658_all-000092_aa.pdb	7.46	gxx	SimRNA
692	692	3q3z_rpr_ref.pdb	gxx_6bd26658_all-000093_aa.pdb	15.18	gxx	SimRNA
693	693	3q3z_rpr_ref.pdb	gxx_6bd26658_all-000094_aa.pdb	8.54	gxx	SimRNA
694	694	3q3z_rpr_ref.pdb	gxx_6bd26658_all-000095_aa.pdb	8.58	gxx	SimRNA
695	695	3q3z_rpr_ref.pdb	gxx_6bd26658_all-000096_aa.pdb	9.42	gxx	SimRNA
696	696	3q3z_rpr_ref.pdb	gxx_6bd26658_all-000097_aa.pdb	7.75	gxx	SimRNA
697	697	3q3z_rpr_ref.pdb	gxx_6bd26658_all-000098_aa.pdb	8.89	gxx	SimRNA
698	698	3q3z_rpr_ref.pdb	gxx_6bd26658_all-000099_aa.pdb	14.9	gxx	SimRNA
699	699	3q3z_rpr_ref.pdb	gxx_6bd26658_all-000100_aa.pdb	9.59	gxx	SimRNA
0	0	3q3z_rpr_ref.pdb	aawl-ea2ef8d3_all_top200-000001_aa.pdb	14.94	aaw	SimRNA
1	1	3q3z_rpr_ref.pdb	aawl-ea2ef8d3_all_top200-000002_aa.pdb	14.53	aaw	SimRNA
2	2	3q3z_rpr_ref.pdb	aawl-ea2ef8d3_all_top200-000003_aa.pdb	14.67	aaw	SimRNA
3	3	3q3z_rpr_ref.pdb	aawl-ea2ef8d3_all_top200-000004_aa.pdb	11.47	aaw	SimRNA
4	4	3q3z_rpr_ref.pdb	aawl-ea2ef8d3_all_top200-000005_aa.pdb	16.08	aaw	SimRNA
5	5	3q3z_rpr_ref.pdb	aawl-ea2ef8d3_all_top200-000006_aa.pdb	9.64	aaw	SimRNA
6	6	3q3z_rpr_ref.pdb	aawl-ea2ef8d3_all_top200-000007_aa.pdb	12.27	aaw	SimRNA
7	7	3q3z_rpr_ref.pdb	aawl-ea2ef8d3_all_top200-000008_aa.pdb	12.83	aaw	SimRNA
8	8	3q3z_rpr_ref.pdb	aawl-ea2ef8d3_all_top200-000009_aa.pdb	13.21	aaw	SimRNA
9	9	3q3z_rpr_ref.pdb	aawl-ea2ef8d3_all_top200-000010_aa.pdb	13.48	aaw	SimRNA
10	10	3q3z_rpr_ref.pdb	aawl-ea2ef8d3_all_top200-000011_aa.pdb	11.45	aaw	SimRNA
11	11	3q3z_rpr_ref.pdb	aawl-ea2ef8d3_all_top200-000012_aa.pdb	11.31	aaw	SimRNA
12	12	3q3z_rpr_ref.pdb	aawl-ea2ef8d3_all_top200-000013_aa.pdb	11.71	aaw	SimRNA
13	13	3q3z_rpr_ref.pdb	aawl-ea2ef8d3_all_top200-000014_aa.pdb	11.71	aaw	SimRNA
14	14	3q3z_rpr_ref.pdb	aawl-ea2ef8d3_all_top200-000015_aa.pdb	9.58	aaw	SimRNA
15	15	3q3z_rpr_ref.pdb	aawl-ea2ef8d3_all_top200-000016_aa.pdb	11.92	aaw	SimRNA
16	16	3q3z_rpr_ref.pdb	aawl-ea2ef8d3_all_top200-000017_aa.pdb	12.34	aaw	SimRNA
17	17	3q3z_rpr_ref.pdb	aawl-ea2ef8d3_all_top200-000018_aa.pdb	10.79	aaw	SimRNA
18	18	3q3z_rpr_ref.pdb	aawl-ea2ef8d3_all_top200-000019_aa.pdb	10.04	aaw	SimRNA
19	19	3q3z_rpr_ref.pdb	aawl-ea2ef8d3_all_top200-000020_aa.pdb	12.54	aaw	SimRNA
20	20	3q3z_rpr_ref.pdb	aawl-ea2ef8d3_all_top200-000021_aa.pdb	12.82	aaw	SimRNA
21	21	3q3z_rpr_ref.pdb	aawl-ea2ef8d3_all_top200-000022_aa.pdb	14.79	aaw	SimRNA
22	22	3q3z_rpr_ref.pdb	aawl-ea2ef8d3_all_top200-000023_aa.pdb	11.51	aaw	SimRNA
23	23	3q3z_rpr_ref.pdb	aawl-ea2ef8d3_all_top200-000024_aa.pdb	12.72	aaw	SimRNA
24	24	3q3z_rpr_ref.pdb	aawl-ea2ef8d3_all_top200-000025_aa.pdb	13.45	aaw	SimRNA
25	25	3q3z_rpr_ref.pdb	aawl-ea2ef8d3_all_top200-000026_aa.pdb	14.36	aaw	SimRNA
26	26	3q3z_rpr_ref.pdb	aawl-ea2ef8d3_all_top200-000027_aa.pdb	16.12	aaw	SimRNA
27	27	3q3z_rpr_ref.pdb	aawl-ea2ef8d3_all_top200-000028_aa.pdb	11.62	aaw	SimRNA
28	28	3q3z_rpr_ref.pdb	aawl-ea2ef8d3_all_top200-000029_aa.pdb	12.47	aaw	SimRNA
29	29	3q3z_rpr_ref.pdb	aawl-ea2ef8d3_all_top200-000030_aa.pdb	9.76	aaw	SimRNA
30	30	3q3z_rpr_ref.pdb	aawl-ea2ef8d3_all_top200-000031_aa.pdb	11.97	aaw	SimRNA
31	31	3q3z_rpr_ref.pdb	aawl-ea2ef8d3_all_top200-000032_aa.pdb	14.26	aaw	SimRNA
32	32	3q3z_rpr_ref.pdb	aawl-ea2ef8d3_all_top200-000033_aa.pdb	12.56	aaw	SimRNA
33	33	3q3z_rpr_ref.pdb	aawl-ea2ef8d3_all_top200-000034_aa.pdb	12.32	aaw	SimRNA
34	34	3q3z_rpr_ref.pdb	aawl-ea2ef8d3_all_top200-000035_aa.pdb	11.79	aaw	SimRNA
35	35	3q3z_rpr_ref.pdb	aawl-ea2ef8d3_all_top200-000036_aa.pdb	11.23	aaw	SimRNA
36	36	3q3z_rpr_ref.pdb	aawl-ea2ef8d3_all_top200-000037_aa.pdb	12.62	aaw	SimRNA
37	37	3q3z_rpr_ref.pdb	aawl-ea2ef8d3_all_top200-000038_aa.pdb	10.81	aaw	SimRNA
38	38	3q3z_rpr_ref.pdb	aawl-ea2ef8d3_all_top200-000039_aa.pdb	11.71	aaw	SimRNA
39	39	3q3z_rpr_ref.pdb	aawl-ea2ef8d3_all_top200-000040_aa.pdb	14.75	aaw	SimRNA
40	40	3q3z_rpr_ref.pdb	aawl-ea2ef8d3_all_top200-000041_aa.pdb	14.47	aaw	SimRNA
41	41	3q3z_rpr_ref.pdb	aawl-ea2ef8d3_all_top200-000042_aa.pdb	13.71	aaw	SimRNA
42	42	3q3z_rpr_ref.pdb	aawl-ea2ef8d3_all_top200-000043_aa.pdb	10.77	aaw	SimRNA
43	43	3q3z_rpr_ref.pdb	aawl-ea2ef8d3_all_top200-000044_aa.pdb	12.63	aaw	SimRNA
44	44	3q3z_rpr_ref.pdb	aawl-ea2ef8d3_all_top200-000045_aa.pdb	10.8	aaw	SimRNA
45	45	3q3z_rpr_ref.pdb	aawl-ea2ef8d3_all_top200-000046_aa.pdb	12.34	aaw	SimRNA
46	46	3q3z_rpr_ref.pdb	aawl-ea2ef8d3_all_top200-000047_aa.pdb	8.49	aaw	SimRNA
47	47	3q3z_rpr_ref.pdb	aawl-ea2ef8d3_all_top200-000048_aa.pdb	12.13	aaw	SimRNA
48	48	3q3z_rpr_ref.pdb	aawl-ea2ef8d3_all_top200-000049_aa.pdb	11.91	aaw	SimRNA
49	49	3q3z_rpr_ref.pdb	aawl-ea2ef8d3_all_top200-000050_aa.pdb	12.54	aaw	SimRNA
50	50	3q3z_rpr_ref.pdb	aawl-ea2ef8d3_all_top200-000051_aa.pdb	10.86	aaw	SimRNA
51	51	3q3z_rpr_ref.pdb	aawl-ea2ef8d3_all_top200-000052_aa.pdb	9.2	aaw	SimRNA
52	52	3q3z_rpr_ref.pdb	aawl-ea2ef8d3_all_top200-000053_aa.pdb	10.48	aaw	SimRNA
53	53	3q3z_rpr_ref.pdb	aawl-ea2ef8d3_all_top200-000054_aa.pdb	14.55	aaw	SimRNA
54	54	3q3z_rpr_ref.pdb	aawl-ea2ef8d3_all_top200-000055_aa.pdb	12.77	aaw	SimRNA
55	55	3q3z_rpr_ref.pdb	aawl-ea2ef8d3_all_top200-000056_aa.pdb	13.13	aaw	SimRNA
56	56	3q3z_rpr_ref.pdb	aawl-ea2ef8d3_all_top200-000057_aa.pdb	10.66	aaw	SimRNA
57	57	3q3z_rpr_ref.pdb	aawl-ea2ef8d3_all_top200-000058_aa.pdb	13.43	aaw	SimRNA
58	58	3q3z_rpr_ref.pdb	aawl-ea2ef8d3_all_top200-000059_aa.pdb	14.72	aaw	SimRNA
59	59	3q3z_rpr_ref.pdb	aawl-ea2ef8d3_all_top200-000060_aa.pdb	9.93	aaw	SimRNA
60	60	3q3z_rpr_ref.pdb	aawl-ea2ef8d3_all_top200-000061_aa.pdb	12.2	aaw	SimRNA
61	61	3q3z_rpr_ref.pdb	aawl-ea2ef8d3_all_top200-000062_aa.pdb	10.83	aaw	SimRNA
62	62	3q3z_rpr_ref.pdb	aawl-ea2ef8d3_all_top200-000063_aa.pdb	11.03	aaw	SimRNA
63	63	3q3z_rpr_ref.pdb	aawl-ea2ef8d3_all_top200-000064_aa.pdb	9.26	aaw	SimRNA
64	64	3q3z_rpr_ref.pdb	aawl-ea2ef8d3_all_top200-000065_aa.pdb	10.71	aaw	SimRNA
65	65	3q3z_rpr_ref.pdb	aawl-ea2ef8d3_all_top200-000066_aa.pdb	9.8	aaw	SimRNA
66	66	3q3z_rpr_ref.pdb	aawl-ea2ef8d3_all_top200-000067_aa.pdb	12.72	aaw	SimRNA
67	67	3q3z_rpr_ref.pdb	aawl-ea2ef8d3_all_top200-000068_aa.pdb	12.95	aaw	SimRNA
68	68	3q3z_rpr_ref.pdb	aawl-ea2ef8d3_all_top200-000069_aa.pdb	12.37	aaw	SimRNA
69	69	3q3z_rpr_ref.pdb	aawl-ea2ef8d3_all_top200-000070_aa.pdb	14.91	aaw	SimRNA
70	70	3q3z_rpr_ref.pdb	aawl-ea2ef8d3_all_top200-000071_aa.pdb	11.88	aaw	SimRNA
71	71	3q3z_rpr_ref.pdb	aawl-ea2ef8d3_all_top200-000072_aa.pdb	9.94	aaw	SimRNA
72	72	3q3z_rpr_ref.pdb	aawl-ea2ef8d3_all_top200-000073_aa.pdb	11.51	aaw	SimRNA
73	73	3q3z_rpr_ref.pdb	aawl-ea2ef8d3_all_top200-000074_aa.pdb	11.6	aaw	SimRNA
74	74	3q3z_rpr_ref.pdb	aawl-ea2ef8d3_all_top200-000075_aa.pdb	12.45	aaw	SimRNA
75	75	3q3z_rpr_ref.pdb	aawl-ea2ef8d3_all_top200-000076_aa.pdb	10.32	aaw	SimRNA
76	76	3q3z_rpr_ref.pdb	aawl-ea2ef8d3_all_top200-000077_aa.pdb	15.03	aaw	SimRNA
77	77	3q3z_rpr_ref.pdb	aawl-ea2ef8d3_all_top200-000078_aa.pdb	14.04	aaw	SimRNA
78	78	3q3z_rpr_ref.pdb	aawl-ea2ef8d3_all_top200-000079_aa.pdb	10.48	aaw	SimRNA
79	79	3q3z_rpr_ref.pdb	aawl-ea2ef8d3_all_top200-000080_aa.pdb	11.89	aaw	SimRNA
80	80	3q3z_rpr_ref.pdb	aawl-ea2ef8d3_all_top200-000081_aa.pdb	12.25	aaw	SimRNA
81	81	3q3z_rpr_ref.pdb	aawl-ea2ef8d3_all_top200-000082_aa.pdb	11.9	aaw	SimRNA
82	82	3q3z_rpr_ref.pdb	aawl-ea2ef8d3_all_top200-000083_aa.pdb	10.86	aaw	SimRNA
83	83	3q3z_rpr_ref.pdb	aawl-ea2ef8d3_all_top200-000084_aa.pdb	12.66	aaw	SimRNA
84	84	3q3z_rpr_ref.pdb	aawl-ea2ef8d3_all_top200-000085_aa.pdb	10.09	aaw	SimRNA
85	85	3q3z_rpr_ref.pdb	aawl-ea2ef8d3_all_top200-000086_aa.pdb	15.05	aaw	SimRNA
86	86	3q3z_rpr_ref.pdb	aawl-ea2ef8d3_all_top200-000087_aa.pdb	10	aaw	SimRNA
87	87	3q3z_rpr_ref.pdb	aawl-ea2ef8d3_all_top200-000088_aa.pdb	10.41	aaw	SimRNA
88	88	3q3z_rpr_ref.pdb	aawl-ea2ef8d3_all_top200-000089_aa.pdb	11.21	aaw	SimRNA
89	89	3q3z_rpr_ref.pdb	aawl-ea2ef8d3_all_top200-000090_aa.pdb	10.23	aaw	SimRNA
90	90	3q3z_rpr_ref.pdb	aawl-ea2ef8d3_all_top200-000091_aa.pdb	11.2	aaw	SimRNA
91	91	3q3z_rpr_ref.pdb	aawl-ea2ef8d3_all_top200-000092_aa.pdb	10.47	aaw	SimRNA
92	92	3q3z_rpr_ref.pdb	aawl-ea2ef8d3_all_top200-000093_aa.pdb	10.61	aaw	SimRNA
93	93	3q3z_rpr_ref.pdb	aawl-ea2ef8d3_all_top200-000094_aa.pdb	13.67	aaw	SimRNA
94	94	3q3z_rpr_ref.pdb	aawl-ea2ef8d3_all_top200-000095_aa.pdb	12.82	aaw	SimRNA
95	95	3q3z_rpr_ref.pdb	aawl-ea2ef8d3_all_top200-000096_aa.pdb	10.91	aaw	SimRNA
96	96	3q3z_rpr_ref.pdb	aawl-ea2ef8d3_all_top200-000097_aa.pdb	12.55	aaw	SimRNA
97	97	3q3z_rpr_ref.pdb	aawl-ea2ef8d3_all_top200-000098_aa.pdb	12.34	aaw	SimRNA
98	98	3q3z_rpr_ref.pdb	aawl-ea2ef8d3_all_top200-000099_aa.pdb	14.88	aaw	SimRNA
99	99	3q3z_rpr_ref.pdb	aawl-ea2ef8d3_all_top200-000100_aa.pdb	10.93	aaw	SimRNA
0	0	3q3z_rpr_ref.pdb	am1-743db446_all_top200-000001_aa.pdb	13.36	am1	SimRNA
1	1	3q3z_rpr_ref.pdb	am1-743db446_all_top200-000002_aa.pdb	12.76	am1	SimRNA
2	2	3q3z_rpr_ref.pdb	am1-743db446_all_top200-000003_aa.pdb	12.09	am1	SimRNA
3	3	3q3z_rpr_ref.pdb	am1-743db446_all_top200-000004_aa.pdb	14.38	am1	SimRNA
4	4	3q3z_rpr_ref.pdb	am1-743db446_all_top200-000005_aa.pdb	12.85	am1	SimRNA
5	5	3q3z_rpr_ref.pdb	am1-743db446_all_top200-000006_aa.pdb	9.59	am1	SimRNA
6	6	3q3z_rpr_ref.pdb	am1-743db446_all_top200-000007_aa.pdb	9.69	am1	SimRNA
7	7	3q3z_rpr_ref.pdb	am1-743db446_all_top200-000008_aa.pdb	11.24	am1	SimRNA
8	8	3q3z_rpr_ref.pdb	am1-743db446_all_top200-000009_aa.pdb	11.17	am1	SimRNA
9	9	3q3z_rpr_ref.pdb	am1-743db446_all_top200-000010_aa.pdb	11.25	am1	SimRNA
10	10	3q3z_rpr_ref.pdb	am1-743db446_all_top200-000011_aa.pdb	9.89	am1	SimRNA
11	11	3q3z_rpr_ref.pdb	am1-743db446_all_top200-000012_aa.pdb	11.08	am1	SimRNA
12	12	3q3z_rpr_ref.pdb	am1-743db446_all_top200-000013_aa.pdb	11.98	am1	SimRNA
13	13	3q3z_rpr_ref.pdb	am1-743db446_all_top200-000014_aa.pdb	11.53	am1	SimRNA
14	14	3q3z_rpr_ref.pdb	am1-743db446_all_top200-000015_aa.pdb	11.24	am1	SimRNA
15	15	3q3z_rpr_ref.pdb	am1-743db446_all_top200-000016_aa.pdb	13.55	am1	SimRNA
16	16	3q3z_rpr_ref.pdb	am1-743db446_all_top200-000017_aa.pdb	11.58	am1	SimRNA
17	17	3q3z_rpr_ref.pdb	am1-743db446_all_top200-000018_aa.pdb	13.23	am1	SimRNA
18	18	3q3z_rpr_ref.pdb	am1-743db446_all_top200-000019_aa.pdb	7.13	am1	SimRNA
19	19	3q3z_rpr_ref.pdb	am1-743db446_all_top200-000020_aa.pdb	9.77	am1	SimRNA
20	20	3q3z_rpr_ref.pdb	am1-743db446_all_top200-000021_aa.pdb	12.2	am1	SimRNA
21	21	3q3z_rpr_ref.pdb	am1-743db446_all_top200-000022_aa.pdb	12.43	am1	SimRNA
22	22	3q3z_rpr_ref.pdb	am1-743db446_all_top200-000023_aa.pdb	15.54	am1	SimRNA
23	23	3q3z_rpr_ref.pdb	am1-743db446_all_top200-000024_aa.pdb	11.86	am1	SimRNA
24	24	3q3z_rpr_ref.pdb	am1-743db446_all_top200-000025_aa.pdb	14.08	am1	SimRNA
25	25	3q3z_rpr_ref.pdb	am1-743db446_all_top200-000026_aa.pdb	14.38	am1	SimRNA
26	26	3q3z_rpr_ref.pdb	am1-743db446_all_top200-000027_aa.pdb	12.33	am1	SimRNA
27	27	3q3z_rpr_ref.pdb	am1-743db446_all_top200-000028_aa.pdb	12.3	am1	SimRNA
28	28	3q3z_rpr_ref.pdb	am1-743db446_all_top200-000029_aa.pdb	9.63	am1	SimRNA
29	29	3q3z_rpr_ref.pdb	am1-743db446_all_top200-000030_aa.pdb	12.04	am1	SimRNA
30	30	3q3z_rpr_ref.pdb	am1-743db446_all_top200-000031_aa.pdb	11.66	am1	SimRNA
31	31	3q3z_rpr_ref.pdb	am1-743db446_all_top200-000032_aa.pdb	11	am1	SimRNA
32	32	3q3z_rpr_ref.pdb	am1-743db446_all_top200-000033_aa.pdb	11.76	am1	SimRNA
33	33	3q3z_rpr_ref.pdb	am1-743db446_all_top200-000034_aa.pdb	14.05	am1	SimRNA
34	34	3q3z_rpr_ref.pdb	am1-743db446_all_top200-000035_aa.pdb	12.15	am1	SimRNA
35	35	3q3z_rpr_ref.pdb	am1-743db446_all_top200-000036_aa.pdb	11.23	am1	SimRNA
36	36	3q3z_rpr_ref.pdb	am1-743db446_all_top200-000037_aa.pdb	12.3	am1	SimRNA
37	37	3q3z_rpr_ref.pdb	am1-743db446_all_top200-000038_aa.pdb	11.8	am1	SimRNA
38	38	3q3z_rpr_ref.pdb	am1-743db446_all_top200-000039_aa.pdb	8.5	am1	SimRNA
39	39	3q3z_rpr_ref.pdb	am1-743db446_all_top200-000040_aa.pdb	11.65	am1	SimRNA
40	40	3q3z_rpr_ref.pdb	am1-743db446_all_top200-000041_aa.pdb	14.45	am1	SimRNA
41	41	3q3z_rpr_ref.pdb	am1-743db446_all_top200-000042_aa.pdb	15.24	am1	SimRNA
42	42	3q3z_rpr_ref.pdb	am1-743db446_all_top200-000043_aa.pdb	12.96	am1	SimRNA
43	43	3q3z_rpr_ref.pdb	am1-743db446_all_top200-000044_aa.pdb	9.39	am1	SimRNA
44	44	3q3z_rpr_ref.pdb	am1-743db446_all_top200-000045_aa.pdb	15.46	am1	SimRNA
45	45	3q3z_rpr_ref.pdb	am1-743db446_all_top200-000046_aa.pdb	14.59	am1	SimRNA
46	46	3q3z_rpr_ref.pdb	am1-743db446_all_top200-000047_aa.pdb	11.72	am1	SimRNA
47	47	3q3z_rpr_ref.pdb	am1-743db446_all_top200-000048_aa.pdb	11.1	am1	SimRNA
48	48	3q3z_rpr_ref.pdb	am1-743db446_all_top200-000049_aa.pdb	11.64	am1	SimRNA
49	49	3q3z_rpr_ref.pdb	am1-743db446_all_top200-000050_aa.pdb	13.12	am1	SimRNA
50	50	3q3z_rpr_ref.pdb	am1-743db446_all_top200-000051_aa.pdb	13.7	am1	SimRNA
51	51	3q3z_rpr_ref.pdb	am1-743db446_all_top200-000052_aa.pdb	13.11	am1	SimRNA
52	52	3q3z_rpr_ref.pdb	am1-743db446_all_top200-000053_aa.pdb	11.6	am1	SimRNA
53	53	3q3z_rpr_ref.pdb	am1-743db446_all_top200-000054_aa.pdb	15.32	am1	SimRNA
54	54	3q3z_rpr_ref.pdb	am1-743db446_all_top200-000055_aa.pdb	10.96	am1	SimRNA
55	55	3q3z_rpr_ref.pdb	am1-743db446_all_top200-000056_aa.pdb	12.34	am1	SimRNA
56	56	3q3z_rpr_ref.pdb	am1-743db446_all_top200-000057_aa.pdb	11.95	am1	SimRNA
57	57	3q3z_rpr_ref.pdb	am1-743db446_all_top200-000058_aa.pdb	14.01	am1	SimRNA
58	58	3q3z_rpr_ref.pdb	am1-743db446_all_top200-000059_aa.pdb	11.53	am1	SimRNA
59	59	3q3z_rpr_ref.pdb	am1-743db446_all_top200-000060_aa.pdb	14.29	am1	SimRNA
60	60	3q3z_rpr_ref.pdb	am1-743db446_all_top200-000061_aa.pdb	10.88	am1	SimRNA
61	61	3q3z_rpr_ref.pdb	am1-743db446_all_top200-000062_aa.pdb	15.45	am1	SimRNA
62	62	3q3z_rpr_ref.pdb	am1-743db446_all_top200-000063_aa.pdb	13.44	am1	SimRNA
63	63	3q3z_rpr_ref.pdb	am1-743db446_all_top200-000064_aa.pdb	14.32	am1	SimRNA
64	64	3q3z_rpr_ref.pdb	am1-743db446_all_top200-000065_aa.pdb	11.82	am1	SimRNA
65	65	3q3z_rpr_ref.pdb	am1-743db446_all_top200-000066_aa.pdb	12.7	am1	SimRNA
66	66	3q3z_rpr_ref.pdb	am1-743db446_all_top200-000067_aa.pdb	14.43	am1	SimRNA
67	67	3q3z_rpr_ref.pdb	am1-743db446_all_top200-000068_aa.pdb	12.12	am1	SimRNA
68	68	3q3z_rpr_ref.pdb	am1-743db446_all_top200-000069_aa.pdb	12.68	am1	SimRNA
69	69	3q3z_rpr_ref.pdb	am1-743db446_all_top200-000070_aa.pdb	8.51	am1	SimRNA
70	70	3q3z_rpr_ref.pdb	am1-743db446_all_top200-000071_aa.pdb	11.27	am1	SimRNA
71	71	3q3z_rpr_ref.pdb	am1-743db446_all_top200-000072_aa.pdb	11.94	am1	SimRNA
72	72	3q3z_rpr_ref.pdb	am1-743db446_all_top200-000073_aa.pdb	12.49	am1	SimRNA
73	73	3q3z_rpr_ref.pdb	am1-743db446_all_top200-000074_aa.pdb	12.99	am1	SimRNA
74	74	3q3z_rpr_ref.pdb	am1-743db446_all_top200-000075_aa.pdb	7.71	am1	SimRNA
75	75	3q3z_rpr_ref.pdb	am1-743db446_all_top200-000076_aa.pdb	14.01	am1	SimRNA
76	76	3q3z_rpr_ref.pdb	am1-743db446_all_top200-000077_aa.pdb	12.08	am1	SimRNA
77	77	3q3z_rpr_ref.pdb	am1-743db446_all_top200-000078_aa.pdb	10.74	am1	SimRNA
78	78	3q3z_rpr_ref.pdb	am1-743db446_all_top200-000079_aa.pdb	11.18	am1	SimRNA
79	79	3q3z_rpr_ref.pdb	am1-743db446_all_top200-000080_aa.pdb	12.31	am1	SimRNA
80	80	3q3z_rpr_ref.pdb	am1-743db446_all_top200-000081_aa.pdb	17.28	am1	SimRNA
81	81	3q3z_rpr_ref.pdb	am1-743db446_all_top200-000082_aa.pdb	12.34	am1	SimRNA
82	82	3q3z_rpr_ref.pdb	am1-743db446_all_top200-000083_aa.pdb	9.42	am1	SimRNA
83	83	3q3z_rpr_ref.pdb	am1-743db446_all_top200-000084_aa.pdb	12.81	am1	SimRNA
84	84	3q3z_rpr_ref.pdb	am1-743db446_all_top200-000085_aa.pdb	11.45	am1	SimRNA
85	85	3q3z_rpr_ref.pdb	am1-743db446_all_top200-000086_aa.pdb	15.65	am1	SimRNA
86	86	3q3z_rpr_ref.pdb	am1-743db446_all_top200-000087_aa.pdb	11.87	am1	SimRNA
87	87	3q3z_rpr_ref.pdb	am1-743db446_all_top200-000088_aa.pdb	12.58	am1	SimRNA
88	88	3q3z_rpr_ref.pdb	am1-743db446_all_top200-000089_aa.pdb	11.93	am1	SimRNA
89	89	3q3z_rpr_ref.pdb	am1-743db446_all_top200-000090_aa.pdb	13.17	am1	SimRNA
90	90	3q3z_rpr_ref.pdb	am1-743db446_all_top200-000091_aa.pdb	12.99	am1	SimRNA
91	91	3q3z_rpr_ref.pdb	am1-743db446_all_top200-000092_aa.pdb	13.88	am1	SimRNA
92	92	3q3z_rpr_ref.pdb	am1-743db446_all_top200-000093_aa.pdb	11.87	am1	SimRNA
93	93	3q3z_rpr_ref.pdb	am1-743db446_all_top200-000094_aa.pdb	9.63	am1	SimRNA
94	94	3q3z_rpr_ref.pdb	am1-743db446_all_top200-000095_aa.pdb	15.11	am1	SimRNA
95	95	3q3z_rpr_ref.pdb	am1-743db446_all_top200-000096_aa.pdb	12.73	am1	SimRNA
96	96	3q3z_rpr_ref.pdb	am1-743db446_all_top200-000097_aa.pdb	13.22	am1	SimRNA
97	97	3q3z_rpr_ref.pdb	am1-743db446_all_top200-000098_aa.pdb	11.67	am1	SimRNA
98	98	3q3z_rpr_ref.pdb	am1-743db446_all_top200-000099_aa.pdb	12.01	am1	SimRNA
99	99	3q3z_rpr_ref.pdb	am1-743db446_all_top200-000100_aa.pdb	11.26	am1	SimRNA
801	801	3q3z_rpr_ref.pdb	tar_faa97ed7_all-000001_aa.pdb	12.89	tar	SimRNA
802	802	3q3z_rpr_ref.pdb	tar_faa97ed7_all-000002_aa.pdb	12.7	tar	SimRNA
803	803	3q3z_rpr_ref.pdb	tar_faa97ed7_all-000003_aa.pdb	13.33	tar	SimRNA
804	804	3q3z_rpr_ref.pdb	tar_faa97ed7_all-000004_aa.pdb	12.24	tar	SimRNA
805	805	3q3z_rpr_ref.pdb	tar_faa97ed7_all-000005_aa.pdb	11.77	tar	SimRNA
806	806	3q3z_rpr_ref.pdb	tar_faa97ed7_all-000006_aa.pdb	12.85	tar	SimRNA
807	807	3q3z_rpr_ref.pdb	tar_faa97ed7_all-000007_aa.pdb	13.42	tar	SimRNA
808	808	3q3z_rpr_ref.pdb	tar_faa97ed7_all-000008_aa.pdb	12.14	tar	SimRNA
809	809	3q3z_rpr_ref.pdb	tar_faa97ed7_all-000009_aa.pdb	9.34	tar	SimRNA
810	810	3q3z_rpr_ref.pdb	tar_faa97ed7_all-000010_aa.pdb	11.97	tar	SimRNA
811	811	3q3z_rpr_ref.pdb	tar_faa97ed7_all-000011_aa.pdb	12.04	tar	SimRNA
812	812	3q3z_rpr_ref.pdb	tar_faa97ed7_all-000012_aa.pdb	12.63	tar	SimRNA
813	813	3q3z_rpr_ref.pdb	tar_faa97ed7_all-000013_aa.pdb	11.93	tar	SimRNA
814	814	3q3z_rpr_ref.pdb	tar_faa97ed7_all-000014_aa.pdb	13.2	tar	SimRNA
815	815	3q3z_rpr_ref.pdb	tar_faa97ed7_all-000015_aa.pdb	9.57	tar	SimRNA
816	816	3q3z_rpr_ref.pdb	tar_faa97ed7_all-000016_aa.pdb	13.78	tar	SimRNA
817	817	3q3z_rpr_ref.pdb	tar_faa97ed7_all-000017_aa.pdb	11.99	tar	SimRNA
818	818	3q3z_rpr_ref.pdb	tar_faa97ed7_all-000018_aa.pdb	12.86	tar	SimRNA
819	819	3q3z_rpr_ref.pdb	tar_faa97ed7_all-000019_aa.pdb	10.04	tar	SimRNA
820	820	3q3z_rpr_ref.pdb	tar_faa97ed7_all-000020_aa.pdb	12.91	tar	SimRNA
821	821	3q3z_rpr_ref.pdb	tar_faa97ed7_all-000021_aa.pdb	12.2	tar	SimRNA
822	822	3q3z_rpr_ref.pdb	tar_faa97ed7_all-000022_aa.pdb	12.07	tar	SimRNA
823	823	3q3z_rpr_ref.pdb	tar_faa97ed7_all-000023_aa.pdb	11.44	tar	SimRNA
824	824	3q3z_rpr_ref.pdb	tar_faa97ed7_all-000024_aa.pdb	14.78	tar	SimRNA
825	825	3q3z_rpr_ref.pdb	tar_faa97ed7_all-000025_aa.pdb	13.25	tar	SimRNA
826	826	3q3z_rpr_ref.pdb	tar_faa97ed7_all-000026_aa.pdb	12.89	tar	SimRNA
827	827	3q3z_rpr_ref.pdb	tar_faa97ed7_all-000027_aa.pdb	12.76	tar	SimRNA
828	828	3q3z_rpr_ref.pdb	tar_faa97ed7_all-000028_aa.pdb	12.54	tar	SimRNA
829	829	3q3z_rpr_ref.pdb	tar_faa97ed7_all-000029_aa.pdb	11.02	tar	SimRNA
830	830	3q3z_rpr_ref.pdb	tar_faa97ed7_all-000030_aa.pdb	8.81	tar	SimRNA
831	831	3q3z_rpr_ref.pdb	tar_faa97ed7_all-000031_aa.pdb	12.4	tar	SimRNA
832	832	3q3z_rpr_ref.pdb	tar_faa97ed7_all-000032_aa.pdb	11.62	tar	SimRNA
833	833	3q3z_rpr_ref.pdb	tar_faa97ed7_all-000033_aa.pdb	9.8	tar	SimRNA
834	834	3q3z_rpr_ref.pdb	tar_faa97ed7_all-000034_aa.pdb	13.26	tar	SimRNA
835	835	3q3z_rpr_ref.pdb	tar_faa97ed7_all-000035_aa.pdb	9.64	tar	SimRNA
836	836	3q3z_rpr_ref.pdb	tar_faa97ed7_all-000036_aa.pdb	13.54	tar	SimRNA
837	837	3q3z_rpr_ref.pdb	tar_faa97ed7_all-000037_aa.pdb	9.37	tar	SimRNA
838	838	3q3z_rpr_ref.pdb	tar_faa97ed7_all-000038_aa.pdb	12.36	tar	SimRNA
839	839	3q3z_rpr_ref.pdb	tar_faa97ed7_all-000039_aa.pdb	13.83	tar	SimRNA
840	840	3q3z_rpr_ref.pdb	tar_faa97ed7_all-000040_aa.pdb	12.03	tar	SimRNA
841	841	3q3z_rpr_ref.pdb	tar_faa97ed7_all-000041_aa.pdb	10.21	tar	SimRNA
842	842	3q3z_rpr_ref.pdb	tar_faa97ed7_all-000042_aa.pdb	13.21	tar	SimRNA
843	843	3q3z_rpr_ref.pdb	tar_faa97ed7_all-000043_aa.pdb	12.85	tar	SimRNA
844	844	3q3z_rpr_ref.pdb	tar_faa97ed7_all-000044_aa.pdb	11.84	tar	SimRNA
845	845	3q3z_rpr_ref.pdb	tar_faa97ed7_all-000045_aa.pdb	13.47	tar	SimRNA
846	846	3q3z_rpr_ref.pdb	tar_faa97ed7_all-000046_aa.pdb	11.96	tar	SimRNA
847	847	3q3z_rpr_ref.pdb	tar_faa97ed7_all-000047_aa.pdb	10.54	tar	SimRNA
848	848	3q3z_rpr_ref.pdb	tar_faa97ed7_all-000048_aa.pdb	12.38	tar	SimRNA
849	849	3q3z_rpr_ref.pdb	tar_faa97ed7_all-000049_aa.pdb	10.2	tar	SimRNA
850	850	3q3z_rpr_ref.pdb	tar_faa97ed7_all-000050_aa.pdb	12.95	tar	SimRNA
851	851	3q3z_rpr_ref.pdb	tar_faa97ed7_all-000051_aa.pdb	12.99	tar	SimRNA
852	852	3q3z_rpr_ref.pdb	tar_faa97ed7_all-000052_aa.pdb	10.87	tar	SimRNA
853	853	3q3z_rpr_ref.pdb	tar_faa97ed7_all-000053_aa.pdb	12.13	tar	SimRNA
854	854	3q3z_rpr_ref.pdb	tar_faa97ed7_all-000054_aa.pdb	8.59	tar	SimRNA
855	855	3q3z_rpr_ref.pdb	tar_faa97ed7_all-000055_aa.pdb	13.28	tar	SimRNA
856	856	3q3z_rpr_ref.pdb	tar_faa97ed7_all-000056_aa.pdb	9.41	tar	SimRNA
857	857	3q3z_rpr_ref.pdb	tar_faa97ed7_all-000057_aa.pdb	14.41	tar	SimRNA
858	858	3q3z_rpr_ref.pdb	tar_faa97ed7_all-000058_aa.pdb	8.67	tar	SimRNA
859	859	3q3z_rpr_ref.pdb	tar_faa97ed7_all-000059_aa.pdb	12.12	tar	SimRNA
860	860	3q3z_rpr_ref.pdb	tar_faa97ed7_all-000060_aa.pdb	11.01	tar	SimRNA
861	861	3q3z_rpr_ref.pdb	tar_faa97ed7_all-000061_aa.pdb	11.5	tar	SimRNA
862	862	3q3z_rpr_ref.pdb	tar_faa97ed7_all-000062_aa.pdb	12.77	tar	SimRNA
863	863	3q3z_rpr_ref.pdb	tar_faa97ed7_all-000063_aa.pdb	9.68	tar	SimRNA
864	864	3q3z_rpr_ref.pdb	tar_faa97ed7_all-000064_aa.pdb	11.88	tar	SimRNA
865	865	3q3z_rpr_ref.pdb	tar_faa97ed7_all-000065_aa.pdb	10.53	tar	SimRNA
866	866	3q3z_rpr_ref.pdb	tar_faa97ed7_all-000066_aa.pdb	9.04	tar	SimRNA
867	867	3q3z_rpr_ref.pdb	tar_faa97ed7_all-000067_aa.pdb	11.71	tar	SimRNA
868	868	3q3z_rpr_ref.pdb	tar_faa97ed7_all-000068_aa.pdb	11.98	tar	SimRNA
869	869	3q3z_rpr_ref.pdb	tar_faa97ed7_all-000069_aa.pdb	7.54	tar	SimRNA
870	870	3q3z_rpr_ref.pdb	tar_faa97ed7_all-000070_aa.pdb	10.3	tar	SimRNA
871	871	3q3z_rpr_ref.pdb	tar_faa97ed7_all-000071_aa.pdb	12.64	tar	SimRNA
872	872	3q3z_rpr_ref.pdb	tar_faa97ed7_all-000072_aa.pdb	13.33	tar	SimRNA
873	873	3q3z_rpr_ref.pdb	tar_faa97ed7_all-000073_aa.pdb	12.53	tar	SimRNA
874	874	3q3z_rpr_ref.pdb	tar_faa97ed7_all-000074_aa.pdb	16.84	tar	SimRNA
875	875	3q3z_rpr_ref.pdb	tar_faa97ed7_all-000075_aa.pdb	12.34	tar	SimRNA
876	876	3q3z_rpr_ref.pdb	tar_faa97ed7_all-000076_aa.pdb	11.55	tar	SimRNA
877	877	3q3z_rpr_ref.pdb	tar_faa97ed7_all-000077_aa.pdb	11.25	tar	SimRNA
878	878	3q3z_rpr_ref.pdb	tar_faa97ed7_all-000078_aa.pdb	12.06	tar	SimRNA
879	879	3q3z_rpr_ref.pdb	tar_faa97ed7_all-000079_aa.pdb	10.42	tar	SimRNA
880	880	3q3z_rpr_ref.pdb	tar_faa97ed7_all-000080_aa.pdb	13.48	tar	SimRNA
881	881	3q3z_rpr_ref.pdb	tar_faa97ed7_all-000081_aa.pdb	12.97	tar	SimRNA
882	882	3q3z_rpr_ref.pdb	tar_faa97ed7_all-000082_aa.pdb	11.14	tar	SimRNA
883	883	3q3z_rpr_ref.pdb	tar_faa97ed7_all-000083_aa.pdb	10.55	tar	SimRNA
884	884	3q3z_rpr_ref.pdb	tar_faa97ed7_all-000084_aa.pdb	10.04	tar	SimRNA
885	885	3q3z_rpr_ref.pdb	tar_faa97ed7_all-000085_aa.pdb	12.2	tar	SimRNA
886	886	3q3z_rpr_ref.pdb	tar_faa97ed7_all-000086_aa.pdb	9.83	tar	SimRNA
887	887	3q3z_rpr_ref.pdb	tar_faa97ed7_all-000087_aa.pdb	11.36	tar	SimRNA
888	888	3q3z_rpr_ref.pdb	tar_faa97ed7_all-000088_aa.pdb	17.47	tar	SimRNA
889	889	3q3z_rpr_ref.pdb	tar_faa97ed7_all-000089_aa.pdb	10.36	tar	SimRNA
890	890	3q3z_rpr_ref.pdb	tar_faa97ed7_all-000090_aa.pdb	15.32	tar	SimRNA
891	891	3q3z_rpr_ref.pdb	tar_faa97ed7_all-000091_aa.pdb	10.45	tar	SimRNA
892	892	3q3z_rpr_ref.pdb	tar_faa97ed7_all-000092_aa.pdb	13.26	tar	SimRNA
893	893	3q3z_rpr_ref.pdb	tar_faa97ed7_all-000093_aa.pdb	12.37	tar	SimRNA
894	894	3q3z_rpr_ref.pdb	tar_faa97ed7_all-000094_aa.pdb	14.73	tar	SimRNA
895	895	3q3z_rpr_ref.pdb	tar_faa97ed7_all-000095_aa.pdb	10.39	tar	SimRNA
896	896	3q3z_rpr_ref.pdb	tar_faa97ed7_all-000096_aa.pdb	13.88	tar	SimRNA
897	897	3q3z_rpr_ref.pdb	tar_faa97ed7_all-000097_aa.pdb	13.73	tar	SimRNA
898	898	3q3z_rpr_ref.pdb	tar_faa97ed7_all-000098_aa.pdb	12.84	tar	SimRNA
899	899	3q3z_rpr_ref.pdb	tar_faa97ed7_all-000099_aa.pdb	10.51	tar	SimRNA
900	900	3q3z_rpr_ref.pdb	tar_faa97ed7_all-000100_aa.pdb	9.21	tar	SimRNA

## Sheet: extra_seqs_ade
	Unnamed: 0	target	model	rmsd	group_name	method
0	0	1y26_rpr_ref.pdb	a04_9c6339e0-591c-498d-9745-1a828f9ee81d_all-000001_aa.pdb	7.92	a04	SimRNA
1	1	1y26_rpr_ref.pdb	a04_9c6339e0-591c-498d-9745-1a828f9ee81d_all-000002_aa.pdb	4.66	a04	SimRNA
2	2	1y26_rpr_ref.pdb	a04_9c6339e0-591c-498d-9745-1a828f9ee81d_all-000003_aa.pdb	7.18	a04	SimRNA
3	3	1y26_rpr_ref.pdb	a04_9c6339e0-591c-498d-9745-1a828f9ee81d_all-000004_aa.pdb	6.33	a04	SimRNA
4	4	1y26_rpr_ref.pdb	a04_9c6339e0-591c-498d-9745-1a828f9ee81d_all-000005_aa.pdb	8.15	a04	SimRNA
5	5	1y26_rpr_ref.pdb	a04_9c6339e0-591c-498d-9745-1a828f9ee81d_all-000006_aa.pdb	7.6	a04	SimRNA
6	6	1y26_rpr_ref.pdb	a04_9c6339e0-591c-498d-9745-1a828f9ee81d_all-000007_aa.pdb	7.02	a04	SimRNA
7	7	1y26_rpr_ref.pdb	a04_9c6339e0-591c-498d-9745-1a828f9ee81d_all-000008_aa.pdb	7.36	a04	SimRNA
8	8	1y26_rpr_ref.pdb	a04_9c6339e0-591c-498d-9745-1a828f9ee81d_all-000009_aa.pdb	9.87	a04	SimRNA
9	9	1y26_rpr_ref.pdb	a04_9c6339e0-591c-498d-9745-1a828f9ee81d_all-000010_aa.pdb	9.73	a04	SimRNA
10	10	1y26_rpr_ref.pdb	a04_9c6339e0-591c-498d-9745-1a828f9ee81d_all-000011_aa.pdb	8.16	a04	SimRNA
11	11	1y26_rpr_ref.pdb	a04_9c6339e0-591c-498d-9745-1a828f9ee81d_all-000012_aa.pdb	9.81	a04	SimRNA
12	12	1y26_rpr_ref.pdb	a04_9c6339e0-591c-498d-9745-1a828f9ee81d_all-000013_aa.pdb	11.73	a04	SimRNA
13	13	1y26_rpr_ref.pdb	a04_9c6339e0-591c-498d-9745-1a828f9ee81d_all-000014_aa.pdb	5.54	a04	SimRNA
14	14	1y26_rpr_ref.pdb	a04_9c6339e0-591c-498d-9745-1a828f9ee81d_all-000015_aa.pdb	10.4	a04	SimRNA
15	15	1y26_rpr_ref.pdb	a04_9c6339e0-591c-498d-9745-1a828f9ee81d_all-000016_aa.pdb	7.79	a04	SimRNA
16	16	1y26_rpr_ref.pdb	a04_9c6339e0-591c-498d-9745-1a828f9ee81d_all-000017_aa.pdb	8.29	a04	SimRNA
17	17	1y26_rpr_ref.pdb	a04_9c6339e0-591c-498d-9745-1a828f9ee81d_all-000018_aa.pdb	9.74	a04	SimRNA
18	18	1y26_rpr_ref.pdb	a04_9c6339e0-591c-498d-9745-1a828f9ee81d_all-000019_aa.pdb	6.28	a04	SimRNA
19	19	1y26_rpr_ref.pdb	a04_9c6339e0-591c-498d-9745-1a828f9ee81d_all-000020_aa.pdb	7	a04	SimRNA
20	20	1y26_rpr_ref.pdb	a04_9c6339e0-591c-498d-9745-1a828f9ee81d_all-000021_aa.pdb	8.24	a04	SimRNA
21	21	1y26_rpr_ref.pdb	a04_9c6339e0-591c-498d-9745-1a828f9ee81d_all-000022_aa.pdb	5.23	a04	SimRNA
22	22	1y26_rpr_ref.pdb	a04_9c6339e0-591c-498d-9745-1a828f9ee81d_all-000023_aa.pdb	9.43	a04	SimRNA
23	23	1y26_rpr_ref.pdb	a04_9c6339e0-591c-498d-9745-1a828f9ee81d_all-000024_aa.pdb	5.78	a04	SimRNA
24	24	1y26_rpr_ref.pdb	a04_9c6339e0-591c-498d-9745-1a828f9ee81d_all-000025_aa.pdb	5.87	a04	SimRNA
25	25	1y26_rpr_ref.pdb	a04_9c6339e0-591c-498d-9745-1a828f9ee81d_all-000026_aa.pdb	9.01	a04	SimRNA
26	26	1y26_rpr_ref.pdb	a04_9c6339e0-591c-498d-9745-1a828f9ee81d_all-000027_aa.pdb	7.46	a04	SimRNA
27	27	1y26_rpr_ref.pdb	a04_9c6339e0-591c-498d-9745-1a828f9ee81d_all-000028_aa.pdb	5.57	a04	SimRNA
28	28	1y26_rpr_ref.pdb	a04_9c6339e0-591c-498d-9745-1a828f9ee81d_all-000029_aa.pdb	9.51	a04	SimRNA
29	29	1y26_rpr_ref.pdb	a04_9c6339e0-591c-498d-9745-1a828f9ee81d_all-000030_aa.pdb	8.15	a04	SimRNA
30	30	1y26_rpr_ref.pdb	a04_9c6339e0-591c-498d-9745-1a828f9ee81d_all-000031_aa.pdb	8.31	a04	SimRNA
31	31	1y26_rpr_ref.pdb	a04_9c6339e0-591c-498d-9745-1a828f9ee81d_all-000032_aa.pdb	7.67	a04	SimRNA
32	32	1y26_rpr_ref.pdb	a04_9c6339e0-591c-498d-9745-1a828f9ee81d_all-000033_aa.pdb	7.83	a04	SimRNA
33	33	1y26_rpr_ref.pdb	a04_9c6339e0-591c-498d-9745-1a828f9ee81d_all-000034_aa.pdb	8.19	a04	SimRNA
34	34	1y26_rpr_ref.pdb	a04_9c6339e0-591c-498d-9745-1a828f9ee81d_all-000035_aa.pdb	7.21	a04	SimRNA
35	35	1y26_rpr_ref.pdb	a04_9c6339e0-591c-498d-9745-1a828f9ee81d_all-000036_aa.pdb	9.31	a04	SimRNA
36	36	1y26_rpr_ref.pdb	a04_9c6339e0-591c-498d-9745-1a828f9ee81d_all-000037_aa.pdb	9.61	a04	SimRNA
37	37	1y26_rpr_ref.pdb	a04_9c6339e0-591c-498d-9745-1a828f9ee81d_all-000038_aa.pdb	8.88	a04	SimRNA
38	38	1y26_rpr_ref.pdb	a04_9c6339e0-591c-498d-9745-1a828f9ee81d_all-000039_aa.pdb	7.62	a04	SimRNA
39	39	1y26_rpr_ref.pdb	a04_9c6339e0-591c-498d-9745-1a828f9ee81d_all-000040_aa.pdb	10.48	a04	SimRNA
40	40	1y26_rpr_ref.pdb	a04_9c6339e0-591c-498d-9745-1a828f9ee81d_all-000041_aa.pdb	7.3	a04	SimRNA
41	41	1y26_rpr_ref.pdb	a04_9c6339e0-591c-498d-9745-1a828f9ee81d_all-000042_aa.pdb	8.96	a04	SimRNA
42	42	1y26_rpr_ref.pdb	a04_9c6339e0-591c-498d-9745-1a828f9ee81d_all-000043_aa.pdb	5.41	a04	SimRNA
43	43	1y26_rpr_ref.pdb	a04_9c6339e0-591c-498d-9745-1a828f9ee81d_all-000044_aa.pdb	11.15	a04	SimRNA
44	44	1y26_rpr_ref.pdb	a04_9c6339e0-591c-498d-9745-1a828f9ee81d_all-000045_aa.pdb	10.99	a04	SimRNA
45	45	1y26_rpr_ref.pdb	a04_9c6339e0-591c-498d-9745-1a828f9ee81d_all-000046_aa.pdb	11.25	a04	SimRNA
46	46	1y26_rpr_ref.pdb	a04_9c6339e0-591c-498d-9745-1a828f9ee81d_all-000047_aa.pdb	11.79	a04	SimRNA
47	47	1y26_rpr_ref.pdb	a04_9c6339e0-591c-498d-9745-1a828f9ee81d_all-000048_aa.pdb	5.99	a04	SimRNA
48	48	1y26_rpr_ref.pdb	a04_9c6339e0-591c-498d-9745-1a828f9ee81d_all-000049_aa.pdb	6.87	a04	SimRNA
49	49	1y26_rpr_ref.pdb	a04_9c6339e0-591c-498d-9745-1a828f9ee81d_all-000050_aa.pdb	5.58	a04	SimRNA
50	50	1y26_rpr_ref.pdb	a04_9c6339e0-591c-498d-9745-1a828f9ee81d_all-000051_aa.pdb	6.75	a04	SimRNA
51	51	1y26_rpr_ref.pdb	a04_9c6339e0-591c-498d-9745-1a828f9ee81d_all-000052_aa.pdb	8.47	a04	SimRNA
52	52	1y26_rpr_ref.pdb	a04_9c6339e0-591c-498d-9745-1a828f9ee81d_all-000053_aa.pdb	5.81	a04	SimRNA
53	53	1y26_rpr_ref.pdb	a04_9c6339e0-591c-498d-9745-1a828f9ee81d_all-000054_aa.pdb	6.95	a04	SimRNA
54	54	1y26_rpr_ref.pdb	a04_9c6339e0-591c-498d-9745-1a828f9ee81d_all-000055_aa.pdb	7.75	a04	SimRNA
55	55	1y26_rpr_ref.pdb	a04_9c6339e0-591c-498d-9745-1a828f9ee81d_all-000056_aa.pdb	6.93	a04	SimRNA
56	56	1y26_rpr_ref.pdb	a04_9c6339e0-591c-498d-9745-1a828f9ee81d_all-000057_aa.pdb	9.04	a04	SimRNA
57	57	1y26_rpr_ref.pdb	a04_9c6339e0-591c-498d-9745-1a828f9ee81d_all-000058_aa.pdb	9.35	a04	SimRNA
58	58	1y26_rpr_ref.pdb	a04_9c6339e0-591c-498d-9745-1a828f9ee81d_all-000059_aa.pdb	10.04	a04	SimRNA
59	59	1y26_rpr_ref.pdb	a04_9c6339e0-591c-498d-9745-1a828f9ee81d_all-000060_aa.pdb	6.71	a04	SimRNA
60	60	1y26_rpr_ref.pdb	a04_9c6339e0-591c-498d-9745-1a828f9ee81d_all-000061_aa.pdb	6.64	a04	SimRNA
61	61	1y26_rpr_ref.pdb	a04_9c6339e0-591c-498d-9745-1a828f9ee81d_all-000062_aa.pdb	7.47	a04	SimRNA
62	62	1y26_rpr_ref.pdb	a04_9c6339e0-591c-498d-9745-1a828f9ee81d_all-000063_aa.pdb	7.04	a04	SimRNA
63	63	1y26_rpr_ref.pdb	a04_9c6339e0-591c-498d-9745-1a828f9ee81d_all-000064_aa.pdb	7.62	a04	SimRNA
64	64	1y26_rpr_ref.pdb	a04_9c6339e0-591c-498d-9745-1a828f9ee81d_all-000065_aa.pdb	10.22	a04	SimRNA
65	65	1y26_rpr_ref.pdb	a04_9c6339e0-591c-498d-9745-1a828f9ee81d_all-000066_aa.pdb	10.19	a04	SimRNA
66	66	1y26_rpr_ref.pdb	a04_9c6339e0-591c-498d-9745-1a828f9ee81d_all-000067_aa.pdb	6.62	a04	SimRNA
67	67	1y26_rpr_ref.pdb	a04_9c6339e0-591c-498d-9745-1a828f9ee81d_all-000068_aa.pdb	11.25	a04	SimRNA
68	68	1y26_rpr_ref.pdb	a04_9c6339e0-591c-498d-9745-1a828f9ee81d_all-000069_aa.pdb	7.55	a04	SimRNA
69	69	1y26_rpr_ref.pdb	a04_9c6339e0-591c-498d-9745-1a828f9ee81d_all-000070_aa.pdb	9.61	a04	SimRNA
70	70	1y26_rpr_ref.pdb	a04_9c6339e0-591c-498d-9745-1a828f9ee81d_all-000071_aa.pdb	8.03	a04	SimRNA
71	71	1y26_rpr_ref.pdb	a04_9c6339e0-591c-498d-9745-1a828f9ee81d_all-000072_aa.pdb	10.6	a04	SimRNA
72	72	1y26_rpr_ref.pdb	a04_9c6339e0-591c-498d-9745-1a828f9ee81d_all-000073_aa.pdb	8.37	a04	SimRNA
73	73	1y26_rpr_ref.pdb	a04_9c6339e0-591c-498d-9745-1a828f9ee81d_all-000074_aa.pdb	6.86	a04	SimRNA
74	74	1y26_rpr_ref.pdb	a04_9c6339e0-591c-498d-9745-1a828f9ee81d_all-000075_aa.pdb	8.9	a04	SimRNA
75	75	1y26_rpr_ref.pdb	a04_9c6339e0-591c-498d-9745-1a828f9ee81d_all-000076_aa.pdb	6.05	a04	SimRNA
76	76	1y26_rpr_ref.pdb	a04_9c6339e0-591c-498d-9745-1a828f9ee81d_all-000077_aa.pdb	10.14	a04	SimRNA
77	77	1y26_rpr_ref.pdb	a04_9c6339e0-591c-498d-9745-1a828f9ee81d_all-000078_aa.pdb	5.92	a04	SimRNA
78	78	1y26_rpr_ref.pdb	a04_9c6339e0-591c-498d-9745-1a828f9ee81d_all-000079_aa.pdb	7.25	a04	SimRNA
79	79	1y26_rpr_ref.pdb	a04_9c6339e0-591c-498d-9745-1a828f9ee81d_all-000080_aa.pdb	6.23	a04	SimRNA
80	80	1y26_rpr_ref.pdb	a04_9c6339e0-591c-498d-9745-1a828f9ee81d_all-000081_aa.pdb	8.5	a04	SimRNA
81	81	1y26_rpr_ref.pdb	a04_9c6339e0-591c-498d-9745-1a828f9ee81d_all-000082_aa.pdb	8.31	a04	SimRNA
82	82	1y26_rpr_ref.pdb	a04_9c6339e0-591c-498d-9745-1a828f9ee81d_all-000083_aa.pdb	5.55	a04	SimRNA
83	83	1y26_rpr_ref.pdb	a04_9c6339e0-591c-498d-9745-1a828f9ee81d_all-000084_aa.pdb	10.95	a04	SimRNA
84	84	1y26_rpr_ref.pdb	a04_9c6339e0-591c-498d-9745-1a828f9ee81d_all-000085_aa.pdb	11.18	a04	SimRNA
85	85	1y26_rpr_ref.pdb	a04_9c6339e0-591c-498d-9745-1a828f9ee81d_all-000086_aa.pdb	6.98	a04	SimRNA
86	86	1y26_rpr_ref.pdb	a04_9c6339e0-591c-498d-9745-1a828f9ee81d_all-000087_aa.pdb	8.4	a04	SimRNA
87	87	1y26_rpr_ref.pdb	a04_9c6339e0-591c-498d-9745-1a828f9ee81d_all-000088_aa.pdb	7.03	a04	SimRNA
88	88	1y26_rpr_ref.pdb	a04_9c6339e0-591c-498d-9745-1a828f9ee81d_all-000089_aa.pdb	6.13	a04	SimRNA
89	89	1y26_rpr_ref.pdb	a04_9c6339e0-591c-498d-9745-1a828f9ee81d_all-000090_aa.pdb	5.79	a04	SimRNA
90	90	1y26_rpr_ref.pdb	a04_9c6339e0-591c-498d-9745-1a828f9ee81d_all-000091_aa.pdb	7.94	a04	SimRNA
91	91	1y26_rpr_ref.pdb	a04_9c6339e0-591c-498d-9745-1a828f9ee81d_all-000092_aa.pdb	7.97	a04	SimRNA
92	92	1y26_rpr_ref.pdb	a04_9c6339e0-591c-498d-9745-1a828f9ee81d_all-000093_aa.pdb	8.24	a04	SimRNA
93	93	1y26_rpr_ref.pdb	a04_9c6339e0-591c-498d-9745-1a828f9ee81d_all-000094_aa.pdb	5.57	a04	SimRNA
94	94	1y26_rpr_ref.pdb	a04_9c6339e0-591c-498d-9745-1a828f9ee81d_all-000095_aa.pdb	7.52	a04	SimRNA
95	95	1y26_rpr_ref.pdb	a04_9c6339e0-591c-498d-9745-1a828f9ee81d_all-000096_aa.pdb	6.26	a04	SimRNA
96	96	1y26_rpr_ref.pdb	a04_9c6339e0-591c-498d-9745-1a828f9ee81d_all-000097_aa.pdb	11.62	a04	SimRNA
97	97	1y26_rpr_ref.pdb	a04_9c6339e0-591c-498d-9745-1a828f9ee81d_all-000098_aa.pdb	7.18	a04	SimRNA
98	98	1y26_rpr_ref.pdb	a04_9c6339e0-591c-498d-9745-1a828f9ee81d_all-000099_aa.pdb	9.33	a04	SimRNA
99	99	1y26_rpr_ref.pdb	a04_9c6339e0-591c-498d-9745-1a828f9ee81d_all-000100_aa.pdb	9.99	a04	SimRNA
200	200	1y26_rpr_ref.pdb	a99_2e496700-b989-4044-883d-d34257b022ab_all-000001_aa.pdb	7.36	a99	SimRNA
201	201	1y26_rpr_ref.pdb	a99_2e496700-b989-4044-883d-d34257b022ab_all-000002_aa.pdb	4.36	a99	SimRNA
202	202	1y26_rpr_ref.pdb	a99_2e496700-b989-4044-883d-d34257b022ab_all-000003_aa.pdb	4.87	a99	SimRNA
203	203	1y26_rpr_ref.pdb	a99_2e496700-b989-4044-883d-d34257b022ab_all-000004_aa.pdb	11.47	a99	SimRNA
204	204	1y26_rpr_ref.pdb	a99_2e496700-b989-4044-883d-d34257b022ab_all-000005_aa.pdb	3.9	a99	SimRNA
205	205	1y26_rpr_ref.pdb	a99_2e496700-b989-4044-883d-d34257b022ab_all-000006_aa.pdb	5.86	a99	SimRNA
206	206	1y26_rpr_ref.pdb	a99_2e496700-b989-4044-883d-d34257b022ab_all-000007_aa.pdb	11.73	a99	SimRNA
207	207	1y26_rpr_ref.pdb	a99_2e496700-b989-4044-883d-d34257b022ab_all-000008_aa.pdb	11.64	a99	SimRNA
208	208	1y26_rpr_ref.pdb	a99_2e496700-b989-4044-883d-d34257b022ab_all-000009_aa.pdb	11.43	a99	SimRNA
209	209	1y26_rpr_ref.pdb	a99_2e496700-b989-4044-883d-d34257b022ab_all-000010_aa.pdb	6.61	a99	SimRNA
210	210	1y26_rpr_ref.pdb	a99_2e496700-b989-4044-883d-d34257b022ab_all-000011_aa.pdb	11.08	a99	SimRNA
211	211	1y26_rpr_ref.pdb	a99_2e496700-b989-4044-883d-d34257b022ab_all-000012_aa.pdb	11.73	a99	SimRNA
212	212	1y26_rpr_ref.pdb	a99_2e496700-b989-4044-883d-d34257b022ab_all-000013_aa.pdb	12.37	a99	SimRNA
213	213	1y26_rpr_ref.pdb	a99_2e496700-b989-4044-883d-d34257b022ab_all-000014_aa.pdb	7.1	a99	SimRNA
214	214	1y26_rpr_ref.pdb	a99_2e496700-b989-4044-883d-d34257b022ab_all-000015_aa.pdb	11.49	a99	SimRNA
215	215	1y26_rpr_ref.pdb	a99_2e496700-b989-4044-883d-d34257b022ab_all-000016_aa.pdb	12.01	a99	SimRNA
216	216	1y26_rpr_ref.pdb	a99_2e496700-b989-4044-883d-d34257b022ab_all-000017_aa.pdb	5.38	a99	SimRNA
217	217	1y26_rpr_ref.pdb	a99_2e496700-b989-4044-883d-d34257b022ab_all-000018_aa.pdb	4.8	a99	SimRNA
218	218	1y26_rpr_ref.pdb	a99_2e496700-b989-4044-883d-d34257b022ab_all-000019_aa.pdb	12.37	a99	SimRNA
219	219	1y26_rpr_ref.pdb	a99_2e496700-b989-4044-883d-d34257b022ab_all-000020_aa.pdb	5.5	a99	SimRNA
220	220	1y26_rpr_ref.pdb	a99_2e496700-b989-4044-883d-d34257b022ab_all-000021_aa.pdb	4.72	a99	SimRNA
221	221	1y26_rpr_ref.pdb	a99_2e496700-b989-4044-883d-d34257b022ab_all-000022_aa.pdb	11.97	a99	SimRNA
222	222	1y26_rpr_ref.pdb	a99_2e496700-b989-4044-883d-d34257b022ab_all-000023_aa.pdb	4.71	a99	SimRNA
223	223	1y26_rpr_ref.pdb	a99_2e496700-b989-4044-883d-d34257b022ab_all-000024_aa.pdb	12.13	a99	SimRNA
224	224	1y26_rpr_ref.pdb	a99_2e496700-b989-4044-883d-d34257b022ab_all-000025_aa.pdb	11.38	a99	SimRNA
225	225	1y26_rpr_ref.pdb	a99_2e496700-b989-4044-883d-d34257b022ab_all-000026_aa.pdb	5.15	a99	SimRNA
226	226	1y26_rpr_ref.pdb	a99_2e496700-b989-4044-883d-d34257b022ab_all-000027_aa.pdb	10.51	a99	SimRNA
227	227	1y26_rpr_ref.pdb	a99_2e496700-b989-4044-883d-d34257b022ab_all-000028_aa.pdb	11.54	a99	SimRNA
228	228	1y26_rpr_ref.pdb	a99_2e496700-b989-4044-883d-d34257b022ab_all-000029_aa.pdb	6.46	a99	SimRNA
229	229	1y26_rpr_ref.pdb	a99_2e496700-b989-4044-883d-d34257b022ab_all-000030_aa.pdb	13.42	a99	SimRNA
230	230	1y26_rpr_ref.pdb	a99_2e496700-b989-4044-883d-d34257b022ab_all-000031_aa.pdb	11.41	a99	SimRNA
231	231	1y26_rpr_ref.pdb	a99_2e496700-b989-4044-883d-d34257b022ab_all-000032_aa.pdb	5.63	a99	SimRNA
232	232	1y26_rpr_ref.pdb	a99_2e496700-b989-4044-883d-d34257b022ab_all-000033_aa.pdb	6.17	a99	SimRNA
233	233	1y26_rpr_ref.pdb	a99_2e496700-b989-4044-883d-d34257b022ab_all-000034_aa.pdb	13.31	a99	SimRNA
234	234	1y26_rpr_ref.pdb	a99_2e496700-b989-4044-883d-d34257b022ab_all-000035_aa.pdb	12.15	a99	SimRNA
235	235	1y26_rpr_ref.pdb	a99_2e496700-b989-4044-883d-d34257b022ab_all-000036_aa.pdb	6.65	a99	SimRNA
236	236	1y26_rpr_ref.pdb	a99_2e496700-b989-4044-883d-d34257b022ab_all-000037_aa.pdb	6.08	a99	SimRNA
237	237	1y26_rpr_ref.pdb	a99_2e496700-b989-4044-883d-d34257b022ab_all-000038_aa.pdb	6.53	a99	SimRNA
238	238	1y26_rpr_ref.pdb	a99_2e496700-b989-4044-883d-d34257b022ab_all-000039_aa.pdb	12.03	a99	SimRNA
239	239	1y26_rpr_ref.pdb	a99_2e496700-b989-4044-883d-d34257b022ab_all-000040_aa.pdb	5.03	a99	SimRNA
240	240	1y26_rpr_ref.pdb	a99_2e496700-b989-4044-883d-d34257b022ab_all-000041_aa.pdb	5.67	a99	SimRNA
241	241	1y26_rpr_ref.pdb	a99_2e496700-b989-4044-883d-d34257b022ab_all-000042_aa.pdb	5.52	a99	SimRNA
242	242	1y26_rpr_ref.pdb	a99_2e496700-b989-4044-883d-d34257b022ab_all-000043_aa.pdb	5.63	a99	SimRNA
243	243	1y26_rpr_ref.pdb	a99_2e496700-b989-4044-883d-d34257b022ab_all-000044_aa.pdb	11.66	a99	SimRNA
244	244	1y26_rpr_ref.pdb	a99_2e496700-b989-4044-883d-d34257b022ab_all-000045_aa.pdb	12.2	a99	SimRNA
245	245	1y26_rpr_ref.pdb	a99_2e496700-b989-4044-883d-d34257b022ab_all-000046_aa.pdb	4.42	a99	SimRNA
246	246	1y26_rpr_ref.pdb	a99_2e496700-b989-4044-883d-d34257b022ab_all-000047_aa.pdb	4.46	a99	SimRNA
247	247	1y26_rpr_ref.pdb	a99_2e496700-b989-4044-883d-d34257b022ab_all-000048_aa.pdb	5.24	a99	SimRNA
248	248	1y26_rpr_ref.pdb	a99_2e496700-b989-4044-883d-d34257b022ab_all-000049_aa.pdb	4.54	a99	SimRNA
249	249	1y26_rpr_ref.pdb	a99_2e496700-b989-4044-883d-d34257b022ab_all-000050_aa.pdb	12.03	a99	SimRNA
250	250	1y26_rpr_ref.pdb	a99_2e496700-b989-4044-883d-d34257b022ab_all-000051_aa.pdb	4.94	a99	SimRNA
251	251	1y26_rpr_ref.pdb	a99_2e496700-b989-4044-883d-d34257b022ab_all-000052_aa.pdb	4.78	a99	SimRNA
252	252	1y26_rpr_ref.pdb	a99_2e496700-b989-4044-883d-d34257b022ab_all-000053_aa.pdb	5.25	a99	SimRNA
253	253	1y26_rpr_ref.pdb	a99_2e496700-b989-4044-883d-d34257b022ab_all-000054_aa.pdb	11.13	a99	SimRNA
254	254	1y26_rpr_ref.pdb	a99_2e496700-b989-4044-883d-d34257b022ab_all-000055_aa.pdb	11.75	a99	SimRNA
255	255	1y26_rpr_ref.pdb	a99_2e496700-b989-4044-883d-d34257b022ab_all-000056_aa.pdb	7.25	a99	SimRNA
256	256	1y26_rpr_ref.pdb	a99_2e496700-b989-4044-883d-d34257b022ab_all-000057_aa.pdb	10.96	a99	SimRNA
257	257	1y26_rpr_ref.pdb	a99_2e496700-b989-4044-883d-d34257b022ab_all-000058_aa.pdb	11.77	a99	SimRNA
258	258	1y26_rpr_ref.pdb	a99_2e496700-b989-4044-883d-d34257b022ab_all-000059_aa.pdb	11.41	a99	SimRNA
259	259	1y26_rpr_ref.pdb	a99_2e496700-b989-4044-883d-d34257b022ab_all-000060_aa.pdb	12.59	a99	SimRNA
260	260	1y26_rpr_ref.pdb	a99_2e496700-b989-4044-883d-d34257b022ab_all-000061_aa.pdb	11.15	a99	SimRNA
261	261	1y26_rpr_ref.pdb	a99_2e496700-b989-4044-883d-d34257b022ab_all-000062_aa.pdb	11.85	a99	SimRNA
262	262	1y26_rpr_ref.pdb	a99_2e496700-b989-4044-883d-d34257b022ab_all-000063_aa.pdb	4.16	a99	SimRNA
263	263	1y26_rpr_ref.pdb	a99_2e496700-b989-4044-883d-d34257b022ab_all-000064_aa.pdb	11.8	a99	SimRNA
264	264	1y26_rpr_ref.pdb	a99_2e496700-b989-4044-883d-d34257b022ab_all-000065_aa.pdb	12.2	a99	SimRNA
265	265	1y26_rpr_ref.pdb	a99_2e496700-b989-4044-883d-d34257b022ab_all-000066_aa.pdb	6.21	a99	SimRNA
266	266	1y26_rpr_ref.pdb	a99_2e496700-b989-4044-883d-d34257b022ab_all-000067_aa.pdb	4.93	a99	SimRNA
267	267	1y26_rpr_ref.pdb	a99_2e496700-b989-4044-883d-d34257b022ab_all-000068_aa.pdb	5.68	a99	SimRNA
268	268	1y26_rpr_ref.pdb	a99_2e496700-b989-4044-883d-d34257b022ab_all-000069_aa.pdb	11.45	a99	SimRNA
269	269	1y26_rpr_ref.pdb	a99_2e496700-b989-4044-883d-d34257b022ab_all-000070_aa.pdb	6.18	a99	SimRNA
270	270	1y26_rpr_ref.pdb	a99_2e496700-b989-4044-883d-d34257b022ab_all-000071_aa.pdb	11.19	a99	SimRNA
271	271	1y26_rpr_ref.pdb	a99_2e496700-b989-4044-883d-d34257b022ab_all-000072_aa.pdb	10.89	a99	SimRNA
272	272	1y26_rpr_ref.pdb	a99_2e496700-b989-4044-883d-d34257b022ab_all-000073_aa.pdb	12.1	a99	SimRNA
273	273	1y26_rpr_ref.pdb	a99_2e496700-b989-4044-883d-d34257b022ab_all-000074_aa.pdb	11.21	a99	SimRNA
274	274	1y26_rpr_ref.pdb	a99_2e496700-b989-4044-883d-d34257b022ab_all-000075_aa.pdb	11.96	a99	SimRNA
275	275	1y26_rpr_ref.pdb	a99_2e496700-b989-4044-883d-d34257b022ab_all-000076_aa.pdb	11.61	a99	SimRNA
276	276	1y26_rpr_ref.pdb	a99_2e496700-b989-4044-883d-d34257b022ab_all-000077_aa.pdb	6.82	a99	SimRNA
277	277	1y26_rpr_ref.pdb	a99_2e496700-b989-4044-883d-d34257b022ab_all-000078_aa.pdb	5.76	a99	SimRNA
278	278	1y26_rpr_ref.pdb	a99_2e496700-b989-4044-883d-d34257b022ab_all-000079_aa.pdb	5.22	a99	SimRNA
279	279	1y26_rpr_ref.pdb	a99_2e496700-b989-4044-883d-d34257b022ab_all-000080_aa.pdb	12.29	a99	SimRNA
280	280	1y26_rpr_ref.pdb	a99_2e496700-b989-4044-883d-d34257b022ab_all-000081_aa.pdb	11.11	a99	SimRNA
281	281	1y26_rpr_ref.pdb	a99_2e496700-b989-4044-883d-d34257b022ab_all-000082_aa.pdb	6.39	a99	SimRNA
282	282	1y26_rpr_ref.pdb	a99_2e496700-b989-4044-883d-d34257b022ab_all-000083_aa.pdb	6.67	a99	SimRNA
283	283	1y26_rpr_ref.pdb	a99_2e496700-b989-4044-883d-d34257b022ab_all-000084_aa.pdb	5.94	a99	SimRNA
284	284	1y26_rpr_ref.pdb	a99_2e496700-b989-4044-883d-d34257b022ab_all-000085_aa.pdb	4.03	a99	SimRNA
285	285	1y26_rpr_ref.pdb	a99_2e496700-b989-4044-883d-d34257b022ab_all-000086_aa.pdb	11.65	a99	SimRNA
286	286	1y26_rpr_ref.pdb	a99_2e496700-b989-4044-883d-d34257b022ab_all-000087_aa.pdb	12.34	a99	SimRNA
287	287	1y26_rpr_ref.pdb	a99_2e496700-b989-4044-883d-d34257b022ab_all-000088_aa.pdb	5.6	a99	SimRNA
288	288	1y26_rpr_ref.pdb	a99_2e496700-b989-4044-883d-d34257b022ab_all-000089_aa.pdb	5.47	a99	SimRNA
289	289	1y26_rpr_ref.pdb	a99_2e496700-b989-4044-883d-d34257b022ab_all-000090_aa.pdb	7.13	a99	SimRNA
290	290	1y26_rpr_ref.pdb	a99_2e496700-b989-4044-883d-d34257b022ab_all-000091_aa.pdb	5.96	a99	SimRNA
291	291	1y26_rpr_ref.pdb	a99_2e496700-b989-4044-883d-d34257b022ab_all-000092_aa.pdb	12.21	a99	SimRNA
292	292	1y26_rpr_ref.pdb	a99_2e496700-b989-4044-883d-d34257b022ab_all-000093_aa.pdb	4.34	a99	SimRNA
293	293	1y26_rpr_ref.pdb	a99_2e496700-b989-4044-883d-d34257b022ab_all-000094_aa.pdb	11.18	a99	SimRNA
294	294	1y26_rpr_ref.pdb	a99_2e496700-b989-4044-883d-d34257b022ab_all-000095_aa.pdb	5.42	a99	SimRNA
295	295	1y26_rpr_ref.pdb	a99_2e496700-b989-4044-883d-d34257b022ab_all-000096_aa.pdb	6.12	a99	SimRNA
296	296	1y26_rpr_ref.pdb	a99_2e496700-b989-4044-883d-d34257b022ab_all-000097_aa.pdb	4.31	a99	SimRNA
297	297	1y26_rpr_ref.pdb	a99_2e496700-b989-4044-883d-d34257b022ab_all-000098_aa.pdb	11.54	a99	SimRNA
298	298	1y26_rpr_ref.pdb	a99_2e496700-b989-4044-883d-d34257b022ab_all-000099_aa.pdb	11.68	a99	SimRNA
299	299	1y26_rpr_ref.pdb	a99_2e496700-b989-4044-883d-d34257b022ab_all-000100_aa.pdb	5.29	a99	SimRNA
400	400	1y26_rpr_ref.pdb	b28_7bc1d432-eac8-47cf-a42e-aa3c89efc721_all-000001_aa.pdb	9.88	b28	SimRNA
401	401	1y26_rpr_ref.pdb	b28_7bc1d432-eac8-47cf-a42e-aa3c89efc721_all-000002_aa.pdb	8.97	b28	SimRNA
402	402	1y26_rpr_ref.pdb	b28_7bc1d432-eac8-47cf-a42e-aa3c89efc721_all-000003_aa.pdb	10.06	b28	SimRNA
403	403	1y26_rpr_ref.pdb	b28_7bc1d432-eac8-47cf-a42e-aa3c89efc721_all-000004_aa.pdb	10.75	b28	SimRNA
404	404	1y26_rpr_ref.pdb	b28_7bc1d432-eac8-47cf-a42e-aa3c89efc721_all-000005_aa.pdb	9.91	b28	SimRNA
405	405	1y26_rpr_ref.pdb	b28_7bc1d432-eac8-47cf-a42e-aa3c89efc721_all-000006_aa.pdb	9.91	b28	SimRNA
406	406	1y26_rpr_ref.pdb	b28_7bc1d432-eac8-47cf-a42e-aa3c89efc721_all-000007_aa.pdb	10.79	b28	SimRNA
407	407	1y26_rpr_ref.pdb	b28_7bc1d432-eac8-47cf-a42e-aa3c89efc721_all-000008_aa.pdb	9.64	b28	SimRNA
408	408	1y26_rpr_ref.pdb	b28_7bc1d432-eac8-47cf-a42e-aa3c89efc721_all-000009_aa.pdb	8.72	b28	SimRNA
409	409	1y26_rpr_ref.pdb	b28_7bc1d432-eac8-47cf-a42e-aa3c89efc721_all-000010_aa.pdb	7.87	b28	SimRNA
410	410	1y26_rpr_ref.pdb	b28_7bc1d432-eac8-47cf-a42e-aa3c89efc721_all-000011_aa.pdb	10.4	b28	SimRNA
411	411	1y26_rpr_ref.pdb	b28_7bc1d432-eac8-47cf-a42e-aa3c89efc721_all-000012_aa.pdb	8.79	b28	SimRNA
412	412	1y26_rpr_ref.pdb	b28_7bc1d432-eac8-47cf-a42e-aa3c89efc721_all-000013_aa.pdb	8.31	b28	SimRNA
413	413	1y26_rpr_ref.pdb	b28_7bc1d432-eac8-47cf-a42e-aa3c89efc721_all-000014_aa.pdb	12.46	b28	SimRNA
414	414	1y26_rpr_ref.pdb	b28_7bc1d432-eac8-47cf-a42e-aa3c89efc721_all-000015_aa.pdb	8.41	b28	SimRNA
415	415	1y26_rpr_ref.pdb	b28_7bc1d432-eac8-47cf-a42e-aa3c89efc721_all-000016_aa.pdb	10.95	b28	SimRNA
416	416	1y26_rpr_ref.pdb	b28_7bc1d432-eac8-47cf-a42e-aa3c89efc721_all-000017_aa.pdb	9.7	b28	SimRNA
417	417	1y26_rpr_ref.pdb	b28_7bc1d432-eac8-47cf-a42e-aa3c89efc721_all-000018_aa.pdb	11.2	b28	SimRNA
418	418	1y26_rpr_ref.pdb	b28_7bc1d432-eac8-47cf-a42e-aa3c89efc721_all-000019_aa.pdb	9.2	b28	SimRNA
419	419	1y26_rpr_ref.pdb	b28_7bc1d432-eac8-47cf-a42e-aa3c89efc721_all-000020_aa.pdb	11.68	b28	SimRNA
420	420	1y26_rpr_ref.pdb	b28_7bc1d432-eac8-47cf-a42e-aa3c89efc721_all-000021_aa.pdb	9.51	b28	SimRNA
421	421	1y26_rpr_ref.pdb	b28_7bc1d432-eac8-47cf-a42e-aa3c89efc721_all-000022_aa.pdb	10.29	b28	SimRNA
422	422	1y26_rpr_ref.pdb	b28_7bc1d432-eac8-47cf-a42e-aa3c89efc721_all-000023_aa.pdb	12.83	b28	SimRNA
423	423	1y26_rpr_ref.pdb	b28_7bc1d432-eac8-47cf-a42e-aa3c89efc721_all-000024_aa.pdb	7.94	b28	SimRNA
424	424	1y26_rpr_ref.pdb	b28_7bc1d432-eac8-47cf-a42e-aa3c89efc721_all-000025_aa.pdb	10.85	b28	SimRNA
425	425	1y26_rpr_ref.pdb	b28_7bc1d432-eac8-47cf-a42e-aa3c89efc721_all-000026_aa.pdb	10.97	b28	SimRNA
426	426	1y26_rpr_ref.pdb	b28_7bc1d432-eac8-47cf-a42e-aa3c89efc721_all-000027_aa.pdb	9.66	b28	SimRNA
427	427	1y26_rpr_ref.pdb	b28_7bc1d432-eac8-47cf-a42e-aa3c89efc721_all-000028_aa.pdb	10.35	b28	SimRNA
428	428	1y26_rpr_ref.pdb	b28_7bc1d432-eac8-47cf-a42e-aa3c89efc721_all-000029_aa.pdb	8.54	b28	SimRNA
429	429	1y26_rpr_ref.pdb	b28_7bc1d432-eac8-47cf-a42e-aa3c89efc721_all-000030_aa.pdb	7.96	b28	SimRNA
430	430	1y26_rpr_ref.pdb	b28_7bc1d432-eac8-47cf-a42e-aa3c89efc721_all-000031_aa.pdb	9.26	b28	SimRNA
431	431	1y26_rpr_ref.pdb	b28_7bc1d432-eac8-47cf-a42e-aa3c89efc721_all-000032_aa.pdb	10.49	b28	SimRNA
432	432	1y26_rpr_ref.pdb	b28_7bc1d432-eac8-47cf-a42e-aa3c89efc721_all-000033_aa.pdb	12.42	b28	SimRNA
433	433	1y26_rpr_ref.pdb	b28_7bc1d432-eac8-47cf-a42e-aa3c89efc721_all-000034_aa.pdb	7.74	b28	SimRNA
434	434	1y26_rpr_ref.pdb	b28_7bc1d432-eac8-47cf-a42e-aa3c89efc721_all-000035_aa.pdb	10.23	b28	SimRNA
435	435	1y26_rpr_ref.pdb	b28_7bc1d432-eac8-47cf-a42e-aa3c89efc721_all-000036_aa.pdb	11.31	b28	SimRNA
436	436	1y26_rpr_ref.pdb	b28_7bc1d432-eac8-47cf-a42e-aa3c89efc721_all-000037_aa.pdb	11.17	b28	SimRNA
437	437	1y26_rpr_ref.pdb	b28_7bc1d432-eac8-47cf-a42e-aa3c89efc721_all-000038_aa.pdb	6.55	b28	SimRNA
438	438	1y26_rpr_ref.pdb	b28_7bc1d432-eac8-47cf-a42e-aa3c89efc721_all-000039_aa.pdb	10.57	b28	SimRNA
439	439	1y26_rpr_ref.pdb	b28_7bc1d432-eac8-47cf-a42e-aa3c89efc721_all-000040_aa.pdb	10.77	b28	SimRNA
440	440	1y26_rpr_ref.pdb	b28_7bc1d432-eac8-47cf-a42e-aa3c89efc721_all-000041_aa.pdb	11.99	b28	SimRNA
441	441	1y26_rpr_ref.pdb	b28_7bc1d432-eac8-47cf-a42e-aa3c89efc721_all-000042_aa.pdb	5.37	b28	SimRNA
442	442	1y26_rpr_ref.pdb	b28_7bc1d432-eac8-47cf-a42e-aa3c89efc721_all-000043_aa.pdb	7.62	b28	SimRNA
443	443	1y26_rpr_ref.pdb	b28_7bc1d432-eac8-47cf-a42e-aa3c89efc721_all-000044_aa.pdb	10.57	b28	SimRNA
444	444	1y26_rpr_ref.pdb	b28_7bc1d432-eac8-47cf-a42e-aa3c89efc721_all-000045_aa.pdb	13.22	b28	SimRNA
445	445	1y26_rpr_ref.pdb	b28_7bc1d432-eac8-47cf-a42e-aa3c89efc721_all-000046_aa.pdb	9.27	b28	SimRNA
446	446	1y26_rpr_ref.pdb	b28_7bc1d432-eac8-47cf-a42e-aa3c89efc721_all-000047_aa.pdb	11.37	b28	SimRNA
447	447	1y26_rpr_ref.pdb	b28_7bc1d432-eac8-47cf-a42e-aa3c89efc721_all-000048_aa.pdb	7.87	b28	SimRNA
448	448	1y26_rpr_ref.pdb	b28_7bc1d432-eac8-47cf-a42e-aa3c89efc721_all-000049_aa.pdb	8.52	b28	SimRNA
449	449	1y26_rpr_ref.pdb	b28_7bc1d432-eac8-47cf-a42e-aa3c89efc721_all-000050_aa.pdb	7.54	b28	SimRNA
450	450	1y26_rpr_ref.pdb	b28_7bc1d432-eac8-47cf-a42e-aa3c89efc721_all-000051_aa.pdb	12.32	b28	SimRNA
451	451	1y26_rpr_ref.pdb	b28_7bc1d432-eac8-47cf-a42e-aa3c89efc721_all-000052_aa.pdb	10.09	b28	SimRNA
452	452	1y26_rpr_ref.pdb	b28_7bc1d432-eac8-47cf-a42e-aa3c89efc721_all-000053_aa.pdb	11.79	b28	SimRNA
453	453	1y26_rpr_ref.pdb	b28_7bc1d432-eac8-47cf-a42e-aa3c89efc721_all-000054_aa.pdb	11.29	b28	SimRNA
454	454	1y26_rpr_ref.pdb	b28_7bc1d432-eac8-47cf-a42e-aa3c89efc721_all-000055_aa.pdb	8.78	b28	SimRNA
455	455	1y26_rpr_ref.pdb	b28_7bc1d432-eac8-47cf-a42e-aa3c89efc721_all-000056_aa.pdb	8.88	b28	SimRNA
456	456	1y26_rpr_ref.pdb	b28_7bc1d432-eac8-47cf-a42e-aa3c89efc721_all-000057_aa.pdb	10.84	b28	SimRNA
457	457	1y26_rpr_ref.pdb	b28_7bc1d432-eac8-47cf-a42e-aa3c89efc721_all-000058_aa.pdb	9.31	b28	SimRNA
458	458	1y26_rpr_ref.pdb	b28_7bc1d432-eac8-47cf-a42e-aa3c89efc721_all-000059_aa.pdb	8.59	b28	SimRNA
459	459	1y26_rpr_ref.pdb	b28_7bc1d432-eac8-47cf-a42e-aa3c89efc721_all-000060_aa.pdb	8.94	b28	SimRNA
460	460	1y26_rpr_ref.pdb	b28_7bc1d432-eac8-47cf-a42e-aa3c89efc721_all-000061_aa.pdb	10.42	b28	SimRNA
461	461	1y26_rpr_ref.pdb	b28_7bc1d432-eac8-47cf-a42e-aa3c89efc721_all-000062_aa.pdb	7.83	b28	SimRNA
462	462	1y26_rpr_ref.pdb	b28_7bc1d432-eac8-47cf-a42e-aa3c89efc721_all-000063_aa.pdb	8.74	b28	SimRNA
463	463	1y26_rpr_ref.pdb	b28_7bc1d432-eac8-47cf-a42e-aa3c89efc721_all-000064_aa.pdb	11.18	b28	SimRNA
464	464	1y26_rpr_ref.pdb	b28_7bc1d432-eac8-47cf-a42e-aa3c89efc721_all-000065_aa.pdb	10.39	b28	SimRNA
465	465	1y26_rpr_ref.pdb	b28_7bc1d432-eac8-47cf-a42e-aa3c89efc721_all-000066_aa.pdb	8.3	b28	SimRNA
466	466	1y26_rpr_ref.pdb	b28_7bc1d432-eac8-47cf-a42e-aa3c89efc721_all-000067_aa.pdb	7.93	b28	SimRNA
467	467	1y26_rpr_ref.pdb	b28_7bc1d432-eac8-47cf-a42e-aa3c89efc721_all-000068_aa.pdb	12.68	b28	SimRNA
468	468	1y26_rpr_ref.pdb	b28_7bc1d432-eac8-47cf-a42e-aa3c89efc721_all-000069_aa.pdb	12.17	b28	SimRNA
469	469	1y26_rpr_ref.pdb	b28_7bc1d432-eac8-47cf-a42e-aa3c89efc721_all-000070_aa.pdb	11.49	b28	SimRNA
470	470	1y26_rpr_ref.pdb	b28_7bc1d432-eac8-47cf-a42e-aa3c89efc721_all-000071_aa.pdb	9.89	b28	SimRNA
471	471	1y26_rpr_ref.pdb	b28_7bc1d432-eac8-47cf-a42e-aa3c89efc721_all-000072_aa.pdb	9.8	b28	SimRNA
472	472	1y26_rpr_ref.pdb	b28_7bc1d432-eac8-47cf-a42e-aa3c89efc721_all-000073_aa.pdb	12.89	b28	SimRNA
473	473	1y26_rpr_ref.pdb	b28_7bc1d432-eac8-47cf-a42e-aa3c89efc721_all-000074_aa.pdb	11.48	b28	SimRNA
474	474	1y26_rpr_ref.pdb	b28_7bc1d432-eac8-47cf-a42e-aa3c89efc721_all-000075_aa.pdb	9.37	b28	SimRNA
475	475	1y26_rpr_ref.pdb	b28_7bc1d432-eac8-47cf-a42e-aa3c89efc721_all-000076_aa.pdb	10.69	b28	SimRNA
476	476	1y26_rpr_ref.pdb	b28_7bc1d432-eac8-47cf-a42e-aa3c89efc721_all-000077_aa.pdb	10.3	b28	SimRNA
477	477	1y26_rpr_ref.pdb	b28_7bc1d432-eac8-47cf-a42e-aa3c89efc721_all-000078_aa.pdb	11.14	b28	SimRNA
478	478	1y26_rpr_ref.pdb	b28_7bc1d432-eac8-47cf-a42e-aa3c89efc721_all-000079_aa.pdb	9.44	b28	SimRNA
479	479	1y26_rpr_ref.pdb	b28_7bc1d432-eac8-47cf-a42e-aa3c89efc721_all-000080_aa.pdb	10.43	b28	SimRNA
480	480	1y26_rpr_ref.pdb	b28_7bc1d432-eac8-47cf-a42e-aa3c89efc721_all-000081_aa.pdb	8.26	b28	SimRNA
481	481	1y26_rpr_ref.pdb	b28_7bc1d432-eac8-47cf-a42e-aa3c89efc721_all-000082_aa.pdb	7.96	b28	SimRNA
482	482	1y26_rpr_ref.pdb	b28_7bc1d432-eac8-47cf-a42e-aa3c89efc721_all-000083_aa.pdb	7.95	b28	SimRNA
483	483	1y26_rpr_ref.pdb	b28_7bc1d432-eac8-47cf-a42e-aa3c89efc721_all-000084_aa.pdb	6.6	b28	SimRNA
484	484	1y26_rpr_ref.pdb	b28_7bc1d432-eac8-47cf-a42e-aa3c89efc721_all-000085_aa.pdb	12.54	b28	SimRNA
485	485	1y26_rpr_ref.pdb	b28_7bc1d432-eac8-47cf-a42e-aa3c89efc721_all-000086_aa.pdb	8.57	b28	SimRNA
486	486	1y26_rpr_ref.pdb	b28_7bc1d432-eac8-47cf-a42e-aa3c89efc721_all-000087_aa.pdb	11.19	b28	SimRNA
487	487	1y26_rpr_ref.pdb	b28_7bc1d432-eac8-47cf-a42e-aa3c89efc721_all-000088_aa.pdb	8.08	b28	SimRNA
488	488	1y26_rpr_ref.pdb	b28_7bc1d432-eac8-47cf-a42e-aa3c89efc721_all-000089_aa.pdb	8.27	b28	SimRNA
489	489	1y26_rpr_ref.pdb	b28_7bc1d432-eac8-47cf-a42e-aa3c89efc721_all-000090_aa.pdb	11.02	b28	SimRNA
490	490	1y26_rpr_ref.pdb	b28_7bc1d432-eac8-47cf-a42e-aa3c89efc721_all-000091_aa.pdb	13.37	b28	SimRNA
491	491	1y26_rpr_ref.pdb	b28_7bc1d432-eac8-47cf-a42e-aa3c89efc721_all-000092_aa.pdb	5.72	b28	SimRNA
492	492	1y26_rpr_ref.pdb	b28_7bc1d432-eac8-47cf-a42e-aa3c89efc721_all-000093_aa.pdb	12.11	b28	SimRNA
493	493	1y26_rpr_ref.pdb	b28_7bc1d432-eac8-47cf-a42e-aa3c89efc721_all-000094_aa.pdb	11.21	b28	SimRNA
494	494	1y26_rpr_ref.pdb	b28_7bc1d432-eac8-47cf-a42e-aa3c89efc721_all-000095_aa.pdb	6.46	b28	SimRNA
495	495	1y26_rpr_ref.pdb	b28_7bc1d432-eac8-47cf-a42e-aa3c89efc721_all-000096_aa.pdb	8.27	b28	SimRNA
496	496	1y26_rpr_ref.pdb	b28_7bc1d432-eac8-47cf-a42e-aa3c89efc721_all-000097_aa.pdb	7.92	b28	SimRNA
497	497	1y26_rpr_ref.pdb	b28_7bc1d432-eac8-47cf-a42e-aa3c89efc721_all-000098_aa.pdb	11.94	b28	SimRNA
498	498	1y26_rpr_ref.pdb	b28_7bc1d432-eac8-47cf-a42e-aa3c89efc721_all-000099_aa.pdb	10.93	b28	SimRNA
499	499	1y26_rpr_ref.pdb	b28_7bc1d432-eac8-47cf-a42e-aa3c89efc721_all-000100_aa.pdb	9.65	b28	SimRNA
801	801	1y26_rpr_ref.pdb	u51_e614e4a0-0898-45f2-9964-52db07279965_all-000001_aa.pdb	7.66	u51	SimRNA
802	802	1y26_rpr_ref.pdb	u51_e614e4a0-0898-45f2-9964-52db07279965_all-000002_aa.pdb	7.71	u51	SimRNA
803	803	1y26_rpr_ref.pdb	u51_e614e4a0-0898-45f2-9964-52db07279965_all-000003_aa.pdb	7.91	u51	SimRNA
804	804	1y26_rpr_ref.pdb	u51_e614e4a0-0898-45f2-9964-52db07279965_all-000004_aa.pdb	7.71	u51	SimRNA
805	805	1y26_rpr_ref.pdb	u51_e614e4a0-0898-45f2-9964-52db07279965_all-000005_aa.pdb	8.31	u51	SimRNA
806	806	1y26_rpr_ref.pdb	u51_e614e4a0-0898-45f2-9964-52db07279965_all-000006_aa.pdb	8.33	u51	SimRNA
807	807	1y26_rpr_ref.pdb	u51_e614e4a0-0898-45f2-9964-52db07279965_all-000007_aa.pdb	8.42	u51	SimRNA
808	808	1y26_rpr_ref.pdb	u51_e614e4a0-0898-45f2-9964-52db07279965_all-000008_aa.pdb	9.2	u51	SimRNA
809	809	1y26_rpr_ref.pdb	u51_e614e4a0-0898-45f2-9964-52db07279965_all-000009_aa.pdb	9.22	u51	SimRNA
810	810	1y26_rpr_ref.pdb	u51_e614e4a0-0898-45f2-9964-52db07279965_all-000010_aa.pdb	8.26	u51	SimRNA
811	811	1y26_rpr_ref.pdb	u51_e614e4a0-0898-45f2-9964-52db07279965_all-000011_aa.pdb	8.55	u51	SimRNA
812	812	1y26_rpr_ref.pdb	u51_e614e4a0-0898-45f2-9964-52db07279965_all-000012_aa.pdb	10.19	u51	SimRNA
813	813	1y26_rpr_ref.pdb	u51_e614e4a0-0898-45f2-9964-52db07279965_all-000013_aa.pdb	10.84	u51	SimRNA
814	814	1y26_rpr_ref.pdb	u51_e614e4a0-0898-45f2-9964-52db07279965_all-000014_aa.pdb	11.03	u51	SimRNA
815	815	1y26_rpr_ref.pdb	u51_e614e4a0-0898-45f2-9964-52db07279965_all-000015_aa.pdb	11.7	u51	SimRNA
816	816	1y26_rpr_ref.pdb	u51_e614e4a0-0898-45f2-9964-52db07279965_all-000016_aa.pdb	8.72	u51	SimRNA
817	817	1y26_rpr_ref.pdb	u51_e614e4a0-0898-45f2-9964-52db07279965_all-000017_aa.pdb	9.75	u51	SimRNA
818	818	1y26_rpr_ref.pdb	u51_e614e4a0-0898-45f2-9964-52db07279965_all-000018_aa.pdb	8.13	u51	SimRNA
819	819	1y26_rpr_ref.pdb	u51_e614e4a0-0898-45f2-9964-52db07279965_all-000019_aa.pdb	9.95	u51	SimRNA
820	820	1y26_rpr_ref.pdb	u51_e614e4a0-0898-45f2-9964-52db07279965_all-000020_aa.pdb	7.22	u51	SimRNA
821	821	1y26_rpr_ref.pdb	u51_e614e4a0-0898-45f2-9964-52db07279965_all-000021_aa.pdb	8.66	u51	SimRNA
822	822	1y26_rpr_ref.pdb	u51_e614e4a0-0898-45f2-9964-52db07279965_all-000022_aa.pdb	8.29	u51	SimRNA
823	823	1y26_rpr_ref.pdb	u51_e614e4a0-0898-45f2-9964-52db07279965_all-000023_aa.pdb	7.67	u51	SimRNA
824	824	1y26_rpr_ref.pdb	u51_e614e4a0-0898-45f2-9964-52db07279965_all-000024_aa.pdb	12.74	u51	SimRNA
825	825	1y26_rpr_ref.pdb	u51_e614e4a0-0898-45f2-9964-52db07279965_all-000025_aa.pdb	9.71	u51	SimRNA
826	826	1y26_rpr_ref.pdb	u51_e614e4a0-0898-45f2-9964-52db07279965_all-000026_aa.pdb	10.99	u51	SimRNA
827	827	1y26_rpr_ref.pdb	u51_e614e4a0-0898-45f2-9964-52db07279965_all-000027_aa.pdb	9.61	u51	SimRNA
828	828	1y26_rpr_ref.pdb	u51_e614e4a0-0898-45f2-9964-52db07279965_all-000028_aa.pdb	8.56	u51	SimRNA
829	829	1y26_rpr_ref.pdb	u51_e614e4a0-0898-45f2-9964-52db07279965_all-000029_aa.pdb	8.35	u51	SimRNA
830	830	1y26_rpr_ref.pdb	u51_e614e4a0-0898-45f2-9964-52db07279965_all-000030_aa.pdb	9.13	u51	SimRNA
831	831	1y26_rpr_ref.pdb	u51_e614e4a0-0898-45f2-9964-52db07279965_all-000031_aa.pdb	13.16	u51	SimRNA
832	832	1y26_rpr_ref.pdb	u51_e614e4a0-0898-45f2-9964-52db07279965_all-000032_aa.pdb	10.45	u51	SimRNA
833	833	1y26_rpr_ref.pdb	u51_e614e4a0-0898-45f2-9964-52db07279965_all-000033_aa.pdb	8.98	u51	SimRNA
834	834	1y26_rpr_ref.pdb	u51_e614e4a0-0898-45f2-9964-52db07279965_all-000034_aa.pdb	8.59	u51	SimRNA
835	835	1y26_rpr_ref.pdb	u51_e614e4a0-0898-45f2-9964-52db07279965_all-000035_aa.pdb	9.04	u51	SimRNA
836	836	1y26_rpr_ref.pdb	u51_e614e4a0-0898-45f2-9964-52db07279965_all-000036_aa.pdb	11.37	u51	SimRNA
837	837	1y26_rpr_ref.pdb	u51_e614e4a0-0898-45f2-9964-52db07279965_all-000037_aa.pdb	10.47	u51	SimRNA
838	838	1y26_rpr_ref.pdb	u51_e614e4a0-0898-45f2-9964-52db07279965_all-000038_aa.pdb	11.37	u51	SimRNA
839	839	1y26_rpr_ref.pdb	u51_e614e4a0-0898-45f2-9964-52db07279965_all-000039_aa.pdb	10.15	u51	SimRNA
840	840	1y26_rpr_ref.pdb	u51_e614e4a0-0898-45f2-9964-52db07279965_all-000040_aa.pdb	10.1	u51	SimRNA
841	841	1y26_rpr_ref.pdb	u51_e614e4a0-0898-45f2-9964-52db07279965_all-000041_aa.pdb	9.96	u51	SimRNA
842	842	1y26_rpr_ref.pdb	u51_e614e4a0-0898-45f2-9964-52db07279965_all-000042_aa.pdb	8.27	u51	SimRNA
843	843	1y26_rpr_ref.pdb	u51_e614e4a0-0898-45f2-9964-52db07279965_all-000043_aa.pdb	11.19	u51	SimRNA
844	844	1y26_rpr_ref.pdb	u51_e614e4a0-0898-45f2-9964-52db07279965_all-000044_aa.pdb	8.3	u51	SimRNA
845	845	1y26_rpr_ref.pdb	u51_e614e4a0-0898-45f2-9964-52db07279965_all-000045_aa.pdb	6.85	u51	SimRNA
846	846	1y26_rpr_ref.pdb	u51_e614e4a0-0898-45f2-9964-52db07279965_all-000046_aa.pdb	9.09	u51	SimRNA
847	847	1y26_rpr_ref.pdb	u51_e614e4a0-0898-45f2-9964-52db07279965_all-000047_aa.pdb	8.63	u51	SimRNA
848	848	1y26_rpr_ref.pdb	u51_e614e4a0-0898-45f2-9964-52db07279965_all-000048_aa.pdb	11.23	u51	SimRNA
849	849	1y26_rpr_ref.pdb	u51_e614e4a0-0898-45f2-9964-52db07279965_all-000049_aa.pdb	10.33	u51	SimRNA
850	850	1y26_rpr_ref.pdb	u51_e614e4a0-0898-45f2-9964-52db07279965_all-000050_aa.pdb	10.29	u51	SimRNA
851	851	1y26_rpr_ref.pdb	u51_e614e4a0-0898-45f2-9964-52db07279965_all-000051_aa.pdb	10.88	u51	SimRNA
852	852	1y26_rpr_ref.pdb	u51_e614e4a0-0898-45f2-9964-52db07279965_all-000052_aa.pdb	6.21	u51	SimRNA
853	853	1y26_rpr_ref.pdb	u51_e614e4a0-0898-45f2-9964-52db07279965_all-000053_aa.pdb	12.64	u51	SimRNA
854	854	1y26_rpr_ref.pdb	u51_e614e4a0-0898-45f2-9964-52db07279965_all-000054_aa.pdb	10.62	u51	SimRNA
855	855	1y26_rpr_ref.pdb	u51_e614e4a0-0898-45f2-9964-52db07279965_all-000055_aa.pdb	9.08	u51	SimRNA
856	856	1y26_rpr_ref.pdb	u51_e614e4a0-0898-45f2-9964-52db07279965_all-000056_aa.pdb	11.8	u51	SimRNA
857	857	1y26_rpr_ref.pdb	u51_e614e4a0-0898-45f2-9964-52db07279965_all-000057_aa.pdb	7.68	u51	SimRNA
858	858	1y26_rpr_ref.pdb	u51_e614e4a0-0898-45f2-9964-52db07279965_all-000058_aa.pdb	7.3	u51	SimRNA
859	859	1y26_rpr_ref.pdb	u51_e614e4a0-0898-45f2-9964-52db07279965_all-000059_aa.pdb	9.63	u51	SimRNA
860	860	1y26_rpr_ref.pdb	u51_e614e4a0-0898-45f2-9964-52db07279965_all-000060_aa.pdb	7.85	u51	SimRNA
861	861	1y26_rpr_ref.pdb	u51_e614e4a0-0898-45f2-9964-52db07279965_all-000061_aa.pdb	8.2	u51	SimRNA
862	862	1y26_rpr_ref.pdb	u51_e614e4a0-0898-45f2-9964-52db07279965_all-000062_aa.pdb	9.41	u51	SimRNA
863	863	1y26_rpr_ref.pdb	u51_e614e4a0-0898-45f2-9964-52db07279965_all-000063_aa.pdb	10.25	u51	SimRNA
864	864	1y26_rpr_ref.pdb	u51_e614e4a0-0898-45f2-9964-52db07279965_all-000064_aa.pdb	8.64	u51	SimRNA
865	865	1y26_rpr_ref.pdb	u51_e614e4a0-0898-45f2-9964-52db07279965_all-000065_aa.pdb	9.27	u51	SimRNA
866	866	1y26_rpr_ref.pdb	u51_e614e4a0-0898-45f2-9964-52db07279965_all-000066_aa.pdb	7.78	u51	SimRNA
867	867	1y26_rpr_ref.pdb	u51_e614e4a0-0898-45f2-9964-52db07279965_all-000067_aa.pdb	10.3	u51	SimRNA
868	868	1y26_rpr_ref.pdb	u51_e614e4a0-0898-45f2-9964-52db07279965_all-000068_aa.pdb	6.67	u51	SimRNA
869	869	1y26_rpr_ref.pdb	u51_e614e4a0-0898-45f2-9964-52db07279965_all-000069_aa.pdb	8.4	u51	SimRNA
870	870	1y26_rpr_ref.pdb	u51_e614e4a0-0898-45f2-9964-52db07279965_all-000070_aa.pdb	10.07	u51	SimRNA
871	871	1y26_rpr_ref.pdb	u51_e614e4a0-0898-45f2-9964-52db07279965_all-000071_aa.pdb	7.57	u51	SimRNA
872	872	1y26_rpr_ref.pdb	u51_e614e4a0-0898-45f2-9964-52db07279965_all-000072_aa.pdb	9.47	u51	SimRNA
873	873	1y26_rpr_ref.pdb	u51_e614e4a0-0898-45f2-9964-52db07279965_all-000073_aa.pdb	9.55	u51	SimRNA
874	874	1y26_rpr_ref.pdb	u51_e614e4a0-0898-45f2-9964-52db07279965_all-000074_aa.pdb	11.65	u51	SimRNA
875	875	1y26_rpr_ref.pdb	u51_e614e4a0-0898-45f2-9964-52db07279965_all-000075_aa.pdb	10.11	u51	SimRNA
876	876	1y26_rpr_ref.pdb	u51_e614e4a0-0898-45f2-9964-52db07279965_all-000076_aa.pdb	8.92	u51	SimRNA
877	877	1y26_rpr_ref.pdb	u51_e614e4a0-0898-45f2-9964-52db07279965_all-000077_aa.pdb	9.88	u51	SimRNA
878	878	1y26_rpr_ref.pdb	u51_e614e4a0-0898-45f2-9964-52db07279965_all-000078_aa.pdb	8.02	u51	SimRNA
879	879	1y26_rpr_ref.pdb	u51_e614e4a0-0898-45f2-9964-52db07279965_all-000079_aa.pdb	9.73	u51	SimRNA
880	880	1y26_rpr_ref.pdb	u51_e614e4a0-0898-45f2-9964-52db07279965_all-000080_aa.pdb	8.46	u51	SimRNA
881	881	1y26_rpr_ref.pdb	u51_e614e4a0-0898-45f2-9964-52db07279965_all-000081_aa.pdb	12.07	u51	SimRNA
882	882	1y26_rpr_ref.pdb	u51_e614e4a0-0898-45f2-9964-52db07279965_all-000082_aa.pdb	13.36	u51	SimRNA
883	883	1y26_rpr_ref.pdb	u51_e614e4a0-0898-45f2-9964-52db07279965_all-000083_aa.pdb	7.71	u51	SimRNA
884	884	1y26_rpr_ref.pdb	u51_e614e4a0-0898-45f2-9964-52db07279965_all-000084_aa.pdb	8.92	u51	SimRNA
885	885	1y26_rpr_ref.pdb	u51_e614e4a0-0898-45f2-9964-52db07279965_all-000085_aa.pdb	8.37	u51	SimRNA
886	886	1y26_rpr_ref.pdb	u51_e614e4a0-0898-45f2-9964-52db07279965_all-000086_aa.pdb	12.76	u51	SimRNA
887	887	1y26_rpr_ref.pdb	u51_e614e4a0-0898-45f2-9964-52db07279965_all-000087_aa.pdb	9.68	u51	SimRNA
888	888	1y26_rpr_ref.pdb	u51_e614e4a0-0898-45f2-9964-52db07279965_all-000088_aa.pdb	8.84	u51	SimRNA
889	889	1y26_rpr_ref.pdb	u51_e614e4a0-0898-45f2-9964-52db07279965_all-000089_aa.pdb	10.06	u51	SimRNA
890	890	1y26_rpr_ref.pdb	u51_e614e4a0-0898-45f2-9964-52db07279965_all-000090_aa.pdb	10.6	u51	SimRNA
891	891	1y26_rpr_ref.pdb	u51_e614e4a0-0898-45f2-9964-52db07279965_all-000091_aa.pdb	9.79	u51	SimRNA
892	892	1y26_rpr_ref.pdb	u51_e614e4a0-0898-45f2-9964-52db07279965_all-000092_aa.pdb	11.01	u51	SimRNA
893	893	1y26_rpr_ref.pdb	u51_e614e4a0-0898-45f2-9964-52db07279965_all-000093_aa.pdb	13.06	u51	SimRNA
894	894	1y26_rpr_ref.pdb	u51_e614e4a0-0898-45f2-9964-52db07279965_all-000094_aa.pdb	12.41	u51	SimRNA
895	895	1y26_rpr_ref.pdb	u51_e614e4a0-0898-45f2-9964-52db07279965_all-000095_aa.pdb	8.72	u51	SimRNA
896	896	1y26_rpr_ref.pdb	u51_e614e4a0-0898-45f2-9964-52db07279965_all-000096_aa.pdb	11.88	u51	SimRNA
897	897	1y26_rpr_ref.pdb	u51_e614e4a0-0898-45f2-9964-52db07279965_all-000097_aa.pdb	9.65	u51	SimRNA
898	898	1y26_rpr_ref.pdb	u51_e614e4a0-0898-45f2-9964-52db07279965_all-000098_aa.pdb	8.59	u51	SimRNA
899	899	1y26_rpr_ref.pdb	u51_e614e4a0-0898-45f2-9964-52db07279965_all-000099_aa.pdb	10.13	u51	SimRNA
900	900	1y26_rpr_ref.pdb	u51_e614e4a0-0898-45f2-9964-52db07279965_all-000100_aa.pdb	8.48	u51	SimRNA
0	0	1y26_rpr_ref.pdb	aax-e98b3c38_all_top200-000001_aa.pdb	11.04	aax	SimRNA
1	1	1y26_rpr_ref.pdb	aax-e98b3c38_all_top200-000002_aa.pdb	11.23	aax	SimRNA
2	2	1y26_rpr_ref.pdb	aax-e98b3c38_all_top200-000003_aa.pdb	11.07	aax	SimRNA
3	3	1y26_rpr_ref.pdb	aax-e98b3c38_all_top200-000004_aa.pdb	6.57	aax	SimRNA
4	4	1y26_rpr_ref.pdb	aax-e98b3c38_all_top200-000005_aa.pdb	12.29	aax	SimRNA
5	5	1y26_rpr_ref.pdb	aax-e98b3c38_all_top200-000006_aa.pdb	6.33	aax	SimRNA
6	6	1y26_rpr_ref.pdb	aax-e98b3c38_all_top200-000007_aa.pdb	10.76	aax	SimRNA
7	7	1y26_rpr_ref.pdb	aax-e98b3c38_all_top200-000008_aa.pdb	10.54	aax	SimRNA
8	8	1y26_rpr_ref.pdb	aax-e98b3c38_all_top200-000009_aa.pdb	10.13	aax	SimRNA
9	9	1y26_rpr_ref.pdb	aax-e98b3c38_all_top200-000010_aa.pdb	11.99	aax	SimRNA
10	10	1y26_rpr_ref.pdb	aax-e98b3c38_all_top200-000011_aa.pdb	11.14	aax	SimRNA
11	11	1y26_rpr_ref.pdb	aax-e98b3c38_all_top200-000012_aa.pdb	10.33	aax	SimRNA
12	12	1y26_rpr_ref.pdb	aax-e98b3c38_all_top200-000013_aa.pdb	11.41	aax	SimRNA
13	13	1y26_rpr_ref.pdb	aax-e98b3c38_all_top200-000014_aa.pdb	12.1	aax	SimRNA
14	14	1y26_rpr_ref.pdb	aax-e98b3c38_all_top200-000015_aa.pdb	11.76	aax	SimRNA
15	15	1y26_rpr_ref.pdb	aax-e98b3c38_all_top200-000016_aa.pdb	11.68	aax	SimRNA
16	16	1y26_rpr_ref.pdb	aax-e98b3c38_all_top200-000017_aa.pdb	11.09	aax	SimRNA
17	17	1y26_rpr_ref.pdb	aax-e98b3c38_all_top200-000018_aa.pdb	6.71	aax	SimRNA
18	18	1y26_rpr_ref.pdb	aax-e98b3c38_all_top200-000019_aa.pdb	11.62	aax	SimRNA
19	19	1y26_rpr_ref.pdb	aax-e98b3c38_all_top200-000020_aa.pdb	10.88	aax	SimRNA
20	20	1y26_rpr_ref.pdb	aax-e98b3c38_all_top200-000021_aa.pdb	11.23	aax	SimRNA
21	21	1y26_rpr_ref.pdb	aax-e98b3c38_all_top200-000022_aa.pdb	10.37	aax	SimRNA
22	22	1y26_rpr_ref.pdb	aax-e98b3c38_all_top200-000023_aa.pdb	11.18	aax	SimRNA
23	23	1y26_rpr_ref.pdb	aax-e98b3c38_all_top200-000024_aa.pdb	11.33	aax	SimRNA
24	24	1y26_rpr_ref.pdb	aax-e98b3c38_all_top200-000025_aa.pdb	10.82	aax	SimRNA
25	25	1y26_rpr_ref.pdb	aax-e98b3c38_all_top200-000026_aa.pdb	11.12	aax	SimRNA
26	26	1y26_rpr_ref.pdb	aax-e98b3c38_all_top200-000027_aa.pdb	12.22	aax	SimRNA
27	27	1y26_rpr_ref.pdb	aax-e98b3c38_all_top200-000028_aa.pdb	5.12	aax	SimRNA
28	28	1y26_rpr_ref.pdb	aax-e98b3c38_all_top200-000029_aa.pdb	6.67	aax	SimRNA
29	29	1y26_rpr_ref.pdb	aax-e98b3c38_all_top200-000030_aa.pdb	10.95	aax	SimRNA
30	30	1y26_rpr_ref.pdb	aax-e98b3c38_all_top200-000031_aa.pdb	10.78	aax	SimRNA
31	31	1y26_rpr_ref.pdb	aax-e98b3c38_all_top200-000032_aa.pdb	5.61	aax	SimRNA
32	32	1y26_rpr_ref.pdb	aax-e98b3c38_all_top200-000033_aa.pdb	11.52	aax	SimRNA
33	33	1y26_rpr_ref.pdb	aax-e98b3c38_all_top200-000034_aa.pdb	11.32	aax	SimRNA
34	34	1y26_rpr_ref.pdb	aax-e98b3c38_all_top200-000035_aa.pdb	11.56	aax	SimRNA
35	35	1y26_rpr_ref.pdb	aax-e98b3c38_all_top200-000036_aa.pdb	6.5	aax	SimRNA
36	36	1y26_rpr_ref.pdb	aax-e98b3c38_all_top200-000037_aa.pdb	10.69	aax	SimRNA
37	37	1y26_rpr_ref.pdb	aax-e98b3c38_all_top200-000038_aa.pdb	6.33	aax	SimRNA
38	38	1y26_rpr_ref.pdb	aax-e98b3c38_all_top200-000039_aa.pdb	11.63	aax	SimRNA
39	39	1y26_rpr_ref.pdb	aax-e98b3c38_all_top200-000040_aa.pdb	12.5	aax	SimRNA
40	40	1y26_rpr_ref.pdb	aax-e98b3c38_all_top200-000041_aa.pdb	11.7	aax	SimRNA
41	41	1y26_rpr_ref.pdb	aax-e98b3c38_all_top200-000042_aa.pdb	11.23	aax	SimRNA
42	42	1y26_rpr_ref.pdb	aax-e98b3c38_all_top200-000043_aa.pdb	5.27	aax	SimRNA
43	43	1y26_rpr_ref.pdb	aax-e98b3c38_all_top200-000044_aa.pdb	10.67	aax	SimRNA
44	44	1y26_rpr_ref.pdb	aax-e98b3c38_all_top200-000045_aa.pdb	5.28	aax	SimRNA
45	45	1y26_rpr_ref.pdb	aax-e98b3c38_all_top200-000046_aa.pdb	10.99	aax	SimRNA
46	46	1y26_rpr_ref.pdb	aax-e98b3c38_all_top200-000047_aa.pdb	11.28	aax	SimRNA
47	47	1y26_rpr_ref.pdb	aax-e98b3c38_all_top200-000048_aa.pdb	12.24	aax	SimRNA
48	48	1y26_rpr_ref.pdb	aax-e98b3c38_all_top200-000049_aa.pdb	10.95	aax	SimRNA
49	49	1y26_rpr_ref.pdb	aax-e98b3c38_all_top200-000050_aa.pdb	11.43	aax	SimRNA
50	50	1y26_rpr_ref.pdb	aax-e98b3c38_all_top200-000051_aa.pdb	11.64	aax	SimRNA
51	51	1y26_rpr_ref.pdb	aax-e98b3c38_all_top200-000052_aa.pdb	11.29	aax	SimRNA
52	52	1y26_rpr_ref.pdb	aax-e98b3c38_all_top200-000053_aa.pdb	12.38	aax	SimRNA
53	53	1y26_rpr_ref.pdb	aax-e98b3c38_all_top200-000054_aa.pdb	11.16	aax	SimRNA
54	54	1y26_rpr_ref.pdb	aax-e98b3c38_all_top200-000055_aa.pdb	11.4	aax	SimRNA
55	55	1y26_rpr_ref.pdb	aax-e98b3c38_all_top200-000056_aa.pdb	11.08	aax	SimRNA
56	56	1y26_rpr_ref.pdb	aax-e98b3c38_all_top200-000057_aa.pdb	5.97	aax	SimRNA
57	57	1y26_rpr_ref.pdb	aax-e98b3c38_all_top200-000058_aa.pdb	11.99	aax	SimRNA
58	58	1y26_rpr_ref.pdb	aax-e98b3c38_all_top200-000059_aa.pdb	11.84	aax	SimRNA
59	59	1y26_rpr_ref.pdb	aax-e98b3c38_all_top200-000060_aa.pdb	11.45	aax	SimRNA
60	60	1y26_rpr_ref.pdb	aax-e98b3c38_all_top200-000061_aa.pdb	11.05	aax	SimRNA
61	61	1y26_rpr_ref.pdb	aax-e98b3c38_all_top200-000062_aa.pdb	11.85	aax	SimRNA
62	62	1y26_rpr_ref.pdb	aax-e98b3c38_all_top200-000063_aa.pdb	6.72	aax	SimRNA
63	63	1y26_rpr_ref.pdb	aax-e98b3c38_all_top200-000064_aa.pdb	10.16	aax	SimRNA
64	64	1y26_rpr_ref.pdb	aax-e98b3c38_all_top200-000065_aa.pdb	11.96	aax	SimRNA
65	65	1y26_rpr_ref.pdb	aax-e98b3c38_all_top200-000066_aa.pdb	11.07	aax	SimRNA
66	66	1y26_rpr_ref.pdb	aax-e98b3c38_all_top200-000067_aa.pdb	11.16	aax	SimRNA
67	67	1y26_rpr_ref.pdb	aax-e98b3c38_all_top200-000068_aa.pdb	6.95	aax	SimRNA
68	68	1y26_rpr_ref.pdb	aax-e98b3c38_all_top200-000069_aa.pdb	11.92	aax	SimRNA
69	69	1y26_rpr_ref.pdb	aax-e98b3c38_all_top200-000070_aa.pdb	10.65	aax	SimRNA
70	70	1y26_rpr_ref.pdb	aax-e98b3c38_all_top200-000071_aa.pdb	11.78	aax	SimRNA
71	71	1y26_rpr_ref.pdb	aax-e98b3c38_all_top200-000072_aa.pdb	12.13	aax	SimRNA
72	72	1y26_rpr_ref.pdb	aax-e98b3c38_all_top200-000073_aa.pdb	5.8	aax	SimRNA
73	73	1y26_rpr_ref.pdb	aax-e98b3c38_all_top200-000074_aa.pdb	11.04	aax	SimRNA
74	74	1y26_rpr_ref.pdb	aax-e98b3c38_all_top200-000075_aa.pdb	11.34	aax	SimRNA
75	75	1y26_rpr_ref.pdb	aax-e98b3c38_all_top200-000076_aa.pdb	11.78	aax	SimRNA
76	76	1y26_rpr_ref.pdb	aax-e98b3c38_all_top200-000077_aa.pdb	11.05	aax	SimRNA
77	77	1y26_rpr_ref.pdb	aax-e98b3c38_all_top200-000078_aa.pdb	5.99	aax	SimRNA
78	78	1y26_rpr_ref.pdb	aax-e98b3c38_all_top200-000079_aa.pdb	11.05	aax	SimRNA
79	79	1y26_rpr_ref.pdb	aax-e98b3c38_all_top200-000080_aa.pdb	11.49	aax	SimRNA
80	80	1y26_rpr_ref.pdb	aax-e98b3c38_all_top200-000081_aa.pdb	11.55	aax	SimRNA
81	81	1y26_rpr_ref.pdb	aax-e98b3c38_all_top200-000082_aa.pdb	10.56	aax	SimRNA
82	82	1y26_rpr_ref.pdb	aax-e98b3c38_all_top200-000083_aa.pdb	11.07	aax	SimRNA
83	83	1y26_rpr_ref.pdb	aax-e98b3c38_all_top200-000084_aa.pdb	10.95	aax	SimRNA
84	84	1y26_rpr_ref.pdb	aax-e98b3c38_all_top200-000085_aa.pdb	5.98	aax	SimRNA
85	85	1y26_rpr_ref.pdb	aax-e98b3c38_all_top200-000086_aa.pdb	12.03	aax	SimRNA
86	86	1y26_rpr_ref.pdb	aax-e98b3c38_all_top200-000087_aa.pdb	6.76	aax	SimRNA
87	87	1y26_rpr_ref.pdb	aax-e98b3c38_all_top200-000088_aa.pdb	11.31	aax	SimRNA
88	88	1y26_rpr_ref.pdb	aax-e98b3c38_all_top200-000089_aa.pdb	11.32	aax	SimRNA
89	89	1y26_rpr_ref.pdb	aax-e98b3c38_all_top200-000090_aa.pdb	4.25	aax	SimRNA
90	90	1y26_rpr_ref.pdb	aax-e98b3c38_all_top200-000091_aa.pdb	11.16	aax	SimRNA
91	91	1y26_rpr_ref.pdb	aax-e98b3c38_all_top200-000092_aa.pdb	11.2	aax	SimRNA
92	92	1y26_rpr_ref.pdb	aax-e98b3c38_all_top200-000093_aa.pdb	11.53	aax	SimRNA
93	93	1y26_rpr_ref.pdb	aax-e98b3c38_all_top200-000094_aa.pdb	11.22	aax	SimRNA
94	94	1y26_rpr_ref.pdb	aax-e98b3c38_all_top200-000095_aa.pdb	11.33	aax	SimRNA
95	95	1y26_rpr_ref.pdb	aax-e98b3c38_all_top200-000096_aa.pdb	10.76	aax	SimRNA
96	96	1y26_rpr_ref.pdb	aax-e98b3c38_all_top200-000097_aa.pdb	11.77	aax	SimRNA
97	97	1y26_rpr_ref.pdb	aax-e98b3c38_all_top200-000098_aa.pdb	12.77	aax	SimRNA
98	98	1y26_rpr_ref.pdb	aax-e98b3c38_all_top200-000099_aa.pdb	12.79	aax	SimRNA
99	99	1y26_rpr_ref.pdb	aax-e98b3c38_all_top200-000100_aa.pdb	11.67	aax	SimRNA
0	0	1y26_rpr_ref.pdb	ae0-d82e2ff1_all_top200-000001_aa.pdb	7.19	ae0	SimRNA
1	1	1y26_rpr_ref.pdb	ae0-d82e2ff1_all_top200-000002_aa.pdb	8.03	ae0	SimRNA
2	2	1y26_rpr_ref.pdb	ae0-d82e2ff1_all_top200-000003_aa.pdb	8	ae0	SimRNA
3	3	1y26_rpr_ref.pdb	ae0-d82e2ff1_all_top200-000004_aa.pdb	7.16	ae0	SimRNA
4	4	1y26_rpr_ref.pdb	ae0-d82e2ff1_all_top200-000005_aa.pdb	7.35	ae0	SimRNA
5	5	1y26_rpr_ref.pdb	ae0-d82e2ff1_all_top200-000006_aa.pdb	7.93	ae0	SimRNA
6	6	1y26_rpr_ref.pdb	ae0-d82e2ff1_all_top200-000007_aa.pdb	5.69	ae0	SimRNA
7	7	1y26_rpr_ref.pdb	ae0-d82e2ff1_all_top200-000008_aa.pdb	6.75	ae0	SimRNA
8	8	1y26_rpr_ref.pdb	ae0-d82e2ff1_all_top200-000009_aa.pdb	7.81	ae0	SimRNA
9	9	1y26_rpr_ref.pdb	ae0-d82e2ff1_all_top200-000010_aa.pdb	7.13	ae0	SimRNA
10	10	1y26_rpr_ref.pdb	ae0-d82e2ff1_all_top200-000011_aa.pdb	4.55	ae0	SimRNA
11	11	1y26_rpr_ref.pdb	ae0-d82e2ff1_all_top200-000012_aa.pdb	6.51	ae0	SimRNA
12	12	1y26_rpr_ref.pdb	ae0-d82e2ff1_all_top200-000013_aa.pdb	7.46	ae0	SimRNA
13	13	1y26_rpr_ref.pdb	ae0-d82e2ff1_all_top200-000014_aa.pdb	4.99	ae0	SimRNA
14	14	1y26_rpr_ref.pdb	ae0-d82e2ff1_all_top200-000015_aa.pdb	5.27	ae0	SimRNA
15	15	1y26_rpr_ref.pdb	ae0-d82e2ff1_all_top200-000016_aa.pdb	6.12	ae0	SimRNA
16	16	1y26_rpr_ref.pdb	ae0-d82e2ff1_all_top200-000017_aa.pdb	6.27	ae0	SimRNA
17	17	1y26_rpr_ref.pdb	ae0-d82e2ff1_all_top200-000018_aa.pdb	5.82	ae0	SimRNA
18	18	1y26_rpr_ref.pdb	ae0-d82e2ff1_all_top200-000019_aa.pdb	6.71	ae0	SimRNA
19	19	1y26_rpr_ref.pdb	ae0-d82e2ff1_all_top200-000020_aa.pdb	6.87	ae0	SimRNA
20	20	1y26_rpr_ref.pdb	ae0-d82e2ff1_all_top200-000021_aa.pdb	5.54	ae0	SimRNA
21	21	1y26_rpr_ref.pdb	ae0-d82e2ff1_all_top200-000022_aa.pdb	6.07	ae0	SimRNA
22	22	1y26_rpr_ref.pdb	ae0-d82e2ff1_all_top200-000023_aa.pdb	8.07	ae0	SimRNA
23	23	1y26_rpr_ref.pdb	ae0-d82e2ff1_all_top200-000024_aa.pdb	7.17	ae0	SimRNA
24	24	1y26_rpr_ref.pdb	ae0-d82e2ff1_all_top200-000025_aa.pdb	7.21	ae0	SimRNA
25	25	1y26_rpr_ref.pdb	ae0-d82e2ff1_all_top200-000026_aa.pdb	6.04	ae0	SimRNA
26	26	1y26_rpr_ref.pdb	ae0-d82e2ff1_all_top200-000027_aa.pdb	6.51	ae0	SimRNA
27	27	1y26_rpr_ref.pdb	ae0-d82e2ff1_all_top200-000028_aa.pdb	6.45	ae0	SimRNA
28	28	1y26_rpr_ref.pdb	ae0-d82e2ff1_all_top200-000029_aa.pdb	6.36	ae0	SimRNA
29	29	1y26_rpr_ref.pdb	ae0-d82e2ff1_all_top200-000030_aa.pdb	6.45	ae0	SimRNA
30	30	1y26_rpr_ref.pdb	ae0-d82e2ff1_all_top200-000031_aa.pdb	6.11	ae0	SimRNA
31	31	1y26_rpr_ref.pdb	ae0-d82e2ff1_all_top200-000032_aa.pdb	7.47	ae0	SimRNA
32	32	1y26_rpr_ref.pdb	ae0-d82e2ff1_all_top200-000033_aa.pdb	7.16	ae0	SimRNA
33	33	1y26_rpr_ref.pdb	ae0-d82e2ff1_all_top200-000034_aa.pdb	5.85	ae0	SimRNA
34	34	1y26_rpr_ref.pdb	ae0-d82e2ff1_all_top200-000035_aa.pdb	4.98	ae0	SimRNA
35	35	1y26_rpr_ref.pdb	ae0-d82e2ff1_all_top200-000036_aa.pdb	7.31	ae0	SimRNA
36	36	1y26_rpr_ref.pdb	ae0-d82e2ff1_all_top200-000037_aa.pdb	6.38	ae0	SimRNA
37	37	1y26_rpr_ref.pdb	ae0-d82e2ff1_all_top200-000038_aa.pdb	6.16	ae0	SimRNA
38	38	1y26_rpr_ref.pdb	ae0-d82e2ff1_all_top200-000039_aa.pdb	6.21	ae0	SimRNA
39	39	1y26_rpr_ref.pdb	ae0-d82e2ff1_all_top200-000040_aa.pdb	6.57	ae0	SimRNA
40	40	1y26_rpr_ref.pdb	ae0-d82e2ff1_all_top200-000041_aa.pdb	7.61	ae0	SimRNA
41	41	1y26_rpr_ref.pdb	ae0-d82e2ff1_all_top200-000042_aa.pdb	7.49	ae0	SimRNA
42	42	1y26_rpr_ref.pdb	ae0-d82e2ff1_all_top200-000043_aa.pdb	7.69	ae0	SimRNA
43	43	1y26_rpr_ref.pdb	ae0-d82e2ff1_all_top200-000044_aa.pdb	7.86	ae0	SimRNA
44	44	1y26_rpr_ref.pdb	ae0-d82e2ff1_all_top200-000045_aa.pdb	7.19	ae0	SimRNA
45	45	1y26_rpr_ref.pdb	ae0-d82e2ff1_all_top200-000046_aa.pdb	3.13	ae0	SimRNA
46	46	1y26_rpr_ref.pdb	ae0-d82e2ff1_all_top200-000047_aa.pdb	5.73	ae0	SimRNA
47	47	1y26_rpr_ref.pdb	ae0-d82e2ff1_all_top200-000048_aa.pdb	8.38	ae0	SimRNA
48	48	1y26_rpr_ref.pdb	ae0-d82e2ff1_all_top200-000049_aa.pdb	6.38	ae0	SimRNA
49	49	1y26_rpr_ref.pdb	ae0-d82e2ff1_all_top200-000050_aa.pdb	5.81	ae0	SimRNA
50	50	1y26_rpr_ref.pdb	ae0-d82e2ff1_all_top200-000051_aa.pdb	7.29	ae0	SimRNA
51	51	1y26_rpr_ref.pdb	ae0-d82e2ff1_all_top200-000052_aa.pdb	6.96	ae0	SimRNA
52	52	1y26_rpr_ref.pdb	ae0-d82e2ff1_all_top200-000053_aa.pdb	6.07	ae0	SimRNA
53	53	1y26_rpr_ref.pdb	ae0-d82e2ff1_all_top200-000054_aa.pdb	7.65	ae0	SimRNA
54	54	1y26_rpr_ref.pdb	ae0-d82e2ff1_all_top200-000055_aa.pdb	11.24	ae0	SimRNA
55	55	1y26_rpr_ref.pdb	ae0-d82e2ff1_all_top200-000056_aa.pdb	7.49	ae0	SimRNA
56	56	1y26_rpr_ref.pdb	ae0-d82e2ff1_all_top200-000057_aa.pdb	5.82	ae0	SimRNA
57	57	1y26_rpr_ref.pdb	ae0-d82e2ff1_all_top200-000058_aa.pdb	4.26	ae0	SimRNA
58	58	1y26_rpr_ref.pdb	ae0-d82e2ff1_all_top200-000059_aa.pdb	5.96	ae0	SimRNA
59	59	1y26_rpr_ref.pdb	ae0-d82e2ff1_all_top200-000060_aa.pdb	7.7	ae0	SimRNA
60	60	1y26_rpr_ref.pdb	ae0-d82e2ff1_all_top200-000061_aa.pdb	7.22	ae0	SimRNA
61	61	1y26_rpr_ref.pdb	ae0-d82e2ff1_all_top200-000062_aa.pdb	5.49	ae0	SimRNA
62	62	1y26_rpr_ref.pdb	ae0-d82e2ff1_all_top200-000063_aa.pdb	7.1	ae0	SimRNA
63	63	1y26_rpr_ref.pdb	ae0-d82e2ff1_all_top200-000064_aa.pdb	7.96	ae0	SimRNA
64	64	1y26_rpr_ref.pdb	ae0-d82e2ff1_all_top200-000065_aa.pdb	6.2	ae0	SimRNA
65	65	1y26_rpr_ref.pdb	ae0-d82e2ff1_all_top200-000066_aa.pdb	7.54	ae0	SimRNA
66	66	1y26_rpr_ref.pdb	ae0-d82e2ff1_all_top200-000067_aa.pdb	7.51	ae0	SimRNA
67	67	1y26_rpr_ref.pdb	ae0-d82e2ff1_all_top200-000068_aa.pdb	8.19	ae0	SimRNA
68	68	1y26_rpr_ref.pdb	ae0-d82e2ff1_all_top200-000069_aa.pdb	5.83	ae0	SimRNA
69	69	1y26_rpr_ref.pdb	ae0-d82e2ff1_all_top200-000070_aa.pdb	5.89	ae0	SimRNA
70	70	1y26_rpr_ref.pdb	ae0-d82e2ff1_all_top200-000071_aa.pdb	7.57	ae0	SimRNA
71	71	1y26_rpr_ref.pdb	ae0-d82e2ff1_all_top200-000072_aa.pdb	7.22	ae0	SimRNA
72	72	1y26_rpr_ref.pdb	ae0-d82e2ff1_all_top200-000073_aa.pdb	6.19	ae0	SimRNA
73	73	1y26_rpr_ref.pdb	ae0-d82e2ff1_all_top200-000074_aa.pdb	6.1	ae0	SimRNA
74	74	1y26_rpr_ref.pdb	ae0-d82e2ff1_all_top200-000075_aa.pdb	7.95	ae0	SimRNA
75	75	1y26_rpr_ref.pdb	ae0-d82e2ff1_all_top200-000076_aa.pdb	5.69	ae0	SimRNA
76	76	1y26_rpr_ref.pdb	ae0-d82e2ff1_all_top200-000077_aa.pdb	6.36	ae0	SimRNA
77	77	1y26_rpr_ref.pdb	ae0-d82e2ff1_all_top200-000078_aa.pdb	7.6	ae0	SimRNA
78	78	1y26_rpr_ref.pdb	ae0-d82e2ff1_all_top200-000079_aa.pdb	6.42	ae0	SimRNA
79	79	1y26_rpr_ref.pdb	ae0-d82e2ff1_all_top200-000080_aa.pdb	6.93	ae0	SimRNA
80	80	1y26_rpr_ref.pdb	ae0-d82e2ff1_all_top200-000081_aa.pdb	6.4	ae0	SimRNA
81	81	1y26_rpr_ref.pdb	ae0-d82e2ff1_all_top200-000082_aa.pdb	6.2	ae0	SimRNA
82	82	1y26_rpr_ref.pdb	ae0-d82e2ff1_all_top200-000083_aa.pdb	4.86	ae0	SimRNA
83	83	1y26_rpr_ref.pdb	ae0-d82e2ff1_all_top200-000084_aa.pdb	7.14	ae0	SimRNA
84	84	1y26_rpr_ref.pdb	ae0-d82e2ff1_all_top200-000085_aa.pdb	6.44	ae0	SimRNA
85	85	1y26_rpr_ref.pdb	ae0-d82e2ff1_all_top200-000086_aa.pdb	7.07	ae0	SimRNA
86	86	1y26_rpr_ref.pdb	ae0-d82e2ff1_all_top200-000087_aa.pdb	7.31	ae0	SimRNA
87	87	1y26_rpr_ref.pdb	ae0-d82e2ff1_all_top200-000088_aa.pdb	5.21	ae0	SimRNA
88	88	1y26_rpr_ref.pdb	ae0-d82e2ff1_all_top200-000089_aa.pdb	5.05	ae0	SimRNA
89	89	1y26_rpr_ref.pdb	ae0-d82e2ff1_all_top200-000090_aa.pdb	6.25	ae0	SimRNA
90	90	1y26_rpr_ref.pdb	ae0-d82e2ff1_all_top200-000091_aa.pdb	7.54	ae0	SimRNA
91	91	1y26_rpr_ref.pdb	ae0-d82e2ff1_all_top200-000092_aa.pdb	6.18	ae0	SimRNA
92	92	1y26_rpr_ref.pdb	ae0-d82e2ff1_all_top200-000093_aa.pdb	6.91	ae0	SimRNA
93	93	1y26_rpr_ref.pdb	ae0-d82e2ff1_all_top200-000094_aa.pdb	6.57	ae0	SimRNA
94	94	1y26_rpr_ref.pdb	ae0-d82e2ff1_all_top200-000095_aa.pdb	7.77	ae0	SimRNA
95	95	1y26_rpr_ref.pdb	ae0-d82e2ff1_all_top200-000096_aa.pdb	6.7	ae0	SimRNA
96	96	1y26_rpr_ref.pdb	ae0-d82e2ff1_all_top200-000097_aa.pdb	4.46	ae0	SimRNA
97	97	1y26_rpr_ref.pdb	ae0-d82e2ff1_all_top200-000098_aa.pdb	5.4	ae0	SimRNA
98	98	1y26_rpr_ref.pdb	ae0-d82e2ff1_all_top200-000099_aa.pdb	6.87	ae0	SimRNA
99	99	1y26_rpr_ref.pdb	ae0-d82e2ff1_all_top200-000100_aa.pdb	4.36	ae0	SimRNA
0	0	1y26_rpr_ref.pdb	ba43-52762ef4_all_top200-000001_aa.pdb	7.44	ba4	SimRNA
1	1	1y26_rpr_ref.pdb	ba43-52762ef4_all_top200-000002_aa.pdb	6.23	ba4	SimRNA
2	2	1y26_rpr_ref.pdb	ba43-52762ef4_all_top200-000003_aa.pdb	5.8	ba4	SimRNA
3	3	1y26_rpr_ref.pdb	ba43-52762ef4_all_top200-000004_aa.pdb	6.31	ba4	SimRNA
4	4	1y26_rpr_ref.pdb	ba43-52762ef4_all_top200-000005_aa.pdb	9.79	ba4	SimRNA
5	5	1y26_rpr_ref.pdb	ba43-52762ef4_all_top200-000006_aa.pdb	7.13	ba4	SimRNA
6	6	1y26_rpr_ref.pdb	ba43-52762ef4_all_top200-000007_aa.pdb	5.97	ba4	SimRNA
7	7	1y26_rpr_ref.pdb	ba43-52762ef4_all_top200-000008_aa.pdb	6.72	ba4	SimRNA
8	8	1y26_rpr_ref.pdb	ba43-52762ef4_all_top200-000009_aa.pdb	6.2	ba4	SimRNA
9	9	1y26_rpr_ref.pdb	ba43-52762ef4_all_top200-000010_aa.pdb	7.13	ba4	SimRNA
10	10	1y26_rpr_ref.pdb	ba43-52762ef4_all_top200-000011_aa.pdb	8.63	ba4	SimRNA
11	11	1y26_rpr_ref.pdb	ba43-52762ef4_all_top200-000012_aa.pdb	7.04	ba4	SimRNA
12	12	1y26_rpr_ref.pdb	ba43-52762ef4_all_top200-000013_aa.pdb	6.78	ba4	SimRNA
13	13	1y26_rpr_ref.pdb	ba43-52762ef4_all_top200-000014_aa.pdb	6.48	ba4	SimRNA
14	14	1y26_rpr_ref.pdb	ba43-52762ef4_all_top200-000015_aa.pdb	7.29	ba4	SimRNA
15	15	1y26_rpr_ref.pdb	ba43-52762ef4_all_top200-000016_aa.pdb	7.5	ba4	SimRNA
16	16	1y26_rpr_ref.pdb	ba43-52762ef4_all_top200-000017_aa.pdb	7.66	ba4	SimRNA
17	17	1y26_rpr_ref.pdb	ba43-52762ef4_all_top200-000018_aa.pdb	8.02	ba4	SimRNA
18	18	1y26_rpr_ref.pdb	ba43-52762ef4_all_top200-000019_aa.pdb	6.92	ba4	SimRNA
19	19	1y26_rpr_ref.pdb	ba43-52762ef4_all_top200-000020_aa.pdb	6.5	ba4	SimRNA
20	20	1y26_rpr_ref.pdb	ba43-52762ef4_all_top200-000021_aa.pdb	6.72	ba4	SimRNA
21	21	1y26_rpr_ref.pdb	ba43-52762ef4_all_top200-000022_aa.pdb	6.01	ba4	SimRNA
22	22	1y26_rpr_ref.pdb	ba43-52762ef4_all_top200-000023_aa.pdb	6.39	ba4	SimRNA
23	23	1y26_rpr_ref.pdb	ba43-52762ef4_all_top200-000024_aa.pdb	6.87	ba4	SimRNA
24	24	1y26_rpr_ref.pdb	ba43-52762ef4_all_top200-000025_aa.pdb	8.55	ba4	SimRNA
25	25	1y26_rpr_ref.pdb	ba43-52762ef4_all_top200-000026_aa.pdb	8.21	ba4	SimRNA
26	26	1y26_rpr_ref.pdb	ba43-52762ef4_all_top200-000027_aa.pdb	5.66	ba4	SimRNA
27	27	1y26_rpr_ref.pdb	ba43-52762ef4_all_top200-000028_aa.pdb	5.33	ba4	SimRNA
28	28	1y26_rpr_ref.pdb	ba43-52762ef4_all_top200-000029_aa.pdb	7.21	ba4	SimRNA
29	29	1y26_rpr_ref.pdb	ba43-52762ef4_all_top200-000030_aa.pdb	7.84	ba4	SimRNA
30	30	1y26_rpr_ref.pdb	ba43-52762ef4_all_top200-000031_aa.pdb	9.18	ba4	SimRNA
31	31	1y26_rpr_ref.pdb	ba43-52762ef4_all_top200-000032_aa.pdb	6.82	ba4	SimRNA
32	32	1y26_rpr_ref.pdb	ba43-52762ef4_all_top200-000033_aa.pdb	8.96	ba4	SimRNA
33	33	1y26_rpr_ref.pdb	ba43-52762ef4_all_top200-000034_aa.pdb	8.34	ba4	SimRNA
34	34	1y26_rpr_ref.pdb	ba43-52762ef4_all_top200-000035_aa.pdb	6.56	ba4	SimRNA
35	35	1y26_rpr_ref.pdb	ba43-52762ef4_all_top200-000036_aa.pdb	7.43	ba4	SimRNA
36	36	1y26_rpr_ref.pdb	ba43-52762ef4_all_top200-000037_aa.pdb	5.96	ba4	SimRNA
37	37	1y26_rpr_ref.pdb	ba43-52762ef4_all_top200-000038_aa.pdb	7.41	ba4	SimRNA
38	38	1y26_rpr_ref.pdb	ba43-52762ef4_all_top200-000039_aa.pdb	6.63	ba4	SimRNA
39	39	1y26_rpr_ref.pdb	ba43-52762ef4_all_top200-000040_aa.pdb	7.74	ba4	SimRNA
40	40	1y26_rpr_ref.pdb	ba43-52762ef4_all_top200-000041_aa.pdb	7.54	ba4	SimRNA
41	41	1y26_rpr_ref.pdb	ba43-52762ef4_all_top200-000042_aa.pdb	7.21	ba4	SimRNA
42	42	1y26_rpr_ref.pdb	ba43-52762ef4_all_top200-000043_aa.pdb	7.2	ba4	SimRNA
43	43	1y26_rpr_ref.pdb	ba43-52762ef4_all_top200-000044_aa.pdb	6.86	ba4	SimRNA
44	44	1y26_rpr_ref.pdb	ba43-52762ef4_all_top200-000045_aa.pdb	8.87	ba4	SimRNA
45	45	1y26_rpr_ref.pdb	ba43-52762ef4_all_top200-000046_aa.pdb	6.67	ba4	SimRNA
46	46	1y26_rpr_ref.pdb	ba43-52762ef4_all_top200-000047_aa.pdb	7.78	ba4	SimRNA
47	47	1y26_rpr_ref.pdb	ba43-52762ef4_all_top200-000048_aa.pdb	6.11	ba4	SimRNA
48	48	1y26_rpr_ref.pdb	ba43-52762ef4_all_top200-000049_aa.pdb	8.42	ba4	SimRNA
49	49	1y26_rpr_ref.pdb	ba43-52762ef4_all_top200-000050_aa.pdb	5.99	ba4	SimRNA
50	50	1y26_rpr_ref.pdb	ba43-52762ef4_all_top200-000051_aa.pdb	5.7	ba4	SimRNA
51	51	1y26_rpr_ref.pdb	ba43-52762ef4_all_top200-000052_aa.pdb	5.28	ba4	SimRNA
52	52	1y26_rpr_ref.pdb	ba43-52762ef4_all_top200-000053_aa.pdb	8.28	ba4	SimRNA
53	53	1y26_rpr_ref.pdb	ba43-52762ef4_all_top200-000054_aa.pdb	6.67	ba4	SimRNA
54	54	1y26_rpr_ref.pdb	ba43-52762ef4_all_top200-000055_aa.pdb	6.09	ba4	SimRNA
55	55	1y26_rpr_ref.pdb	ba43-52762ef4_all_top200-000056_aa.pdb	6.62	ba4	SimRNA
56	56	1y26_rpr_ref.pdb	ba43-52762ef4_all_top200-000057_aa.pdb	6.78	ba4	SimRNA
57	57	1y26_rpr_ref.pdb	ba43-52762ef4_all_top200-000058_aa.pdb	7.57	ba4	SimRNA
58	58	1y26_rpr_ref.pdb	ba43-52762ef4_all_top200-000059_aa.pdb	7.54	ba4	SimRNA
59	59	1y26_rpr_ref.pdb	ba43-52762ef4_all_top200-000060_aa.pdb	6.01	ba4	SimRNA
60	60	1y26_rpr_ref.pdb	ba43-52762ef4_all_top200-000061_aa.pdb	8.92	ba4	SimRNA
61	61	1y26_rpr_ref.pdb	ba43-52762ef4_all_top200-000062_aa.pdb	6.97	ba4	SimRNA
62	62	1y26_rpr_ref.pdb	ba43-52762ef4_all_top200-000063_aa.pdb	8.54	ba4	SimRNA
63	63	1y26_rpr_ref.pdb	ba43-52762ef4_all_top200-000064_aa.pdb	7.59	ba4	SimRNA
64	64	1y26_rpr_ref.pdb	ba43-52762ef4_all_top200-000065_aa.pdb	8.59	ba4	SimRNA
65	65	1y26_rpr_ref.pdb	ba43-52762ef4_all_top200-000066_aa.pdb	6.84	ba4	SimRNA
66	66	1y26_rpr_ref.pdb	ba43-52762ef4_all_top200-000067_aa.pdb	6.34	ba4	SimRNA
67	67	1y26_rpr_ref.pdb	ba43-52762ef4_all_top200-000068_aa.pdb	7.49	ba4	SimRNA
68	68	1y26_rpr_ref.pdb	ba43-52762ef4_all_top200-000069_aa.pdb	7.66	ba4	SimRNA
69	69	1y26_rpr_ref.pdb	ba43-52762ef4_all_top200-000070_aa.pdb	7.76	ba4	SimRNA
70	70	1y26_rpr_ref.pdb	ba43-52762ef4_all_top200-000071_aa.pdb	8.13	ba4	SimRNA
71	71	1y26_rpr_ref.pdb	ba43-52762ef4_all_top200-000072_aa.pdb	7.05	ba4	SimRNA
72	72	1y26_rpr_ref.pdb	ba43-52762ef4_all_top200-000073_aa.pdb	6.36	ba4	SimRNA
73	73	1y26_rpr_ref.pdb	ba43-52762ef4_all_top200-000074_aa.pdb	9.17	ba4	SimRNA
74	74	1y26_rpr_ref.pdb	ba43-52762ef4_all_top200-000075_aa.pdb	6.54	ba4	SimRNA
75	75	1y26_rpr_ref.pdb	ba43-52762ef4_all_top200-000076_aa.pdb	7.74	ba4	SimRNA
76	76	1y26_rpr_ref.pdb	ba43-52762ef4_all_top200-000077_aa.pdb	8.04	ba4	SimRNA
77	77	1y26_rpr_ref.pdb	ba43-52762ef4_all_top200-000078_aa.pdb	8.01	ba4	SimRNA
78	78	1y26_rpr_ref.pdb	ba43-52762ef4_all_top200-000079_aa.pdb	7.25	ba4	SimRNA
79	79	1y26_rpr_ref.pdb	ba43-52762ef4_all_top200-000080_aa.pdb	7.71	ba4	SimRNA
80	80	1y26_rpr_ref.pdb	ba43-52762ef4_all_top200-000081_aa.pdb	5.82	ba4	SimRNA
81	81	1y26_rpr_ref.pdb	ba43-52762ef4_all_top200-000082_aa.pdb	6.11	ba4	SimRNA
82	82	1y26_rpr_ref.pdb	ba43-52762ef4_all_top200-000083_aa.pdb	6.39	ba4	SimRNA
83	83	1y26_rpr_ref.pdb	ba43-52762ef4_all_top200-000084_aa.pdb	6.79	ba4	SimRNA
84	84	1y26_rpr_ref.pdb	ba43-52762ef4_all_top200-000085_aa.pdb	6.32	ba4	SimRNA
85	85	1y26_rpr_ref.pdb	ba43-52762ef4_all_top200-000086_aa.pdb	7.09	ba4	SimRNA
86	86	1y26_rpr_ref.pdb	ba43-52762ef4_all_top200-000087_aa.pdb	6.89	ba4	SimRNA
87	87	1y26_rpr_ref.pdb	ba43-52762ef4_all_top200-000088_aa.pdb	7.24	ba4	SimRNA
88	88	1y26_rpr_ref.pdb	ba43-52762ef4_all_top200-000089_aa.pdb	6.29	ba4	SimRNA
89	89	1y26_rpr_ref.pdb	ba43-52762ef4_all_top200-000090_aa.pdb	7.2	ba4	SimRNA
90	90	1y26_rpr_ref.pdb	ba43-52762ef4_all_top200-000091_aa.pdb	7.83	ba4	SimRNA
91	91	1y26_rpr_ref.pdb	ba43-52762ef4_all_top200-000092_aa.pdb	8.02	ba4	SimRNA
92	92	1y26_rpr_ref.pdb	ba43-52762ef4_all_top200-000093_aa.pdb	8.01	ba4	SimRNA
93	93	1y26_rpr_ref.pdb	ba43-52762ef4_all_top200-000094_aa.pdb	7.37	ba4	SimRNA
94	94	1y26_rpr_ref.pdb	ba43-52762ef4_all_top200-000095_aa.pdb	7.01	ba4	SimRNA
95	95	1y26_rpr_ref.pdb	ba43-52762ef4_all_top200-000096_aa.pdb	6.28	ba4	SimRNA
96	96	1y26_rpr_ref.pdb	ba43-52762ef4_all_top200-000097_aa.pdb	7.74	ba4	SimRNA
97	97	1y26_rpr_ref.pdb	ba43-52762ef4_all_top200-000098_aa.pdb	7.53	ba4	SimRNA
98	98	1y26_rpr_ref.pdb	ba43-52762ef4_all_top200-000099_aa.pdb	8.9	ba4	SimRNA
99	99	1y26_rpr_ref.pdb	ba43-52762ef4_all_top200-000100_aa.pdb	8.02	ba4	SimRNA
0	0	1y26_rpr_ref.pdb	cp15-ca11f0d6_all_top200-000001_aa.pdb	5.38	cp1	SimRNA
1	1	1y26_rpr_ref.pdb	cp15-ca11f0d6_all_top200-000002_aa.pdb	8.18	cp1	SimRNA
2	2	1y26_rpr_ref.pdb	cp15-ca11f0d6_all_top200-000003_aa.pdb	7.4	cp1	SimRNA
3	3	1y26_rpr_ref.pdb	cp15-ca11f0d6_all_top200-000004_aa.pdb	11.47	cp1	SimRNA
4	4	1y26_rpr_ref.pdb	cp15-ca11f0d6_all_top200-000005_aa.pdb	6.58	cp1	SimRNA
5	5	1y26_rpr_ref.pdb	cp15-ca11f0d6_all_top200-000006_aa.pdb	9.38	cp1	SimRNA
6	6	1y26_rpr_ref.pdb	cp15-ca11f0d6_all_top200-000007_aa.pdb	6.97	cp1	SimRNA
7	7	1y26_rpr_ref.pdb	cp15-ca11f0d6_all_top200-000008_aa.pdb	5.82	cp1	SimRNA
8	8	1y26_rpr_ref.pdb	cp15-ca11f0d6_all_top200-000009_aa.pdb	11.34	cp1	SimRNA
9	9	1y26_rpr_ref.pdb	cp15-ca11f0d6_all_top200-000010_aa.pdb	10.56	cp1	SimRNA
10	10	1y26_rpr_ref.pdb	cp15-ca11f0d6_all_top200-000011_aa.pdb	7.76	cp1	SimRNA
11	11	1y26_rpr_ref.pdb	cp15-ca11f0d6_all_top200-000012_aa.pdb	7.51	cp1	SimRNA
12	12	1y26_rpr_ref.pdb	cp15-ca11f0d6_all_top200-000013_aa.pdb	5.38	cp1	SimRNA
13	13	1y26_rpr_ref.pdb	cp15-ca11f0d6_all_top200-000014_aa.pdb	7.55	cp1	SimRNA
14	14	1y26_rpr_ref.pdb	cp15-ca11f0d6_all_top200-000015_aa.pdb	5.97	cp1	SimRNA
15	15	1y26_rpr_ref.pdb	cp15-ca11f0d6_all_top200-000016_aa.pdb	4.18	cp1	SimRNA
16	16	1y26_rpr_ref.pdb	cp15-ca11f0d6_all_top200-000017_aa.pdb	9.85	cp1	SimRNA
17	17	1y26_rpr_ref.pdb	cp15-ca11f0d6_all_top200-000018_aa.pdb	8.64	cp1	SimRNA
18	18	1y26_rpr_ref.pdb	cp15-ca11f0d6_all_top200-000019_aa.pdb	4.94	cp1	SimRNA
19	19	1y26_rpr_ref.pdb	cp15-ca11f0d6_all_top200-000020_aa.pdb	11.26	cp1	SimRNA
20	20	1y26_rpr_ref.pdb	cp15-ca11f0d6_all_top200-000021_aa.pdb	5.72	cp1	SimRNA
21	21	1y26_rpr_ref.pdb	cp15-ca11f0d6_all_top200-000022_aa.pdb	5.76	cp1	SimRNA
22	22	1y26_rpr_ref.pdb	cp15-ca11f0d6_all_top200-000023_aa.pdb	7.05	cp1	SimRNA
23	23	1y26_rpr_ref.pdb	cp15-ca11f0d6_all_top200-000024_aa.pdb	4.59	cp1	SimRNA
24	24	1y26_rpr_ref.pdb	cp15-ca11f0d6_all_top200-000025_aa.pdb	11.34	cp1	SimRNA
25	25	1y26_rpr_ref.pdb	cp15-ca11f0d6_all_top200-000026_aa.pdb	4.74	cp1	SimRNA
26	26	1y26_rpr_ref.pdb	cp15-ca11f0d6_all_top200-000027_aa.pdb	5.73	cp1	SimRNA
27	27	1y26_rpr_ref.pdb	cp15-ca11f0d6_all_top200-000028_aa.pdb	9.86	cp1	SimRNA
28	28	1y26_rpr_ref.pdb	cp15-ca11f0d6_all_top200-000029_aa.pdb	6.84	cp1	SimRNA
29	29	1y26_rpr_ref.pdb	cp15-ca11f0d6_all_top200-000030_aa.pdb	5.66	cp1	SimRNA
30	30	1y26_rpr_ref.pdb	cp15-ca11f0d6_all_top200-000031_aa.pdb	6.79	cp1	SimRNA
31	31	1y26_rpr_ref.pdb	cp15-ca11f0d6_all_top200-000032_aa.pdb	9.93	cp1	SimRNA
32	32	1y26_rpr_ref.pdb	cp15-ca11f0d6_all_top200-000033_aa.pdb	8.03	cp1	SimRNA
33	33	1y26_rpr_ref.pdb	cp15-ca11f0d6_all_top200-000034_aa.pdb	9.87	cp1	SimRNA
34	34	1y26_rpr_ref.pdb	cp15-ca11f0d6_all_top200-000035_aa.pdb	6.25	cp1	SimRNA
35	35	1y26_rpr_ref.pdb	cp15-ca11f0d6_all_top200-000036_aa.pdb	11.04	cp1	SimRNA
36	36	1y26_rpr_ref.pdb	cp15-ca11f0d6_all_top200-000037_aa.pdb	4.91	cp1	SimRNA
37	37	1y26_rpr_ref.pdb	cp15-ca11f0d6_all_top200-000038_aa.pdb	4.56	cp1	SimRNA
38	38	1y26_rpr_ref.pdb	cp15-ca11f0d6_all_top200-000039_aa.pdb	8.4	cp1	SimRNA
39	39	1y26_rpr_ref.pdb	cp15-ca11f0d6_all_top200-000040_aa.pdb	8.42	cp1	SimRNA
40	40	1y26_rpr_ref.pdb	cp15-ca11f0d6_all_top200-000041_aa.pdb	3.92	cp1	SimRNA
41	41	1y26_rpr_ref.pdb	cp15-ca11f0d6_all_top200-000042_aa.pdb	7.08	cp1	SimRNA
42	42	1y26_rpr_ref.pdb	cp15-ca11f0d6_all_top200-000043_aa.pdb	8.21	cp1	SimRNA
43	43	1y26_rpr_ref.pdb	cp15-ca11f0d6_all_top200-000044_aa.pdb	4.31	cp1	SimRNA
44	44	1y26_rpr_ref.pdb	cp15-ca11f0d6_all_top200-000045_aa.pdb	6.49	cp1	SimRNA
45	45	1y26_rpr_ref.pdb	cp15-ca11f0d6_all_top200-000046_aa.pdb	5	cp1	SimRNA
46	46	1y26_rpr_ref.pdb	cp15-ca11f0d6_all_top200-000047_aa.pdb	7.06	cp1	SimRNA
47	47	1y26_rpr_ref.pdb	cp15-ca11f0d6_all_top200-000048_aa.pdb	7.35	cp1	SimRNA
48	48	1y26_rpr_ref.pdb	cp15-ca11f0d6_all_top200-000049_aa.pdb	3.91	cp1	SimRNA
49	49	1y26_rpr_ref.pdb	cp15-ca11f0d6_all_top200-000050_aa.pdb	4.5	cp1	SimRNA
50	50	1y26_rpr_ref.pdb	cp15-ca11f0d6_all_top200-000051_aa.pdb	3.37	cp1	SimRNA
51	51	1y26_rpr_ref.pdb	cp15-ca11f0d6_all_top200-000052_aa.pdb	5.77	cp1	SimRNA
52	52	1y26_rpr_ref.pdb	cp15-ca11f0d6_all_top200-000053_aa.pdb	4.1	cp1	SimRNA
53	53	1y26_rpr_ref.pdb	cp15-ca11f0d6_all_top200-000054_aa.pdb	10.61	cp1	SimRNA
54	54	1y26_rpr_ref.pdb	cp15-ca11f0d6_all_top200-000055_aa.pdb	5.8	cp1	SimRNA
55	55	1y26_rpr_ref.pdb	cp15-ca11f0d6_all_top200-000056_aa.pdb	7.08	cp1	SimRNA
56	56	1y26_rpr_ref.pdb	cp15-ca11f0d6_all_top200-000057_aa.pdb	5.39	cp1	SimRNA
57	57	1y26_rpr_ref.pdb	cp15-ca11f0d6_all_top200-000058_aa.pdb	6.45	cp1	SimRNA
58	58	1y26_rpr_ref.pdb	cp15-ca11f0d6_all_top200-000059_aa.pdb	3.67	cp1	SimRNA
59	59	1y26_rpr_ref.pdb	cp15-ca11f0d6_all_top200-000060_aa.pdb	6.67	cp1	SimRNA
60	60	1y26_rpr_ref.pdb	cp15-ca11f0d6_all_top200-000061_aa.pdb	6.11	cp1	SimRNA
61	61	1y26_rpr_ref.pdb	cp15-ca11f0d6_all_top200-000062_aa.pdb	7.28	cp1	SimRNA
62	62	1y26_rpr_ref.pdb	cp15-ca11f0d6_all_top200-000063_aa.pdb	5.07	cp1	SimRNA
63	63	1y26_rpr_ref.pdb	cp15-ca11f0d6_all_top200-000064_aa.pdb	7.38	cp1	SimRNA
64	64	1y26_rpr_ref.pdb	cp15-ca11f0d6_all_top200-000065_aa.pdb	4.49	cp1	SimRNA
65	65	1y26_rpr_ref.pdb	cp15-ca11f0d6_all_top200-000066_aa.pdb	8.19	cp1	SimRNA
66	66	1y26_rpr_ref.pdb	cp15-ca11f0d6_all_top200-000067_aa.pdb	9.66	cp1	SimRNA
67	67	1y26_rpr_ref.pdb	cp15-ca11f0d6_all_top200-000068_aa.pdb	10.4	cp1	SimRNA
68	68	1y26_rpr_ref.pdb	cp15-ca11f0d6_all_top200-000069_aa.pdb	5.5	cp1	SimRNA
69	69	1y26_rpr_ref.pdb	cp15-ca11f0d6_all_top200-000070_aa.pdb	4.57	cp1	SimRNA
70	70	1y26_rpr_ref.pdb	cp15-ca11f0d6_all_top200-000071_aa.pdb	5.7	cp1	SimRNA
71	71	1y26_rpr_ref.pdb	cp15-ca11f0d6_all_top200-000072_aa.pdb	5.06	cp1	SimRNA
72	72	1y26_rpr_ref.pdb	cp15-ca11f0d6_all_top200-000073_aa.pdb	10.53	cp1	SimRNA
73	73	1y26_rpr_ref.pdb	cp15-ca11f0d6_all_top200-000074_aa.pdb	5.81	cp1	SimRNA
74	74	1y26_rpr_ref.pdb	cp15-ca11f0d6_all_top200-000075_aa.pdb	3.56	cp1	SimRNA
75	75	1y26_rpr_ref.pdb	cp15-ca11f0d6_all_top200-000076_aa.pdb	6.05	cp1	SimRNA
76	76	1y26_rpr_ref.pdb	cp15-ca11f0d6_all_top200-000077_aa.pdb	4.52	cp1	SimRNA
77	77	1y26_rpr_ref.pdb	cp15-ca11f0d6_all_top200-000078_aa.pdb	6.94	cp1	SimRNA
78	78	1y26_rpr_ref.pdb	cp15-ca11f0d6_all_top200-000079_aa.pdb	3.87	cp1	SimRNA
79	79	1y26_rpr_ref.pdb	cp15-ca11f0d6_all_top200-000080_aa.pdb	4.36	cp1	SimRNA
80	80	1y26_rpr_ref.pdb	cp15-ca11f0d6_all_top200-000081_aa.pdb	5.07	cp1	SimRNA
81	81	1y26_rpr_ref.pdb	cp15-ca11f0d6_all_top200-000082_aa.pdb	4.13	cp1	SimRNA
82	82	1y26_rpr_ref.pdb	cp15-ca11f0d6_all_top200-000083_aa.pdb	8.49	cp1	SimRNA
83	83	1y26_rpr_ref.pdb	cp15-ca11f0d6_all_top200-000084_aa.pdb	3.85	cp1	SimRNA
84	84	1y26_rpr_ref.pdb	cp15-ca11f0d6_all_top200-000085_aa.pdb	3.35	cp1	SimRNA
85	85	1y26_rpr_ref.pdb	cp15-ca11f0d6_all_top200-000086_aa.pdb	6.49	cp1	SimRNA
86	86	1y26_rpr_ref.pdb	cp15-ca11f0d6_all_top200-000087_aa.pdb	5.45	cp1	SimRNA
87	87	1y26_rpr_ref.pdb	cp15-ca11f0d6_all_top200-000088_aa.pdb	7.34	cp1	SimRNA
88	88	1y26_rpr_ref.pdb	cp15-ca11f0d6_all_top200-000089_aa.pdb	8.55	cp1	SimRNA
89	89	1y26_rpr_ref.pdb	cp15-ca11f0d6_all_top200-000090_aa.pdb	9.43	cp1	SimRNA
90	90	1y26_rpr_ref.pdb	cp15-ca11f0d6_all_top200-000091_aa.pdb	7.94	cp1	SimRNA
91	91	1y26_rpr_ref.pdb	cp15-ca11f0d6_all_top200-000092_aa.pdb	9.15	cp1	SimRNA
92	92	1y26_rpr_ref.pdb	cp15-ca11f0d6_all_top200-000093_aa.pdb	5.9	cp1	SimRNA
93	93	1y26_rpr_ref.pdb	cp15-ca11f0d6_all_top200-000094_aa.pdb	6.77	cp1	SimRNA
94	94	1y26_rpr_ref.pdb	cp15-ca11f0d6_all_top200-000095_aa.pdb	3.99	cp1	SimRNA
95	95	1y26_rpr_ref.pdb	cp15-ca11f0d6_all_top200-000096_aa.pdb	8.24	cp1	SimRNA
96	96	1y26_rpr_ref.pdb	cp15-ca11f0d6_all_top200-000097_aa.pdb	4.4	cp1	SimRNA
97	97	1y26_rpr_ref.pdb	cp15-ca11f0d6_all_top200-000098_aa.pdb	5.86	cp1	SimRNA
98	98	1y26_rpr_ref.pdb	cp15-ca11f0d6_all_top200-000099_aa.pdb	6.89	cp1	SimRNA
99	99	1y26_rpr_ref.pdb	cp15-ca11f0d6_all_top200-000100_aa.pdb	9.95	cp1	SimRNA
0	0	1y26_rpr_ref.pdb	cp76-6a8ab0c8_all_top200-000001_aa.pdb	5.56	cp7	SimRNA
1	1	1y26_rpr_ref.pdb	cp76-6a8ab0c8_all_top200-000002_aa.pdb	5.69	cp7	SimRNA
2	2	1y26_rpr_ref.pdb	cp76-6a8ab0c8_all_top200-000003_aa.pdb	5.55	cp7	SimRNA
3	3	1y26_rpr_ref.pdb	cp76-6a8ab0c8_all_top200-000004_aa.pdb	5.26	cp7	SimRNA
4	4	1y26_rpr_ref.pdb	cp76-6a8ab0c8_all_top200-000005_aa.pdb	5.58	cp7	SimRNA
5	5	1y26_rpr_ref.pdb	cp76-6a8ab0c8_all_top200-000006_aa.pdb	7.15	cp7	SimRNA
6	6	1y26_rpr_ref.pdb	cp76-6a8ab0c8_all_top200-000007_aa.pdb	8.18	cp7	SimRNA
7	7	1y26_rpr_ref.pdb	cp76-6a8ab0c8_all_top200-000008_aa.pdb	5.88	cp7	SimRNA
8	8	1y26_rpr_ref.pdb	cp76-6a8ab0c8_all_top200-000009_aa.pdb	7.98	cp7	SimRNA
9	9	1y26_rpr_ref.pdb	cp76-6a8ab0c8_all_top200-000010_aa.pdb	6.65	cp7	SimRNA
10	10	1y26_rpr_ref.pdb	cp76-6a8ab0c8_all_top200-000011_aa.pdb	7.36	cp7	SimRNA
11	11	1y26_rpr_ref.pdb	cp76-6a8ab0c8_all_top200-000012_aa.pdb	4.54	cp7	SimRNA
12	12	1y26_rpr_ref.pdb	cp76-6a8ab0c8_all_top200-000013_aa.pdb	6.99	cp7	SimRNA
13	13	1y26_rpr_ref.pdb	cp76-6a8ab0c8_all_top200-000014_aa.pdb	7.78	cp7	SimRNA
14	14	1y26_rpr_ref.pdb	cp76-6a8ab0c8_all_top200-000015_aa.pdb	8.03	cp7	SimRNA
15	15	1y26_rpr_ref.pdb	cp76-6a8ab0c8_all_top200-000016_aa.pdb	5.21	cp7	SimRNA
16	16	1y26_rpr_ref.pdb	cp76-6a8ab0c8_all_top200-000017_aa.pdb	7.24	cp7	SimRNA
17	17	1y26_rpr_ref.pdb	cp76-6a8ab0c8_all_top200-000018_aa.pdb	6.48	cp7	SimRNA
18	18	1y26_rpr_ref.pdb	cp76-6a8ab0c8_all_top200-000019_aa.pdb	5.24	cp7	SimRNA
19	19	1y26_rpr_ref.pdb	cp76-6a8ab0c8_all_top200-000020_aa.pdb	8.2	cp7	SimRNA
20	20	1y26_rpr_ref.pdb	cp76-6a8ab0c8_all_top200-000021_aa.pdb	7.82	cp7	SimRNA
21	21	1y26_rpr_ref.pdb	cp76-6a8ab0c8_all_top200-000022_aa.pdb	7.23	cp7	SimRNA
22	22	1y26_rpr_ref.pdb	cp76-6a8ab0c8_all_top200-000023_aa.pdb	6.54	cp7	SimRNA
23	23	1y26_rpr_ref.pdb	cp76-6a8ab0c8_all_top200-000024_aa.pdb	5.69	cp7	SimRNA
24	24	1y26_rpr_ref.pdb	cp76-6a8ab0c8_all_top200-000025_aa.pdb	3.79	cp7	SimRNA
25	25	1y26_rpr_ref.pdb	cp76-6a8ab0c8_all_top200-000026_aa.pdb	5.94	cp7	SimRNA
26	26	1y26_rpr_ref.pdb	cp76-6a8ab0c8_all_top200-000027_aa.pdb	6.78	cp7	SimRNA
27	27	1y26_rpr_ref.pdb	cp76-6a8ab0c8_all_top200-000028_aa.pdb	4.79	cp7	SimRNA
28	28	1y26_rpr_ref.pdb	cp76-6a8ab0c8_all_top200-000029_aa.pdb	6.47	cp7	SimRNA
29	29	1y26_rpr_ref.pdb	cp76-6a8ab0c8_all_top200-000030_aa.pdb	4.44	cp7	SimRNA
30	30	1y26_rpr_ref.pdb	cp76-6a8ab0c8_all_top200-000031_aa.pdb	5.22	cp7	SimRNA
31	31	1y26_rpr_ref.pdb	cp76-6a8ab0c8_all_top200-000032_aa.pdb	5.59	cp7	SimRNA
32	32	1y26_rpr_ref.pdb	cp76-6a8ab0c8_all_top200-000033_aa.pdb	5.97	cp7	SimRNA
33	33	1y26_rpr_ref.pdb	cp76-6a8ab0c8_all_top200-000034_aa.pdb	6.46	cp7	SimRNA
34	34	1y26_rpr_ref.pdb	cp76-6a8ab0c8_all_top200-000035_aa.pdb	7.57	cp7	SimRNA
35	35	1y26_rpr_ref.pdb	cp76-6a8ab0c8_all_top200-000036_aa.pdb	7.17	cp7	SimRNA
36	36	1y26_rpr_ref.pdb	cp76-6a8ab0c8_all_top200-000037_aa.pdb	6.48	cp7	SimRNA
37	37	1y26_rpr_ref.pdb	cp76-6a8ab0c8_all_top200-000038_aa.pdb	5.83	cp7	SimRNA
38	38	1y26_rpr_ref.pdb	cp76-6a8ab0c8_all_top200-000039_aa.pdb	5.48	cp7	SimRNA
39	39	1y26_rpr_ref.pdb	cp76-6a8ab0c8_all_top200-000040_aa.pdb	9.27	cp7	SimRNA
40	40	1y26_rpr_ref.pdb	cp76-6a8ab0c8_all_top200-000041_aa.pdb	8.07	cp7	SimRNA
41	41	1y26_rpr_ref.pdb	cp76-6a8ab0c8_all_top200-000042_aa.pdb	6.05	cp7	SimRNA
42	42	1y26_rpr_ref.pdb	cp76-6a8ab0c8_all_top200-000043_aa.pdb	7.39	cp7	SimRNA
43	43	1y26_rpr_ref.pdb	cp76-6a8ab0c8_all_top200-000044_aa.pdb	5.47	cp7	SimRNA
44	44	1y26_rpr_ref.pdb	cp76-6a8ab0c8_all_top200-000045_aa.pdb	5.45	cp7	SimRNA
45	45	1y26_rpr_ref.pdb	cp76-6a8ab0c8_all_top200-000046_aa.pdb	5.88	cp7	SimRNA
46	46	1y26_rpr_ref.pdb	cp76-6a8ab0c8_all_top200-000047_aa.pdb	6.4	cp7	SimRNA
47	47	1y26_rpr_ref.pdb	cp76-6a8ab0c8_all_top200-000048_aa.pdb	5.74	cp7	SimRNA
48	48	1y26_rpr_ref.pdb	cp76-6a8ab0c8_all_top200-000049_aa.pdb	4.3	cp7	SimRNA
49	49	1y26_rpr_ref.pdb	cp76-6a8ab0c8_all_top200-000050_aa.pdb	7.48	cp7	SimRNA
50	50	1y26_rpr_ref.pdb	cp76-6a8ab0c8_all_top200-000051_aa.pdb	4.88	cp7	SimRNA
51	51	1y26_rpr_ref.pdb	cp76-6a8ab0c8_all_top200-000052_aa.pdb	5.65	cp7	SimRNA
52	52	1y26_rpr_ref.pdb	cp76-6a8ab0c8_all_top200-000053_aa.pdb	6.43	cp7	SimRNA
53	53	1y26_rpr_ref.pdb	cp76-6a8ab0c8_all_top200-000054_aa.pdb	8.26	cp7	SimRNA
54	54	1y26_rpr_ref.pdb	cp76-6a8ab0c8_all_top200-000055_aa.pdb	5.83	cp7	SimRNA
55	55	1y26_rpr_ref.pdb	cp76-6a8ab0c8_all_top200-000056_aa.pdb	5.79	cp7	SimRNA
56	56	1y26_rpr_ref.pdb	cp76-6a8ab0c8_all_top200-000057_aa.pdb	5.58	cp7	SimRNA
57	57	1y26_rpr_ref.pdb	cp76-6a8ab0c8_all_top200-000058_aa.pdb	4.66	cp7	SimRNA
58	58	1y26_rpr_ref.pdb	cp76-6a8ab0c8_all_top200-000059_aa.pdb	9.38	cp7	SimRNA
59	59	1y26_rpr_ref.pdb	cp76-6a8ab0c8_all_top200-000060_aa.pdb	7.69	cp7	SimRNA
60	60	1y26_rpr_ref.pdb	cp76-6a8ab0c8_all_top200-000061_aa.pdb	8.35	cp7	SimRNA
61	61	1y26_rpr_ref.pdb	cp76-6a8ab0c8_all_top200-000062_aa.pdb	5.36	cp7	SimRNA
62	62	1y26_rpr_ref.pdb	cp76-6a8ab0c8_all_top200-000063_aa.pdb	6.98	cp7	SimRNA
63	63	1y26_rpr_ref.pdb	cp76-6a8ab0c8_all_top200-000064_aa.pdb	4.88	cp7	SimRNA
64	64	1y26_rpr_ref.pdb	cp76-6a8ab0c8_all_top200-000065_aa.pdb	4.91	cp7	SimRNA
65	65	1y26_rpr_ref.pdb	cp76-6a8ab0c8_all_top200-000066_aa.pdb	8.1	cp7	SimRNA
66	66	1y26_rpr_ref.pdb	cp76-6a8ab0c8_all_top200-000067_aa.pdb	7.93	cp7	SimRNA
67	67	1y26_rpr_ref.pdb	cp76-6a8ab0c8_all_top200-000068_aa.pdb	7.18	cp7	SimRNA
68	68	1y26_rpr_ref.pdb	cp76-6a8ab0c8_all_top200-000069_aa.pdb	9.21	cp7	SimRNA
69	69	1y26_rpr_ref.pdb	cp76-6a8ab0c8_all_top200-000070_aa.pdb	5.36	cp7	SimRNA
70	70	1y26_rpr_ref.pdb	cp76-6a8ab0c8_all_top200-000071_aa.pdb	4.47	cp7	SimRNA
71	71	1y26_rpr_ref.pdb	cp76-6a8ab0c8_all_top200-000072_aa.pdb	7.65	cp7	SimRNA
72	72	1y26_rpr_ref.pdb	cp76-6a8ab0c8_all_top200-000073_aa.pdb	8.54	cp7	SimRNA
73	73	1y26_rpr_ref.pdb	cp76-6a8ab0c8_all_top200-000074_aa.pdb	6.05	cp7	SimRNA
74	74	1y26_rpr_ref.pdb	cp76-6a8ab0c8_all_top200-000075_aa.pdb	7.43	cp7	SimRNA
75	75	1y26_rpr_ref.pdb	cp76-6a8ab0c8_all_top200-000076_aa.pdb	7.61	cp7	SimRNA
76	76	1y26_rpr_ref.pdb	cp76-6a8ab0c8_all_top200-000077_aa.pdb	7.66	cp7	SimRNA
77	77	1y26_rpr_ref.pdb	cp76-6a8ab0c8_all_top200-000078_aa.pdb	7.48	cp7	SimRNA
78	78	1y26_rpr_ref.pdb	cp76-6a8ab0c8_all_top200-000079_aa.pdb	6.8	cp7	SimRNA
79	79	1y26_rpr_ref.pdb	cp76-6a8ab0c8_all_top200-000080_aa.pdb	7.73	cp7	SimRNA
80	80	1y26_rpr_ref.pdb	cp76-6a8ab0c8_all_top200-000081_aa.pdb	5.32	cp7	SimRNA
81	81	1y26_rpr_ref.pdb	cp76-6a8ab0c8_all_top200-000082_aa.pdb	6.59	cp7	SimRNA
82	82	1y26_rpr_ref.pdb	cp76-6a8ab0c8_all_top200-000083_aa.pdb	5.66	cp7	SimRNA
83	83	1y26_rpr_ref.pdb	cp76-6a8ab0c8_all_top200-000084_aa.pdb	7.79	cp7	SimRNA
84	84	1y26_rpr_ref.pdb	cp76-6a8ab0c8_all_top200-000085_aa.pdb	4.6	cp7	SimRNA
85	85	1y26_rpr_ref.pdb	cp76-6a8ab0c8_all_top200-000086_aa.pdb	6.47	cp7	SimRNA
86	86	1y26_rpr_ref.pdb	cp76-6a8ab0c8_all_top200-000087_aa.pdb	6.45	cp7	SimRNA
87	87	1y26_rpr_ref.pdb	cp76-6a8ab0c8_all_top200-000088_aa.pdb	6.23	cp7	SimRNA
88	88	1y26_rpr_ref.pdb	cp76-6a8ab0c8_all_top200-000089_aa.pdb	4.97	cp7	SimRNA
89	89	1y26_rpr_ref.pdb	cp76-6a8ab0c8_all_top200-000090_aa.pdb	5.9	cp7	SimRNA
90	90	1y26_rpr_ref.pdb	cp76-6a8ab0c8_all_top200-000091_aa.pdb	5.2	cp7	SimRNA
91	91	1y26_rpr_ref.pdb	cp76-6a8ab0c8_all_top200-000092_aa.pdb	7.57	cp7	SimRNA
92	92	1y26_rpr_ref.pdb	cp76-6a8ab0c8_all_top200-000093_aa.pdb	6.27	cp7	SimRNA
93	93	1y26_rpr_ref.pdb	cp76-6a8ab0c8_all_top200-000094_aa.pdb	7.04	cp7	SimRNA
94	94	1y26_rpr_ref.pdb	cp76-6a8ab0c8_all_top200-000095_aa.pdb	6.96	cp7	SimRNA
95	95	1y26_rpr_ref.pdb	cp76-6a8ab0c8_all_top200-000096_aa.pdb	7.47	cp7	SimRNA
96	96	1y26_rpr_ref.pdb	cp76-6a8ab0c8_all_top200-000097_aa.pdb	6.73	cp7	SimRNA
97	97	1y26_rpr_ref.pdb	cp76-6a8ab0c8_all_top200-000098_aa.pdb	7.07	cp7	SimRNA
98	98	1y26_rpr_ref.pdb	cp76-6a8ab0c8_all_top200-000099_aa.pdb	5.57	cp7	SimRNA
99	99	1y26_rpr_ref.pdb	cp76-6a8ab0c8_all_top200-000100_aa.pdb	5.63	cp7	SimRNA
0	0	1y26_rpr_ref.pdb	aaox_aaox1-a094b2ea_all_top200-000001_aa.pdb	8.31	aao	SimRNA
1	1	1y26_rpr_ref.pdb	aaox_aaox1-a094b2ea_all_top200-000002_aa.pdb	6.29	aao	SimRNA
2	2	1y26_rpr_ref.pdb	aaox_aaox1-a094b2ea_all_top200-000003_aa.pdb	7.11	aao	SimRNA
3	3	1y26_rpr_ref.pdb	aaox_aaox1-a094b2ea_all_top200-000004_aa.pdb	6.92	aao	SimRNA
4	4	1y26_rpr_ref.pdb	aaox_aaox1-a094b2ea_all_top200-000005_aa.pdb	7.23	aao	SimRNA
5	5	1y26_rpr_ref.pdb	aaox_aaox1-a094b2ea_all_top200-000006_aa.pdb	5.94	aao	SimRNA
6	6	1y26_rpr_ref.pdb	aaox_aaox1-a094b2ea_all_top200-000007_aa.pdb	7.06	aao	SimRNA
7	7	1y26_rpr_ref.pdb	aaox_aaox1-a094b2ea_all_top200-000008_aa.pdb	8.11	aao	SimRNA
8	8	1y26_rpr_ref.pdb	aaox_aaox1-a094b2ea_all_top200-000009_aa.pdb	6.22	aao	SimRNA
9	9	1y26_rpr_ref.pdb	aaox_aaox1-a094b2ea_all_top200-000010_aa.pdb	7.7	aao	SimRNA
10	10	1y26_rpr_ref.pdb	aaox_aaox1-a094b2ea_all_top200-000011_aa.pdb	7.26	aao	SimRNA
11	11	1y26_rpr_ref.pdb	aaox_aaox1-a094b2ea_all_top200-000012_aa.pdb	6.87	aao	SimRNA
12	12	1y26_rpr_ref.pdb	aaox_aaox1-a094b2ea_all_top200-000013_aa.pdb	6.29	aao	SimRNA
13	13	1y26_rpr_ref.pdb	aaox_aaox1-a094b2ea_all_top200-000014_aa.pdb	7.67	aao	SimRNA
14	14	1y26_rpr_ref.pdb	aaox_aaox1-a094b2ea_all_top200-000015_aa.pdb	7.28	aao	SimRNA
15	15	1y26_rpr_ref.pdb	aaox_aaox1-a094b2ea_all_top200-000016_aa.pdb	6.61	aao	SimRNA
16	16	1y26_rpr_ref.pdb	aaox_aaox1-a094b2ea_all_top200-000017_aa.pdb	6.44	aao	SimRNA
17	17	1y26_rpr_ref.pdb	aaox_aaox1-a094b2ea_all_top200-000018_aa.pdb	8.21	aao	SimRNA
18	18	1y26_rpr_ref.pdb	aaox_aaox1-a094b2ea_all_top200-000019_aa.pdb	7.77	aao	SimRNA
19	19	1y26_rpr_ref.pdb	aaox_aaox1-a094b2ea_all_top200-000020_aa.pdb	6.48	aao	SimRNA
20	20	1y26_rpr_ref.pdb	aaox_aaox1-a094b2ea_all_top200-000021_aa.pdb	7.26	aao	SimRNA
21	21	1y26_rpr_ref.pdb	aaox_aaox1-a094b2ea_all_top200-000022_aa.pdb	7.8	aao	SimRNA
22	22	1y26_rpr_ref.pdb	aaox_aaox1-a094b2ea_all_top200-000023_aa.pdb	8.16	aao	SimRNA
23	23	1y26_rpr_ref.pdb	aaox_aaox1-a094b2ea_all_top200-000024_aa.pdb	7.74	aao	SimRNA
24	24	1y26_rpr_ref.pdb	aaox_aaox1-a094b2ea_all_top200-000025_aa.pdb	10.63	aao	SimRNA
25	25	1y26_rpr_ref.pdb	aaox_aaox1-a094b2ea_all_top200-000026_aa.pdb	7.79	aao	SimRNA
26	26	1y26_rpr_ref.pdb	aaox_aaox1-a094b2ea_all_top200-000027_aa.pdb	8.19	aao	SimRNA
27	27	1y26_rpr_ref.pdb	aaox_aaox1-a094b2ea_all_top200-000028_aa.pdb	6.48	aao	SimRNA
28	28	1y26_rpr_ref.pdb	aaox_aaox1-a094b2ea_all_top200-000029_aa.pdb	7.48	aao	SimRNA
29	29	1y26_rpr_ref.pdb	aaox_aaox1-a094b2ea_all_top200-000030_aa.pdb	6.21	aao	SimRNA
30	30	1y26_rpr_ref.pdb	aaox_aaox1-a094b2ea_all_top200-000031_aa.pdb	7.77	aao	SimRNA
31	31	1y26_rpr_ref.pdb	aaox_aaox1-a094b2ea_all_top200-000032_aa.pdb	8.5	aao	SimRNA
32	32	1y26_rpr_ref.pdb	aaox_aaox1-a094b2ea_all_top200-000033_aa.pdb	8.16	aao	SimRNA
33	33	1y26_rpr_ref.pdb	aaox_aaox1-a094b2ea_all_top200-000034_aa.pdb	7.03	aao	SimRNA
34	34	1y26_rpr_ref.pdb	aaox_aaox1-a094b2ea_all_top200-000035_aa.pdb	6.86	aao	SimRNA
35	35	1y26_rpr_ref.pdb	aaox_aaox1-a094b2ea_all_top200-000036_aa.pdb	7.58	aao	SimRNA
36	36	1y26_rpr_ref.pdb	aaox_aaox1-a094b2ea_all_top200-000037_aa.pdb	7.88	aao	SimRNA
37	37	1y26_rpr_ref.pdb	aaox_aaox1-a094b2ea_all_top200-000038_aa.pdb	8.19	aao	SimRNA
38	38	1y26_rpr_ref.pdb	aaox_aaox1-a094b2ea_all_top200-000039_aa.pdb	7.42	aao	SimRNA
39	39	1y26_rpr_ref.pdb	aaox_aaox1-a094b2ea_all_top200-000040_aa.pdb	8.33	aao	SimRNA
40	40	1y26_rpr_ref.pdb	aaox_aaox1-a094b2ea_all_top200-000041_aa.pdb	8.48	aao	SimRNA
41	41	1y26_rpr_ref.pdb	aaox_aaox1-a094b2ea_all_top200-000042_aa.pdb	7.84	aao	SimRNA
42	42	1y26_rpr_ref.pdb	aaox_aaox1-a094b2ea_all_top200-000043_aa.pdb	7.89	aao	SimRNA
43	43	1y26_rpr_ref.pdb	aaox_aaox1-a094b2ea_all_top200-000044_aa.pdb	8.61	aao	SimRNA
44	44	1y26_rpr_ref.pdb	aaox_aaox1-a094b2ea_all_top200-000045_aa.pdb	6.66	aao	SimRNA
45	45	1y26_rpr_ref.pdb	aaox_aaox1-a094b2ea_all_top200-000046_aa.pdb	7.87	aao	SimRNA
46	46	1y26_rpr_ref.pdb	aaox_aaox1-a094b2ea_all_top200-000047_aa.pdb	7.28	aao	SimRNA
47	47	1y26_rpr_ref.pdb	aaox_aaox1-a094b2ea_all_top200-000048_aa.pdb	7.46	aao	SimRNA
48	48	1y26_rpr_ref.pdb	aaox_aaox1-a094b2ea_all_top200-000049_aa.pdb	5.86	aao	SimRNA
49	49	1y26_rpr_ref.pdb	aaox_aaox1-a094b2ea_all_top200-000050_aa.pdb	7.19	aao	SimRNA
50	50	1y26_rpr_ref.pdb	aaox_aaox1-a094b2ea_all_top200-000051_aa.pdb	7.74	aao	SimRNA
51	51	1y26_rpr_ref.pdb	aaox_aaox1-a094b2ea_all_top200-000052_aa.pdb	6.49	aao	SimRNA
52	52	1y26_rpr_ref.pdb	aaox_aaox1-a094b2ea_all_top200-000053_aa.pdb	6.97	aao	SimRNA
53	53	1y26_rpr_ref.pdb	aaox_aaox1-a094b2ea_all_top200-000054_aa.pdb	9.2	aao	SimRNA
54	54	1y26_rpr_ref.pdb	aaox_aaox1-a094b2ea_all_top200-000055_aa.pdb	7.76	aao	SimRNA
55	55	1y26_rpr_ref.pdb	aaox_aaox1-a094b2ea_all_top200-000056_aa.pdb	6.39	aao	SimRNA
56	56	1y26_rpr_ref.pdb	aaox_aaox1-a094b2ea_all_top200-000057_aa.pdb	7.65	aao	SimRNA
57	57	1y26_rpr_ref.pdb	aaox_aaox1-a094b2ea_all_top200-000058_aa.pdb	8.16	aao	SimRNA
58	58	1y26_rpr_ref.pdb	aaox_aaox1-a094b2ea_all_top200-000059_aa.pdb	8.2	aao	SimRNA
59	59	1y26_rpr_ref.pdb	aaox_aaox1-a094b2ea_all_top200-000060_aa.pdb	5.42	aao	SimRNA
60	60	1y26_rpr_ref.pdb	aaox_aaox1-a094b2ea_all_top200-000061_aa.pdb	7.99	aao	SimRNA
61	61	1y26_rpr_ref.pdb	aaox_aaox1-a094b2ea_all_top200-000062_aa.pdb	8.34	aao	SimRNA
62	62	1y26_rpr_ref.pdb	aaox_aaox1-a094b2ea_all_top200-000063_aa.pdb	7.75	aao	SimRNA
63	63	1y26_rpr_ref.pdb	aaox_aaox1-a094b2ea_all_top200-000064_aa.pdb	7.04	aao	SimRNA
64	64	1y26_rpr_ref.pdb	aaox_aaox1-a094b2ea_all_top200-000065_aa.pdb	6.12	aao	SimRNA
65	65	1y26_rpr_ref.pdb	aaox_aaox1-a094b2ea_all_top200-000066_aa.pdb	7.29	aao	SimRNA
66	66	1y26_rpr_ref.pdb	aaox_aaox1-a094b2ea_all_top200-000067_aa.pdb	9.23	aao	SimRNA
67	67	1y26_rpr_ref.pdb	aaox_aaox1-a094b2ea_all_top200-000068_aa.pdb	7.19	aao	SimRNA
68	68	1y26_rpr_ref.pdb	aaox_aaox1-a094b2ea_all_top200-000069_aa.pdb	8.06	aao	SimRNA
69	69	1y26_rpr_ref.pdb	aaox_aaox1-a094b2ea_all_top200-000070_aa.pdb	7.7	aao	SimRNA
70	70	1y26_rpr_ref.pdb	aaox_aaox1-a094b2ea_all_top200-000071_aa.pdb	7.15	aao	SimRNA
71	71	1y26_rpr_ref.pdb	aaox_aaox1-a094b2ea_all_top200-000072_aa.pdb	6.12	aao	SimRNA
72	72	1y26_rpr_ref.pdb	aaox_aaox1-a094b2ea_all_top200-000073_aa.pdb	5.79	aao	SimRNA
73	73	1y26_rpr_ref.pdb	aaox_aaox1-a094b2ea_all_top200-000074_aa.pdb	6.88	aao	SimRNA
74	74	1y26_rpr_ref.pdb	aaox_aaox1-a094b2ea_all_top200-000075_aa.pdb	6.18	aao	SimRNA
75	75	1y26_rpr_ref.pdb	aaox_aaox1-a094b2ea_all_top200-000076_aa.pdb	6.71	aao	SimRNA
76	76	1y26_rpr_ref.pdb	aaox_aaox1-a094b2ea_all_top200-000077_aa.pdb	7.56	aao	SimRNA
77	77	1y26_rpr_ref.pdb	aaox_aaox1-a094b2ea_all_top200-000078_aa.pdb	7.05	aao	SimRNA
78	78	1y26_rpr_ref.pdb	aaox_aaox1-a094b2ea_all_top200-000079_aa.pdb	6.42	aao	SimRNA
79	79	1y26_rpr_ref.pdb	aaox_aaox1-a094b2ea_all_top200-000080_aa.pdb	8.01	aao	SimRNA
80	80	1y26_rpr_ref.pdb	aaox_aaox1-a094b2ea_all_top200-000081_aa.pdb	8.17	aao	SimRNA
81	81	1y26_rpr_ref.pdb	aaox_aaox1-a094b2ea_all_top200-000082_aa.pdb	7.5	aao	SimRNA
82	82	1y26_rpr_ref.pdb	aaox_aaox1-a094b2ea_all_top200-000083_aa.pdb	8.1	aao	SimRNA
83	83	1y26_rpr_ref.pdb	aaox_aaox1-a094b2ea_all_top200-000084_aa.pdb	6.63	aao	SimRNA
84	84	1y26_rpr_ref.pdb	aaox_aaox1-a094b2ea_all_top200-000085_aa.pdb	7.89	aao	SimRNA
85	85	1y26_rpr_ref.pdb	aaox_aaox1-a094b2ea_all_top200-000086_aa.pdb	8.06	aao	SimRNA
86	86	1y26_rpr_ref.pdb	aaox_aaox1-a094b2ea_all_top200-000087_aa.pdb	7.68	aao	SimRNA
87	87	1y26_rpr_ref.pdb	aaox_aaox1-a094b2ea_all_top200-000088_aa.pdb	5.67	aao	SimRNA
88	88	1y26_rpr_ref.pdb	aaox_aaox1-a094b2ea_all_top200-000089_aa.pdb	6.88	aao	SimRNA
89	89	1y26_rpr_ref.pdb	aaox_aaox1-a094b2ea_all_top200-000090_aa.pdb	6.92	aao	SimRNA
90	90	1y26_rpr_ref.pdb	aaox_aaox1-a094b2ea_all_top200-000091_aa.pdb	8.14	aao	SimRNA
91	91	1y26_rpr_ref.pdb	aaox_aaox1-a094b2ea_all_top200-000092_aa.pdb	9.74	aao	SimRNA
92	92	1y26_rpr_ref.pdb	aaox_aaox1-a094b2ea_all_top200-000093_aa.pdb	8.25	aao	SimRNA
93	93	1y26_rpr_ref.pdb	aaox_aaox1-a094b2ea_all_top200-000094_aa.pdb	6.88	aao	SimRNA
94	94	1y26_rpr_ref.pdb	aaox_aaox1-a094b2ea_all_top200-000095_aa.pdb	7.74	aao	SimRNA
95	95	1y26_rpr_ref.pdb	aaox_aaox1-a094b2ea_all_top200-000096_aa.pdb	6.15	aao	SimRNA
96	96	1y26_rpr_ref.pdb	aaox_aaox1-a094b2ea_all_top200-000097_aa.pdb	8.1	aao	SimRNA
97	97	1y26_rpr_ref.pdb	aaox_aaox1-a094b2ea_all_top200-000098_aa.pdb	8.12	aao	SimRNA
98	98	1y26_rpr_ref.pdb	aaox_aaox1-a094b2ea_all_top200-000099_aa.pdb	5.68	aao	SimRNA
99	99	1y26_rpr_ref.pdb	aaox_aaox1-a094b2ea_all_top200-000100_aa.pdb	7.67	aao	SimRNA
0	0	1y26_rpr_ref.pdb	cp24-435ef10e_all_top200-000001_aa.pdb	11.42	cp2	SimRNA
1	1	1y26_rpr_ref.pdb	cp24-435ef10e_all_top200-000002_aa.pdb	10.22	cp2	SimRNA
2	2	1y26_rpr_ref.pdb	cp24-435ef10e_all_top200-000003_aa.pdb	11.43	cp2	SimRNA
3	3	1y26_rpr_ref.pdb	cp24-435ef10e_all_top200-000004_aa.pdb	11.81	cp2	SimRNA
4	4	1y26_rpr_ref.pdb	cp24-435ef10e_all_top200-000005_aa.pdb	11.88	cp2	SimRNA
5	5	1y26_rpr_ref.pdb	cp24-435ef10e_all_top200-000006_aa.pdb	10.61	cp2	SimRNA
6	6	1y26_rpr_ref.pdb	cp24-435ef10e_all_top200-000007_aa.pdb	11.52	cp2	SimRNA
7	7	1y26_rpr_ref.pdb	cp24-435ef10e_all_top200-000008_aa.pdb	10.65	cp2	SimRNA
8	8	1y26_rpr_ref.pdb	cp24-435ef10e_all_top200-000009_aa.pdb	11.6	cp2	SimRNA
9	9	1y26_rpr_ref.pdb	cp24-435ef10e_all_top200-000010_aa.pdb	11.34	cp2	SimRNA
10	10	1y26_rpr_ref.pdb	cp24-435ef10e_all_top200-000011_aa.pdb	11.31	cp2	SimRNA
11	11	1y26_rpr_ref.pdb	cp24-435ef10e_all_top200-000012_aa.pdb	11.53	cp2	SimRNA
12	12	1y26_rpr_ref.pdb	cp24-435ef10e_all_top200-000013_aa.pdb	10.65	cp2	SimRNA
13	13	1y26_rpr_ref.pdb	cp24-435ef10e_all_top200-000014_aa.pdb	9.03	cp2	SimRNA
14	14	1y26_rpr_ref.pdb	cp24-435ef10e_all_top200-000015_aa.pdb	10.96	cp2	SimRNA
15	15	1y26_rpr_ref.pdb	cp24-435ef10e_all_top200-000016_aa.pdb	6.7	cp2	SimRNA
16	16	1y26_rpr_ref.pdb	cp24-435ef10e_all_top200-000017_aa.pdb	10.38	cp2	SimRNA
17	17	1y26_rpr_ref.pdb	cp24-435ef10e_all_top200-000018_aa.pdb	11.83	cp2	SimRNA
18	18	1y26_rpr_ref.pdb	cp24-435ef10e_all_top200-000019_aa.pdb	11.55	cp2	SimRNA
19	19	1y26_rpr_ref.pdb	cp24-435ef10e_all_top200-000020_aa.pdb	11.61	cp2	SimRNA
20	20	1y26_rpr_ref.pdb	cp24-435ef10e_all_top200-000021_aa.pdb	11.24	cp2	SimRNA
21	21	1y26_rpr_ref.pdb	cp24-435ef10e_all_top200-000022_aa.pdb	11.68	cp2	SimRNA
22	22	1y26_rpr_ref.pdb	cp24-435ef10e_all_top200-000023_aa.pdb	11.58	cp2	SimRNA
23	23	1y26_rpr_ref.pdb	cp24-435ef10e_all_top200-000024_aa.pdb	10.25	cp2	SimRNA
24	24	1y26_rpr_ref.pdb	cp24-435ef10e_all_top200-000025_aa.pdb	11.31	cp2	SimRNA
25	25	1y26_rpr_ref.pdb	cp24-435ef10e_all_top200-000026_aa.pdb	11.23	cp2	SimRNA
26	26	1y26_rpr_ref.pdb	cp24-435ef10e_all_top200-000027_aa.pdb	10.45	cp2	SimRNA
27	27	1y26_rpr_ref.pdb	cp24-435ef10e_all_top200-000028_aa.pdb	10.92	cp2	SimRNA
28	28	1y26_rpr_ref.pdb	cp24-435ef10e_all_top200-000029_aa.pdb	10.42	cp2	SimRNA
29	29	1y26_rpr_ref.pdb	cp24-435ef10e_all_top200-000030_aa.pdb	8.87	cp2	SimRNA
30	30	1y26_rpr_ref.pdb	cp24-435ef10e_all_top200-000031_aa.pdb	11.05	cp2	SimRNA
31	31	1y26_rpr_ref.pdb	cp24-435ef10e_all_top200-000032_aa.pdb	7.12	cp2	SimRNA
32	32	1y26_rpr_ref.pdb	cp24-435ef10e_all_top200-000033_aa.pdb	11.42	cp2	SimRNA
33	33	1y26_rpr_ref.pdb	cp24-435ef10e_all_top200-000034_aa.pdb	11.46	cp2	SimRNA
34	34	1y26_rpr_ref.pdb	cp24-435ef10e_all_top200-000035_aa.pdb	11.36	cp2	SimRNA
35	35	1y26_rpr_ref.pdb	cp24-435ef10e_all_top200-000036_aa.pdb	10.64	cp2	SimRNA
36	36	1y26_rpr_ref.pdb	cp24-435ef10e_all_top200-000037_aa.pdb	11.81	cp2	SimRNA
37	37	1y26_rpr_ref.pdb	cp24-435ef10e_all_top200-000038_aa.pdb	11.79	cp2	SimRNA
38	38	1y26_rpr_ref.pdb	cp24-435ef10e_all_top200-000039_aa.pdb	10.82	cp2	SimRNA
39	39	1y26_rpr_ref.pdb	cp24-435ef10e_all_top200-000040_aa.pdb	10.32	cp2	SimRNA
40	40	1y26_rpr_ref.pdb	cp24-435ef10e_all_top200-000041_aa.pdb	12.26	cp2	SimRNA
41	41	1y26_rpr_ref.pdb	cp24-435ef10e_all_top200-000042_aa.pdb	11.13	cp2	SimRNA
42	42	1y26_rpr_ref.pdb	cp24-435ef10e_all_top200-000043_aa.pdb	12.32	cp2	SimRNA
43	43	1y26_rpr_ref.pdb	cp24-435ef10e_all_top200-000044_aa.pdb	10	cp2	SimRNA
44	44	1y26_rpr_ref.pdb	cp24-435ef10e_all_top200-000045_aa.pdb	11.71	cp2	SimRNA
45	45	1y26_rpr_ref.pdb	cp24-435ef10e_all_top200-000046_aa.pdb	11.61	cp2	SimRNA
46	46	1y26_rpr_ref.pdb	cp24-435ef10e_all_top200-000047_aa.pdb	10.97	cp2	SimRNA
47	47	1y26_rpr_ref.pdb	cp24-435ef10e_all_top200-000048_aa.pdb	11.53	cp2	SimRNA
48	48	1y26_rpr_ref.pdb	cp24-435ef10e_all_top200-000049_aa.pdb	11.02	cp2	SimRNA
49	49	1y26_rpr_ref.pdb	cp24-435ef10e_all_top200-000050_aa.pdb	10.16	cp2	SimRNA
50	50	1y26_rpr_ref.pdb	cp24-435ef10e_all_top200-000051_aa.pdb	11.17	cp2	SimRNA
51	51	1y26_rpr_ref.pdb	cp24-435ef10e_all_top200-000052_aa.pdb	10.68	cp2	SimRNA
52	52	1y26_rpr_ref.pdb	cp24-435ef10e_all_top200-000053_aa.pdb	10.96	cp2	SimRNA
53	53	1y26_rpr_ref.pdb	cp24-435ef10e_all_top200-000054_aa.pdb	11.31	cp2	SimRNA
54	54	1y26_rpr_ref.pdb	cp24-435ef10e_all_top200-000055_aa.pdb	10.75	cp2	SimRNA
55	55	1y26_rpr_ref.pdb	cp24-435ef10e_all_top200-000056_aa.pdb	11.24	cp2	SimRNA
56	56	1y26_rpr_ref.pdb	cp24-435ef10e_all_top200-000057_aa.pdb	10.97	cp2	SimRNA
57	57	1y26_rpr_ref.pdb	cp24-435ef10e_all_top200-000058_aa.pdb	11.06	cp2	SimRNA
58	58	1y26_rpr_ref.pdb	cp24-435ef10e_all_top200-000059_aa.pdb	10.38	cp2	SimRNA
59	59	1y26_rpr_ref.pdb	cp24-435ef10e_all_top200-000060_aa.pdb	10.62	cp2	SimRNA
60	60	1y26_rpr_ref.pdb	cp24-435ef10e_all_top200-000061_aa.pdb	11.64	cp2	SimRNA
61	61	1y26_rpr_ref.pdb	cp24-435ef10e_all_top200-000062_aa.pdb	10.56	cp2	SimRNA
62	62	1y26_rpr_ref.pdb	cp24-435ef10e_all_top200-000063_aa.pdb	10.84	cp2	SimRNA
63	63	1y26_rpr_ref.pdb	cp24-435ef10e_all_top200-000064_aa.pdb	11.55	cp2	SimRNA
64	64	1y26_rpr_ref.pdb	cp24-435ef10e_all_top200-000065_aa.pdb	11.4	cp2	SimRNA
65	65	1y26_rpr_ref.pdb	cp24-435ef10e_all_top200-000066_aa.pdb	10.65	cp2	SimRNA
66	66	1y26_rpr_ref.pdb	cp24-435ef10e_all_top200-000067_aa.pdb	11.27	cp2	SimRNA
67	67	1y26_rpr_ref.pdb	cp24-435ef10e_all_top200-000068_aa.pdb	9.5	cp2	SimRNA
68	68	1y26_rpr_ref.pdb	cp24-435ef10e_all_top200-000069_aa.pdb	11.2	cp2	SimRNA
69	69	1y26_rpr_ref.pdb	cp24-435ef10e_all_top200-000070_aa.pdb	11.33	cp2	SimRNA
70	70	1y26_rpr_ref.pdb	cp24-435ef10e_all_top200-000071_aa.pdb	10.41	cp2	SimRNA
71	71	1y26_rpr_ref.pdb	cp24-435ef10e_all_top200-000072_aa.pdb	6.93	cp2	SimRNA
72	72	1y26_rpr_ref.pdb	cp24-435ef10e_all_top200-000073_aa.pdb	10.86	cp2	SimRNA
73	73	1y26_rpr_ref.pdb	cp24-435ef10e_all_top200-000074_aa.pdb	12.64	cp2	SimRNA
74	74	1y26_rpr_ref.pdb	cp24-435ef10e_all_top200-000075_aa.pdb	11.63	cp2	SimRNA
75	75	1y26_rpr_ref.pdb	cp24-435ef10e_all_top200-000076_aa.pdb	10.79	cp2	SimRNA
76	76	1y26_rpr_ref.pdb	cp24-435ef10e_all_top200-000077_aa.pdb	11.17	cp2	SimRNA
77	77	1y26_rpr_ref.pdb	cp24-435ef10e_all_top200-000078_aa.pdb	10.32	cp2	SimRNA
78	78	1y26_rpr_ref.pdb	cp24-435ef10e_all_top200-000079_aa.pdb	10.93	cp2	SimRNA
79	79	1y26_rpr_ref.pdb	cp24-435ef10e_all_top200-000080_aa.pdb	11.37	cp2	SimRNA
80	80	1y26_rpr_ref.pdb	cp24-435ef10e_all_top200-000081_aa.pdb	11.02	cp2	SimRNA
81	81	1y26_rpr_ref.pdb	cp24-435ef10e_all_top200-000082_aa.pdb	10.62	cp2	SimRNA
82	82	1y26_rpr_ref.pdb	cp24-435ef10e_all_top200-000083_aa.pdb	11	cp2	SimRNA
83	83	1y26_rpr_ref.pdb	cp24-435ef10e_all_top200-000084_aa.pdb	12.21	cp2	SimRNA
84	84	1y26_rpr_ref.pdb	cp24-435ef10e_all_top200-000085_aa.pdb	10.62	cp2	SimRNA
85	85	1y26_rpr_ref.pdb	cp24-435ef10e_all_top200-000086_aa.pdb	10.96	cp2	SimRNA
86	86	1y26_rpr_ref.pdb	cp24-435ef10e_all_top200-000087_aa.pdb	10.61	cp2	SimRNA
87	87	1y26_rpr_ref.pdb	cp24-435ef10e_all_top200-000088_aa.pdb	10.8	cp2	SimRNA
88	88	1y26_rpr_ref.pdb	cp24-435ef10e_all_top200-000089_aa.pdb	11.26	cp2	SimRNA
89	89	1y26_rpr_ref.pdb	cp24-435ef10e_all_top200-000090_aa.pdb	11.13	cp2	SimRNA
90	90	1y26_rpr_ref.pdb	cp24-435ef10e_all_top200-000091_aa.pdb	12.44	cp2	SimRNA
91	91	1y26_rpr_ref.pdb	cp24-435ef10e_all_top200-000092_aa.pdb	11.23	cp2	SimRNA
92	92	1y26_rpr_ref.pdb	cp24-435ef10e_all_top200-000093_aa.pdb	8.74	cp2	SimRNA
93	93	1y26_rpr_ref.pdb	cp24-435ef10e_all_top200-000094_aa.pdb	12.24	cp2	SimRNA
94	94	1y26_rpr_ref.pdb	cp24-435ef10e_all_top200-000095_aa.pdb	10.66	cp2	SimRNA
95	95	1y26_rpr_ref.pdb	cp24-435ef10e_all_top200-000096_aa.pdb	9.93	cp2	SimRNA
96	96	1y26_rpr_ref.pdb	cp24-435ef10e_all_top200-000097_aa.pdb	11.32	cp2	SimRNA
97	97	1y26_rpr_ref.pdb	cp24-435ef10e_all_top200-000098_aa.pdb	11	cp2	SimRNA
98	98	1y26_rpr_ref.pdb	cp24-435ef10e_all_top200-000099_aa.pdb	11.32	cp2	SimRNA
99	99	1y26_rpr_ref.pdb	cp24-435ef10e_all_top200-000100_aa.pdb	11.76	cp2	SimRNA
0	0	1y26_rpr_ref.pdb	cp41-a911b30b_all_top200-000001_aa.pdb	5.38	cp4	SimRNA
1	1	1y26_rpr_ref.pdb	cp41-a911b30b_all_top200-000002_aa.pdb	6.02	cp4	SimRNA
2	2	1y26_rpr_ref.pdb	cp41-a911b30b_all_top200-000003_aa.pdb	5.1	cp4	SimRNA
3	3	1y26_rpr_ref.pdb	cp41-a911b30b_all_top200-000004_aa.pdb	11.6	cp4	SimRNA
4	4	1y26_rpr_ref.pdb	cp41-a911b30b_all_top200-000005_aa.pdb	11.68	cp4	SimRNA
5	5	1y26_rpr_ref.pdb	cp41-a911b30b_all_top200-000006_aa.pdb	6.08	cp4	SimRNA
6	6	1y26_rpr_ref.pdb	cp41-a911b30b_all_top200-000007_aa.pdb	6.84	cp4	SimRNA
7	7	1y26_rpr_ref.pdb	cp41-a911b30b_all_top200-000008_aa.pdb	12.82	cp4	SimRNA
8	8	1y26_rpr_ref.pdb	cp41-a911b30b_all_top200-000009_aa.pdb	6.65	cp4	SimRNA
9	9	1y26_rpr_ref.pdb	cp41-a911b30b_all_top200-000010_aa.pdb	12.66	cp4	SimRNA
10	10	1y26_rpr_ref.pdb	cp41-a911b30b_all_top200-000011_aa.pdb	7.11	cp4	SimRNA
11	11	1y26_rpr_ref.pdb	cp41-a911b30b_all_top200-000012_aa.pdb	10.87	cp4	SimRNA
12	12	1y26_rpr_ref.pdb	cp41-a911b30b_all_top200-000013_aa.pdb	6.1	cp4	SimRNA
13	13	1y26_rpr_ref.pdb	cp41-a911b30b_all_top200-000014_aa.pdb	6.76	cp4	SimRNA
14	14	1y26_rpr_ref.pdb	cp41-a911b30b_all_top200-000015_aa.pdb	5.94	cp4	SimRNA
15	15	1y26_rpr_ref.pdb	cp41-a911b30b_all_top200-000016_aa.pdb	12.6	cp4	SimRNA
16	16	1y26_rpr_ref.pdb	cp41-a911b30b_all_top200-000017_aa.pdb	5.62	cp4	SimRNA
17	17	1y26_rpr_ref.pdb	cp41-a911b30b_all_top200-000018_aa.pdb	5.62	cp4	SimRNA
18	18	1y26_rpr_ref.pdb	cp41-a911b30b_all_top200-000019_aa.pdb	11.85	cp4	SimRNA
19	19	1y26_rpr_ref.pdb	cp41-a911b30b_all_top200-000020_aa.pdb	12.43	cp4	SimRNA
20	20	1y26_rpr_ref.pdb	cp41-a911b30b_all_top200-000021_aa.pdb	6.61	cp4	SimRNA
21	21	1y26_rpr_ref.pdb	cp41-a911b30b_all_top200-000022_aa.pdb	13	cp4	SimRNA
22	22	1y26_rpr_ref.pdb	cp41-a911b30b_all_top200-000023_aa.pdb	8.95	cp4	SimRNA
23	23	1y26_rpr_ref.pdb	cp41-a911b30b_all_top200-000024_aa.pdb	9.05	cp4	SimRNA
24	24	1y26_rpr_ref.pdb	cp41-a911b30b_all_top200-000025_aa.pdb	6.49	cp4	SimRNA
25	25	1y26_rpr_ref.pdb	cp41-a911b30b_all_top200-000026_aa.pdb	5.86	cp4	SimRNA
26	26	1y26_rpr_ref.pdb	cp41-a911b30b_all_top200-000027_aa.pdb	5.4	cp4	SimRNA
27	27	1y26_rpr_ref.pdb	cp41-a911b30b_all_top200-000028_aa.pdb	6.47	cp4	SimRNA
28	28	1y26_rpr_ref.pdb	cp41-a911b30b_all_top200-000029_aa.pdb	10.71	cp4	SimRNA
29	29	1y26_rpr_ref.pdb	cp41-a911b30b_all_top200-000030_aa.pdb	11.68	cp4	SimRNA
30	30	1y26_rpr_ref.pdb	cp41-a911b30b_all_top200-000031_aa.pdb	5.09	cp4	SimRNA
31	31	1y26_rpr_ref.pdb	cp41-a911b30b_all_top200-000032_aa.pdb	6.55	cp4	SimRNA
32	32	1y26_rpr_ref.pdb	cp41-a911b30b_all_top200-000033_aa.pdb	12.39	cp4	SimRNA
33	33	1y26_rpr_ref.pdb	cp41-a911b30b_all_top200-000034_aa.pdb	9.52	cp4	SimRNA
34	34	1y26_rpr_ref.pdb	cp41-a911b30b_all_top200-000035_aa.pdb	11.65	cp4	SimRNA
35	35	1y26_rpr_ref.pdb	cp41-a911b30b_all_top200-000036_aa.pdb	11.33	cp4	SimRNA
36	36	1y26_rpr_ref.pdb	cp41-a911b30b_all_top200-000037_aa.pdb	13.74	cp4	SimRNA
37	37	1y26_rpr_ref.pdb	cp41-a911b30b_all_top200-000038_aa.pdb	6.13	cp4	SimRNA
38	38	1y26_rpr_ref.pdb	cp41-a911b30b_all_top200-000039_aa.pdb	6.66	cp4	SimRNA
39	39	1y26_rpr_ref.pdb	cp41-a911b30b_all_top200-000040_aa.pdb	7.53	cp4	SimRNA
40	40	1y26_rpr_ref.pdb	cp41-a911b30b_all_top200-000041_aa.pdb	11.2	cp4	SimRNA
41	41	1y26_rpr_ref.pdb	cp41-a911b30b_all_top200-000042_aa.pdb	5.75	cp4	SimRNA
42	42	1y26_rpr_ref.pdb	cp41-a911b30b_all_top200-000043_aa.pdb	7.19	cp4	SimRNA
43	43	1y26_rpr_ref.pdb	cp41-a911b30b_all_top200-000044_aa.pdb	6.8	cp4	SimRNA
44	44	1y26_rpr_ref.pdb	cp41-a911b30b_all_top200-000045_aa.pdb	6.65	cp4	SimRNA
45	45	1y26_rpr_ref.pdb	cp41-a911b30b_all_top200-000046_aa.pdb	7.32	cp4	SimRNA
46	46	1y26_rpr_ref.pdb	cp41-a911b30b_all_top200-000047_aa.pdb	11.93	cp4	SimRNA
47	47	1y26_rpr_ref.pdb	cp41-a911b30b_all_top200-000048_aa.pdb	7.4	cp4	SimRNA
48	48	1y26_rpr_ref.pdb	cp41-a911b30b_all_top200-000049_aa.pdb	6.09	cp4	SimRNA
49	49	1y26_rpr_ref.pdb	cp41-a911b30b_all_top200-000050_aa.pdb	7.06	cp4	SimRNA
50	50	1y26_rpr_ref.pdb	cp41-a911b30b_all_top200-000051_aa.pdb	12.17	cp4	SimRNA
51	51	1y26_rpr_ref.pdb	cp41-a911b30b_all_top200-000052_aa.pdb	12.5	cp4	SimRNA
52	52	1y26_rpr_ref.pdb	cp41-a911b30b_all_top200-000053_aa.pdb	11.65	cp4	SimRNA
53	53	1y26_rpr_ref.pdb	cp41-a911b30b_all_top200-000054_aa.pdb	11.98	cp4	SimRNA
54	54	1y26_rpr_ref.pdb	cp41-a911b30b_all_top200-000055_aa.pdb	7.93	cp4	SimRNA
55	55	1y26_rpr_ref.pdb	cp41-a911b30b_all_top200-000056_aa.pdb	11.09	cp4	SimRNA
56	56	1y26_rpr_ref.pdb	cp41-a911b30b_all_top200-000057_aa.pdb	13.11	cp4	SimRNA
57	57	1y26_rpr_ref.pdb	cp41-a911b30b_all_top200-000058_aa.pdb	11.74	cp4	SimRNA
58	58	1y26_rpr_ref.pdb	cp41-a911b30b_all_top200-000059_aa.pdb	11.97	cp4	SimRNA
59	59	1y26_rpr_ref.pdb	cp41-a911b30b_all_top200-000060_aa.pdb	5.99	cp4	SimRNA
60	60	1y26_rpr_ref.pdb	cp41-a911b30b_all_top200-000061_aa.pdb	11.72	cp4	SimRNA
61	61	1y26_rpr_ref.pdb	cp41-a911b30b_all_top200-000062_aa.pdb	11.07	cp4	SimRNA
62	62	1y26_rpr_ref.pdb	cp41-a911b30b_all_top200-000063_aa.pdb	12.31	cp4	SimRNA
63	63	1y26_rpr_ref.pdb	cp41-a911b30b_all_top200-000064_aa.pdb	11.62	cp4	SimRNA
64	64	1y26_rpr_ref.pdb	cp41-a911b30b_all_top200-000065_aa.pdb	12.33	cp4	SimRNA
65	65	1y26_rpr_ref.pdb	cp41-a911b30b_all_top200-000066_aa.pdb	6.09	cp4	SimRNA
66	66	1y26_rpr_ref.pdb	cp41-a911b30b_all_top200-000067_aa.pdb	5.45	cp4	SimRNA
67	67	1y26_rpr_ref.pdb	cp41-a911b30b_all_top200-000068_aa.pdb	13.22	cp4	SimRNA
68	68	1y26_rpr_ref.pdb	cp41-a911b30b_all_top200-000069_aa.pdb	11.77	cp4	SimRNA
69	69	1y26_rpr_ref.pdb	cp41-a911b30b_all_top200-000070_aa.pdb	12.15	cp4	SimRNA
70	70	1y26_rpr_ref.pdb	cp41-a911b30b_all_top200-000071_aa.pdb	8.17	cp4	SimRNA
71	71	1y26_rpr_ref.pdb	cp41-a911b30b_all_top200-000072_aa.pdb	6.66	cp4	SimRNA
72	72	1y26_rpr_ref.pdb	cp41-a911b30b_all_top200-000073_aa.pdb	8.46	cp4	SimRNA
73	73	1y26_rpr_ref.pdb	cp41-a911b30b_all_top200-000074_aa.pdb	12.56	cp4	SimRNA
74	74	1y26_rpr_ref.pdb	cp41-a911b30b_all_top200-000075_aa.pdb	11.45	cp4	SimRNA
75	75	1y26_rpr_ref.pdb	cp41-a911b30b_all_top200-000076_aa.pdb	11.03	cp4	SimRNA
76	76	1y26_rpr_ref.pdb	cp41-a911b30b_all_top200-000077_aa.pdb	11.29	cp4	SimRNA
77	77	1y26_rpr_ref.pdb	cp41-a911b30b_all_top200-000078_aa.pdb	5.06	cp4	SimRNA
78	78	1y26_rpr_ref.pdb	cp41-a911b30b_all_top200-000079_aa.pdb	10.04	cp4	SimRNA
79	79	1y26_rpr_ref.pdb	cp41-a911b30b_all_top200-000080_aa.pdb	5.67	cp4	SimRNA
80	80	1y26_rpr_ref.pdb	cp41-a911b30b_all_top200-000081_aa.pdb	12.74	cp4	SimRNA
81	81	1y26_rpr_ref.pdb	cp41-a911b30b_all_top200-000082_aa.pdb	11.37	cp4	SimRNA
82	82	1y26_rpr_ref.pdb	cp41-a911b30b_all_top200-000083_aa.pdb	6.98	cp4	SimRNA
83	83	1y26_rpr_ref.pdb	cp41-a911b30b_all_top200-000084_aa.pdb	6.78	cp4	SimRNA
84	84	1y26_rpr_ref.pdb	cp41-a911b30b_all_top200-000085_aa.pdb	11.38	cp4	SimRNA
85	85	1y26_rpr_ref.pdb	cp41-a911b30b_all_top200-000086_aa.pdb	12.3	cp4	SimRNA
86	86	1y26_rpr_ref.pdb	cp41-a911b30b_all_top200-000087_aa.pdb	5.34	cp4	SimRNA
87	87	1y26_rpr_ref.pdb	cp41-a911b30b_all_top200-000088_aa.pdb	6.9	cp4	SimRNA
88	88	1y26_rpr_ref.pdb	cp41-a911b30b_all_top200-000089_aa.pdb	5.93	cp4	SimRNA
89	89	1y26_rpr_ref.pdb	cp41-a911b30b_all_top200-000090_aa.pdb	11.33	cp4	SimRNA
90	90	1y26_rpr_ref.pdb	cp41-a911b30b_all_top200-000091_aa.pdb	11.26	cp4	SimRNA
91	91	1y26_rpr_ref.pdb	cp41-a911b30b_all_top200-000092_aa.pdb	11.54	cp4	SimRNA
92	92	1y26_rpr_ref.pdb	cp41-a911b30b_all_top200-000093_aa.pdb	12.01	cp4	SimRNA
93	93	1y26_rpr_ref.pdb	cp41-a911b30b_all_top200-000094_aa.pdb	6.88	cp4	SimRNA
94	94	1y26_rpr_ref.pdb	cp41-a911b30b_all_top200-000095_aa.pdb	7.23	cp4	SimRNA
95	95	1y26_rpr_ref.pdb	cp41-a911b30b_all_top200-000096_aa.pdb	12.11	cp4	SimRNA
96	96	1y26_rpr_ref.pdb	cp41-a911b30b_all_top200-000097_aa.pdb	12.83	cp4	SimRNA
97	97	1y26_rpr_ref.pdb	cp41-a911b30b_all_top200-000098_aa.pdb	11.42	cp4	SimRNA
98	98	1y26_rpr_ref.pdb	cp41-a911b30b_all_top200-000099_aa.pdb	11.34	cp4	SimRNA
99	99	1y26_rpr_ref.pdb	cp41-a911b30b_all_top200-000100_aa.pdb	12.2	cp4	SimRNA
0	0	1y26_rpr_ref.pdb	cp923_cp923-c6a7be3f_all_top200-000001_aa.pdb	10.5	cp9	SimRNA
1	1	1y26_rpr_ref.pdb	cp923_cp923-c6a7be3f_all_top200-000002_aa.pdb	6.8	cp9	SimRNA
2	2	1y26_rpr_ref.pdb	cp923_cp923-c6a7be3f_all_top200-000003_aa.pdb	10.87	cp9	SimRNA
3	3	1y26_rpr_ref.pdb	cp923_cp923-c6a7be3f_all_top200-000004_aa.pdb	10.46	cp9	SimRNA
4	4	1y26_rpr_ref.pdb	cp923_cp923-c6a7be3f_all_top200-000005_aa.pdb	6.49	cp9	SimRNA
5	5	1y26_rpr_ref.pdb	cp923_cp923-c6a7be3f_all_top200-000006_aa.pdb	10.9	cp9	SimRNA
6	6	1y26_rpr_ref.pdb	cp923_cp923-c6a7be3f_all_top200-000007_aa.pdb	11.23	cp9	SimRNA
7	7	1y26_rpr_ref.pdb	cp923_cp923-c6a7be3f_all_top200-000008_aa.pdb	10.6	cp9	SimRNA
8	8	1y26_rpr_ref.pdb	cp923_cp923-c6a7be3f_all_top200-000009_aa.pdb	5.57	cp9	SimRNA
9	9	1y26_rpr_ref.pdb	cp923_cp923-c6a7be3f_all_top200-000010_aa.pdb	7.25	cp9	SimRNA
10	10	1y26_rpr_ref.pdb	cp923_cp923-c6a7be3f_all_top200-000011_aa.pdb	11.61	cp9	SimRNA
11	11	1y26_rpr_ref.pdb	cp923_cp923-c6a7be3f_all_top200-000012_aa.pdb	10.52	cp9	SimRNA
12	12	1y26_rpr_ref.pdb	cp923_cp923-c6a7be3f_all_top200-000013_aa.pdb	10.92	cp9	SimRNA
13	13	1y26_rpr_ref.pdb	cp923_cp923-c6a7be3f_all_top200-000014_aa.pdb	8.13	cp9	SimRNA
14	14	1y26_rpr_ref.pdb	cp923_cp923-c6a7be3f_all_top200-000015_aa.pdb	6.22	cp9	SimRNA
15	15	1y26_rpr_ref.pdb	cp923_cp923-c6a7be3f_all_top200-000016_aa.pdb	6.02	cp9	SimRNA
16	16	1y26_rpr_ref.pdb	cp923_cp923-c6a7be3f_all_top200-000017_aa.pdb	6.73	cp9	SimRNA
17	17	1y26_rpr_ref.pdb	cp923_cp923-c6a7be3f_all_top200-000018_aa.pdb	5.39	cp9	SimRNA
18	18	1y26_rpr_ref.pdb	cp923_cp923-c6a7be3f_all_top200-000019_aa.pdb	11.53	cp9	SimRNA
19	19	1y26_rpr_ref.pdb	cp923_cp923-c6a7be3f_all_top200-000020_aa.pdb	6	cp9	SimRNA
20	20	1y26_rpr_ref.pdb	cp923_cp923-c6a7be3f_all_top200-000021_aa.pdb	8.03	cp9	SimRNA
21	21	1y26_rpr_ref.pdb	cp923_cp923-c6a7be3f_all_top200-000022_aa.pdb	8.43	cp9	SimRNA
22	22	1y26_rpr_ref.pdb	cp923_cp923-c6a7be3f_all_top200-000023_aa.pdb	10.57	cp9	SimRNA
23	23	1y26_rpr_ref.pdb	cp923_cp923-c6a7be3f_all_top200-000024_aa.pdb	9.68	cp9	SimRNA
24	24	1y26_rpr_ref.pdb	cp923_cp923-c6a7be3f_all_top200-000025_aa.pdb	7.96	cp9	SimRNA
25	25	1y26_rpr_ref.pdb	cp923_cp923-c6a7be3f_all_top200-000026_aa.pdb	13.49	cp9	SimRNA
26	26	1y26_rpr_ref.pdb	cp923_cp923-c6a7be3f_all_top200-000027_aa.pdb	11.35	cp9	SimRNA
27	27	1y26_rpr_ref.pdb	cp923_cp923-c6a7be3f_all_top200-000028_aa.pdb	6.04	cp9	SimRNA
28	28	1y26_rpr_ref.pdb	cp923_cp923-c6a7be3f_all_top200-000029_aa.pdb	10.45	cp9	SimRNA
29	29	1y26_rpr_ref.pdb	cp923_cp923-c6a7be3f_all_top200-000030_aa.pdb	12.99	cp9	SimRNA
30	30	1y26_rpr_ref.pdb	cp923_cp923-c6a7be3f_all_top200-000031_aa.pdb	11.79	cp9	SimRNA
31	31	1y26_rpr_ref.pdb	cp923_cp923-c6a7be3f_all_top200-000032_aa.pdb	10.11	cp9	SimRNA
32	32	1y26_rpr_ref.pdb	cp923_cp923-c6a7be3f_all_top200-000033_aa.pdb	5.51	cp9	SimRNA
33	33	1y26_rpr_ref.pdb	cp923_cp923-c6a7be3f_all_top200-000034_aa.pdb	9.91	cp9	SimRNA
34	34	1y26_rpr_ref.pdb	cp923_cp923-c6a7be3f_all_top200-000035_aa.pdb	5.5	cp9	SimRNA
35	35	1y26_rpr_ref.pdb	cp923_cp923-c6a7be3f_all_top200-000036_aa.pdb	7.17	cp9	SimRNA
36	36	1y26_rpr_ref.pdb	cp923_cp923-c6a7be3f_all_top200-000037_aa.pdb	6.33	cp9	SimRNA
37	37	1y26_rpr_ref.pdb	cp923_cp923-c6a7be3f_all_top200-000038_aa.pdb	12.61	cp9	SimRNA
38	38	1y26_rpr_ref.pdb	cp923_cp923-c6a7be3f_all_top200-000039_aa.pdb	6.21	cp9	SimRNA
39	39	1y26_rpr_ref.pdb	cp923_cp923-c6a7be3f_all_top200-000040_aa.pdb	5.43	cp9	SimRNA
40	40	1y26_rpr_ref.pdb	cp923_cp923-c6a7be3f_all_top200-000041_aa.pdb	6.52	cp9	SimRNA
41	41	1y26_rpr_ref.pdb	cp923_cp923-c6a7be3f_all_top200-000042_aa.pdb	9.12	cp9	SimRNA
42	42	1y26_rpr_ref.pdb	cp923_cp923-c6a7be3f_all_top200-000043_aa.pdb	7.84	cp9	SimRNA
43	43	1y26_rpr_ref.pdb	cp923_cp923-c6a7be3f_all_top200-000044_aa.pdb	7.85	cp9	SimRNA
44	44	1y26_rpr_ref.pdb	cp923_cp923-c6a7be3f_all_top200-000045_aa.pdb	7.31	cp9	SimRNA
45	45	1y26_rpr_ref.pdb	cp923_cp923-c6a7be3f_all_top200-000046_aa.pdb	10.39	cp9	SimRNA
46	46	1y26_rpr_ref.pdb	cp923_cp923-c6a7be3f_all_top200-000047_aa.pdb	7.34	cp9	SimRNA
47	47	1y26_rpr_ref.pdb	cp923_cp923-c6a7be3f_all_top200-000048_aa.pdb	6.46	cp9	SimRNA
48	48	1y26_rpr_ref.pdb	cp923_cp923-c6a7be3f_all_top200-000049_aa.pdb	6.55	cp9	SimRNA
49	49	1y26_rpr_ref.pdb	cp923_cp923-c6a7be3f_all_top200-000050_aa.pdb	7.18	cp9	SimRNA
50	50	1y26_rpr_ref.pdb	cp923_cp923-c6a7be3f_all_top200-000051_aa.pdb	12.06	cp9	SimRNA
51	51	1y26_rpr_ref.pdb	cp923_cp923-c6a7be3f_all_top200-000052_aa.pdb	6.64	cp9	SimRNA
52	52	1y26_rpr_ref.pdb	cp923_cp923-c6a7be3f_all_top200-000053_aa.pdb	14.01	cp9	SimRNA
53	53	1y26_rpr_ref.pdb	cp923_cp923-c6a7be3f_all_top200-000054_aa.pdb	6.76	cp9	SimRNA
54	54	1y26_rpr_ref.pdb	cp923_cp923-c6a7be3f_all_top200-000055_aa.pdb	13.01	cp9	SimRNA
55	55	1y26_rpr_ref.pdb	cp923_cp923-c6a7be3f_all_top200-000056_aa.pdb	6.48	cp9	SimRNA
56	56	1y26_rpr_ref.pdb	cp923_cp923-c6a7be3f_all_top200-000057_aa.pdb	7.42	cp9	SimRNA
57	57	1y26_rpr_ref.pdb	cp923_cp923-c6a7be3f_all_top200-000058_aa.pdb	5.91	cp9	SimRNA
58	58	1y26_rpr_ref.pdb	cp923_cp923-c6a7be3f_all_top200-000059_aa.pdb	5.34	cp9	SimRNA
59	59	1y26_rpr_ref.pdb	cp923_cp923-c6a7be3f_all_top200-000060_aa.pdb	6.78	cp9	SimRNA
60	60	1y26_rpr_ref.pdb	cp923_cp923-c6a7be3f_all_top200-000061_aa.pdb	10.63	cp9	SimRNA
61	61	1y26_rpr_ref.pdb	cp923_cp923-c6a7be3f_all_top200-000062_aa.pdb	10.33	cp9	SimRNA
62	62	1y26_rpr_ref.pdb	cp923_cp923-c6a7be3f_all_top200-000063_aa.pdb	8.27	cp9	SimRNA
63	63	1y26_rpr_ref.pdb	cp923_cp923-c6a7be3f_all_top200-000064_aa.pdb	6.52	cp9	SimRNA
64	64	1y26_rpr_ref.pdb	cp923_cp923-c6a7be3f_all_top200-000065_aa.pdb	7.17	cp9	SimRNA
65	65	1y26_rpr_ref.pdb	cp923_cp923-c6a7be3f_all_top200-000066_aa.pdb	10.35	cp9	SimRNA
66	66	1y26_rpr_ref.pdb	cp923_cp923-c6a7be3f_all_top200-000067_aa.pdb	11.38	cp9	SimRNA
67	67	1y26_rpr_ref.pdb	cp923_cp923-c6a7be3f_all_top200-000068_aa.pdb	13.69	cp9	SimRNA
68	68	1y26_rpr_ref.pdb	cp923_cp923-c6a7be3f_all_top200-000069_aa.pdb	12.62	cp9	SimRNA
69	69	1y26_rpr_ref.pdb	cp923_cp923-c6a7be3f_all_top200-000070_aa.pdb	8.09	cp9	SimRNA
70	70	1y26_rpr_ref.pdb	cp923_cp923-c6a7be3f_all_top200-000071_aa.pdb	10.48	cp9	SimRNA
71	71	1y26_rpr_ref.pdb	cp923_cp923-c6a7be3f_all_top200-000072_aa.pdb	5.77	cp9	SimRNA
72	72	1y26_rpr_ref.pdb	cp923_cp923-c6a7be3f_all_top200-000073_aa.pdb	7.36	cp9	SimRNA
73	73	1y26_rpr_ref.pdb	cp923_cp923-c6a7be3f_all_top200-000074_aa.pdb	7.72	cp9	SimRNA
74	74	1y26_rpr_ref.pdb	cp923_cp923-c6a7be3f_all_top200-000075_aa.pdb	7	cp9	SimRNA
75	75	1y26_rpr_ref.pdb	cp923_cp923-c6a7be3f_all_top200-000076_aa.pdb	6.21	cp9	SimRNA
76	76	1y26_rpr_ref.pdb	cp923_cp923-c6a7be3f_all_top200-000077_aa.pdb	5.67	cp9	SimRNA
77	77	1y26_rpr_ref.pdb	cp923_cp923-c6a7be3f_all_top200-000078_aa.pdb	13.18	cp9	SimRNA
78	78	1y26_rpr_ref.pdb	cp923_cp923-c6a7be3f_all_top200-000079_aa.pdb	11.14	cp9	SimRNA
79	79	1y26_rpr_ref.pdb	cp923_cp923-c6a7be3f_all_top200-000080_aa.pdb	9.86	cp9	SimRNA
80	80	1y26_rpr_ref.pdb	cp923_cp923-c6a7be3f_all_top200-000081_aa.pdb	6.35	cp9	SimRNA
81	81	1y26_rpr_ref.pdb	cp923_cp923-c6a7be3f_all_top200-000082_aa.pdb	10.22	cp9	SimRNA
82	82	1y26_rpr_ref.pdb	cp923_cp923-c6a7be3f_all_top200-000083_aa.pdb	5.59	cp9	SimRNA
83	83	1y26_rpr_ref.pdb	cp923_cp923-c6a7be3f_all_top200-000084_aa.pdb	7.42	cp9	SimRNA
84	84	1y26_rpr_ref.pdb	cp923_cp923-c6a7be3f_all_top200-000085_aa.pdb	5.16	cp9	SimRNA
85	85	1y26_rpr_ref.pdb	cp923_cp923-c6a7be3f_all_top200-000086_aa.pdb	13.38	cp9	SimRNA
86	86	1y26_rpr_ref.pdb	cp923_cp923-c6a7be3f_all_top200-000087_aa.pdb	5.18	cp9	SimRNA
87	87	1y26_rpr_ref.pdb	cp923_cp923-c6a7be3f_all_top200-000088_aa.pdb	6.98	cp9	SimRNA
88	88	1y26_rpr_ref.pdb	cp923_cp923-c6a7be3f_all_top200-000089_aa.pdb	6.42	cp9	SimRNA
89	89	1y26_rpr_ref.pdb	cp923_cp923-c6a7be3f_all_top200-000090_aa.pdb	6.68	cp9	SimRNA
90	90	1y26_rpr_ref.pdb	cp923_cp923-c6a7be3f_all_top200-000091_aa.pdb	12.87	cp9	SimRNA
91	91	1y26_rpr_ref.pdb	cp923_cp923-c6a7be3f_all_top200-000092_aa.pdb	6.85	cp9	SimRNA
92	92	1y26_rpr_ref.pdb	cp923_cp923-c6a7be3f_all_top200-000093_aa.pdb	13.77	cp9	SimRNA
93	93	1y26_rpr_ref.pdb	cp923_cp923-c6a7be3f_all_top200-000094_aa.pdb	10.41	cp9	SimRNA
94	94	1y26_rpr_ref.pdb	cp923_cp923-c6a7be3f_all_top200-000095_aa.pdb	10.62	cp9	SimRNA
95	95	1y26_rpr_ref.pdb	cp923_cp923-c6a7be3f_all_top200-000096_aa.pdb	6.08	cp9	SimRNA
96	96	1y26_rpr_ref.pdb	cp923_cp923-c6a7be3f_all_top200-000097_aa.pdb	11.01	cp9	SimRNA
97	97	1y26_rpr_ref.pdb	cp923_cp923-c6a7be3f_all_top200-000098_aa.pdb	8.42	cp9	SimRNA
98	98	1y26_rpr_ref.pdb	cp923_cp923-c6a7be3f_all_top200-000099_aa.pdb	12.8	cp9	SimRNA
99	99	1y26_rpr_ref.pdb	cp923_cp923-c6a7be3f_all_top200-000100_aa.pdb	8	cp9	SimRNA
0	0	1y26_rpr_ref.pdb	aaox_aaox1-a094b2ea_all_top200-000001_aa.pdb	8.31	aao	SimRNA
1	1	1y26_rpr_ref.pdb	aaox_aaox1-a094b2ea_all_top200-000002_aa.pdb	6.29	aao	SimRNA
2	2	1y26_rpr_ref.pdb	aaox_aaox1-a094b2ea_all_top200-000003_aa.pdb	7.11	aao	SimRNA
3	3	1y26_rpr_ref.pdb	aaox_aaox1-a094b2ea_all_top200-000004_aa.pdb	6.92	aao	SimRNA
4	4	1y26_rpr_ref.pdb	aaox_aaox1-a094b2ea_all_top200-000005_aa.pdb	7.23	aao	SimRNA
5	5	1y26_rpr_ref.pdb	aaox_aaox1-a094b2ea_all_top200-000006_aa.pdb	5.94	aao	SimRNA
6	6	1y26_rpr_ref.pdb	aaox_aaox1-a094b2ea_all_top200-000007_aa.pdb	7.06	aao	SimRNA
7	7	1y26_rpr_ref.pdb	aaox_aaox1-a094b2ea_all_top200-000008_aa.pdb	8.11	aao	SimRNA
8	8	1y26_rpr_ref.pdb	aaox_aaox1-a094b2ea_all_top200-000009_aa.pdb	6.22	aao	SimRNA
9	9	1y26_rpr_ref.pdb	aaox_aaox1-a094b2ea_all_top200-000010_aa.pdb	7.7	aao	SimRNA
10	10	1y26_rpr_ref.pdb	aaox_aaox1-a094b2ea_all_top200-000011_aa.pdb	7.26	aao	SimRNA
11	11	1y26_rpr_ref.pdb	aaox_aaox1-a094b2ea_all_top200-000012_aa.pdb	6.87	aao	SimRNA
12	12	1y26_rpr_ref.pdb	aaox_aaox1-a094b2ea_all_top200-000013_aa.pdb	6.29	aao	SimRNA
13	13	1y26_rpr_ref.pdb	aaox_aaox1-a094b2ea_all_top200-000014_aa.pdb	7.67	aao	SimRNA
14	14	1y26_rpr_ref.pdb	aaox_aaox1-a094b2ea_all_top200-000015_aa.pdb	7.28	aao	SimRNA
15	15	1y26_rpr_ref.pdb	aaox_aaox1-a094b2ea_all_top200-000016_aa.pdb	6.61	aao	SimRNA
16	16	1y26_rpr_ref.pdb	aaox_aaox1-a094b2ea_all_top200-000017_aa.pdb	6.44	aao	SimRNA
17	17	1y26_rpr_ref.pdb	aaox_aaox1-a094b2ea_all_top200-000018_aa.pdb	8.21	aao	SimRNA
18	18	1y26_rpr_ref.pdb	aaox_aaox1-a094b2ea_all_top200-000019_aa.pdb	7.77	aao	SimRNA
19	19	1y26_rpr_ref.pdb	aaox_aaox1-a094b2ea_all_top200-000020_aa.pdb	6.48	aao	SimRNA
20	20	1y26_rpr_ref.pdb	aaox_aaox1-a094b2ea_all_top200-000021_aa.pdb	7.26	aao	SimRNA
21	21	1y26_rpr_ref.pdb	aaox_aaox1-a094b2ea_all_top200-000022_aa.pdb	7.8	aao	SimRNA
22	22	1y26_rpr_ref.pdb	aaox_aaox1-a094b2ea_all_top200-000023_aa.pdb	8.16	aao	SimRNA
23	23	1y26_rpr_ref.pdb	aaox_aaox1-a094b2ea_all_top200-000024_aa.pdb	7.74	aao	SimRNA
24	24	1y26_rpr_ref.pdb	aaox_aaox1-a094b2ea_all_top200-000025_aa.pdb	10.63	aao	SimRNA
25	25	1y26_rpr_ref.pdb	aaox_aaox1-a094b2ea_all_top200-000026_aa.pdb	7.79	aao	SimRNA
26	26	1y26_rpr_ref.pdb	aaox_aaox1-a094b2ea_all_top200-000027_aa.pdb	8.19	aao	SimRNA
27	27	1y26_rpr_ref.pdb	aaox_aaox1-a094b2ea_all_top200-000028_aa.pdb	6.48	aao	SimRNA
28	28	1y26_rpr_ref.pdb	aaox_aaox1-a094b2ea_all_top200-000029_aa.pdb	7.48	aao	SimRNA
29	29	1y26_rpr_ref.pdb	aaox_aaox1-a094b2ea_all_top200-000030_aa.pdb	6.21	aao	SimRNA
30	30	1y26_rpr_ref.pdb	aaox_aaox1-a094b2ea_all_top200-000031_aa.pdb	7.77	aao	SimRNA
31	31	1y26_rpr_ref.pdb	aaox_aaox1-a094b2ea_all_top200-000032_aa.pdb	8.5	aao	SimRNA
32	32	1y26_rpr_ref.pdb	aaox_aaox1-a094b2ea_all_top200-000033_aa.pdb	8.16	aao	SimRNA
33	33	1y26_rpr_ref.pdb	aaox_aaox1-a094b2ea_all_top200-000034_aa.pdb	7.03	aao	SimRNA
34	34	1y26_rpr_ref.pdb	aaox_aaox1-a094b2ea_all_top200-000035_aa.pdb	6.86	aao	SimRNA
35	35	1y26_rpr_ref.pdb	aaox_aaox1-a094b2ea_all_top200-000036_aa.pdb	7.58	aao	SimRNA
36	36	1y26_rpr_ref.pdb	aaox_aaox1-a094b2ea_all_top200-000037_aa.pdb	7.88	aao	SimRNA
37	37	1y26_rpr_ref.pdb	aaox_aaox1-a094b2ea_all_top200-000038_aa.pdb	8.19	aao	SimRNA
38	38	1y26_rpr_ref.pdb	aaox_aaox1-a094b2ea_all_top200-000039_aa.pdb	7.42	aao	SimRNA
39	39	1y26_rpr_ref.pdb	aaox_aaox1-a094b2ea_all_top200-000040_aa.pdb	8.33	aao	SimRNA
40	40	1y26_rpr_ref.pdb	aaox_aaox1-a094b2ea_all_top200-000041_aa.pdb	8.48	aao	SimRNA
41	41	1y26_rpr_ref.pdb	aaox_aaox1-a094b2ea_all_top200-000042_aa.pdb	7.84	aao	SimRNA
42	42	1y26_rpr_ref.pdb	aaox_aaox1-a094b2ea_all_top200-000043_aa.pdb	7.89	aao	SimRNA
43	43	1y26_rpr_ref.pdb	aaox_aaox1-a094b2ea_all_top200-000044_aa.pdb	8.61	aao	SimRNA
44	44	1y26_rpr_ref.pdb	aaox_aaox1-a094b2ea_all_top200-000045_aa.pdb	6.66	aao	SimRNA
45	45	1y26_rpr_ref.pdb	aaox_aaox1-a094b2ea_all_top200-000046_aa.pdb	7.87	aao	SimRNA
46	46	1y26_rpr_ref.pdb	aaox_aaox1-a094b2ea_all_top200-000047_aa.pdb	7.28	aao	SimRNA
47	47	1y26_rpr_ref.pdb	aaox_aaox1-a094b2ea_all_top200-000048_aa.pdb	7.46	aao	SimRNA
48	48	1y26_rpr_ref.pdb	aaox_aaox1-a094b2ea_all_top200-000049_aa.pdb	5.86	aao	SimRNA
49	49	1y26_rpr_ref.pdb	aaox_aaox1-a094b2ea_all_top200-000050_aa.pdb	7.19	aao	SimRNA
50	50	1y26_rpr_ref.pdb	aaox_aaox1-a094b2ea_all_top200-000051_aa.pdb	7.74	aao	SimRNA
51	51	1y26_rpr_ref.pdb	aaox_aaox1-a094b2ea_all_top200-000052_aa.pdb	6.49	aao	SimRNA
52	52	1y26_rpr_ref.pdb	aaox_aaox1-a094b2ea_all_top200-000053_aa.pdb	6.97	aao	SimRNA
53	53	1y26_rpr_ref.pdb	aaox_aaox1-a094b2ea_all_top200-000054_aa.pdb	9.2	aao	SimRNA
54	54	1y26_rpr_ref.pdb	aaox_aaox1-a094b2ea_all_top200-000055_aa.pdb	7.76	aao	SimRNA
55	55	1y26_rpr_ref.pdb	aaox_aaox1-a094b2ea_all_top200-000056_aa.pdb	6.39	aao	SimRNA
56	56	1y26_rpr_ref.pdb	aaox_aaox1-a094b2ea_all_top200-000057_aa.pdb	7.65	aao	SimRNA
57	57	1y26_rpr_ref.pdb	aaox_aaox1-a094b2ea_all_top200-000058_aa.pdb	8.16	aao	SimRNA
58	58	1y26_rpr_ref.pdb	aaox_aaox1-a094b2ea_all_top200-000059_aa.pdb	8.2	aao	SimRNA
59	59	1y26_rpr_ref.pdb	aaox_aaox1-a094b2ea_all_top200-000060_aa.pdb	5.42	aao	SimRNA
60	60	1y26_rpr_ref.pdb	aaox_aaox1-a094b2ea_all_top200-000061_aa.pdb	7.99	aao	SimRNA
61	61	1y26_rpr_ref.pdb	aaox_aaox1-a094b2ea_all_top200-000062_aa.pdb	8.34	aao	SimRNA
62	62	1y26_rpr_ref.pdb	aaox_aaox1-a094b2ea_all_top200-000063_aa.pdb	7.75	aao	SimRNA
63	63	1y26_rpr_ref.pdb	aaox_aaox1-a094b2ea_all_top200-000064_aa.pdb	7.04	aao	SimRNA
64	64	1y26_rpr_ref.pdb	aaox_aaox1-a094b2ea_all_top200-000065_aa.pdb	6.12	aao	SimRNA
65	65	1y26_rpr_ref.pdb	aaox_aaox1-a094b2ea_all_top200-000066_aa.pdb	7.29	aao	SimRNA
66	66	1y26_rpr_ref.pdb	aaox_aaox1-a094b2ea_all_top200-000067_aa.pdb	9.23	aao	SimRNA
67	67	1y26_rpr_ref.pdb	aaox_aaox1-a094b2ea_all_top200-000068_aa.pdb	7.19	aao	SimRNA
68	68	1y26_rpr_ref.pdb	aaox_aaox1-a094b2ea_all_top200-000069_aa.pdb	8.06	aao	SimRNA
69	69	1y26_rpr_ref.pdb	aaox_aaox1-a094b2ea_all_top200-000070_aa.pdb	7.7	aao	SimRNA
70	70	1y26_rpr_ref.pdb	aaox_aaox1-a094b2ea_all_top200-000071_aa.pdb	7.15	aao	SimRNA
71	71	1y26_rpr_ref.pdb	aaox_aaox1-a094b2ea_all_top200-000072_aa.pdb	6.12	aao	SimRNA
72	72	1y26_rpr_ref.pdb	aaox_aaox1-a094b2ea_all_top200-000073_aa.pdb	5.79	aao	SimRNA
73	73	1y26_rpr_ref.pdb	aaox_aaox1-a094b2ea_all_top200-000074_aa.pdb	6.88	aao	SimRNA
74	74	1y26_rpr_ref.pdb	aaox_aaox1-a094b2ea_all_top200-000075_aa.pdb	6.18	aao	SimRNA
75	75	1y26_rpr_ref.pdb	aaox_aaox1-a094b2ea_all_top200-000076_aa.pdb	6.71	aao	SimRNA
76	76	1y26_rpr_ref.pdb	aaox_aaox1-a094b2ea_all_top200-000077_aa.pdb	7.56	aao	SimRNA
77	77	1y26_rpr_ref.pdb	aaox_aaox1-a094b2ea_all_top200-000078_aa.pdb	7.05	aao	SimRNA
78	78	1y26_rpr_ref.pdb	aaox_aaox1-a094b2ea_all_top200-000079_aa.pdb	6.42	aao	SimRNA
79	79	1y26_rpr_ref.pdb	aaox_aaox1-a094b2ea_all_top200-000080_aa.pdb	8.01	aao	SimRNA
80	80	1y26_rpr_ref.pdb	aaox_aaox1-a094b2ea_all_top200-000081_aa.pdb	8.17	aao	SimRNA
81	81	1y26_rpr_ref.pdb	aaox_aaox1-a094b2ea_all_top200-000082_aa.pdb	7.5	aao	SimRNA
82	82	1y26_rpr_ref.pdb	aaox_aaox1-a094b2ea_all_top200-000083_aa.pdb	8.1	aao	SimRNA
83	83	1y26_rpr_ref.pdb	aaox_aaox1-a094b2ea_all_top200-000084_aa.pdb	6.63	aao	SimRNA
84	84	1y26_rpr_ref.pdb	aaox_aaox1-a094b2ea_all_top200-000085_aa.pdb	7.89	aao	SimRNA
85	85	1y26_rpr_ref.pdb	aaox_aaox1-a094b2ea_all_top200-000086_aa.pdb	8.06	aao	SimRNA
86	86	1y26_rpr_ref.pdb	aaox_aaox1-a094b2ea_all_top200-000087_aa.pdb	7.68	aao	SimRNA
87	87	1y26_rpr_ref.pdb	aaox_aaox1-a094b2ea_all_top200-000088_aa.pdb	5.67	aao	SimRNA
88	88	1y26_rpr_ref.pdb	aaox_aaox1-a094b2ea_all_top200-000089_aa.pdb	6.88	aao	SimRNA
89	89	1y26_rpr_ref.pdb	aaox_aaox1-a094b2ea_all_top200-000090_aa.pdb	6.92	aao	SimRNA
90	90	1y26_rpr_ref.pdb	aaox_aaox1-a094b2ea_all_top200-000091_aa.pdb	8.14	aao	SimRNA
91	91	1y26_rpr_ref.pdb	aaox_aaox1-a094b2ea_all_top200-000092_aa.pdb	9.74	aao	SimRNA
92	92	1y26_rpr_ref.pdb	aaox_aaox1-a094b2ea_all_top200-000093_aa.pdb	8.25	aao	SimRNA
93	93	1y26_rpr_ref.pdb	aaox_aaox1-a094b2ea_all_top200-000094_aa.pdb	6.88	aao	SimRNA
94	94	1y26_rpr_ref.pdb	aaox_aaox1-a094b2ea_all_top200-000095_aa.pdb	7.74	aao	SimRNA
95	95	1y26_rpr_ref.pdb	aaox_aaox1-a094b2ea_all_top200-000096_aa.pdb	6.15	aao	SimRNA
96	96	1y26_rpr_ref.pdb	aaox_aaox1-a094b2ea_all_top200-000097_aa.pdb	8.1	aao	SimRNA
97	97	1y26_rpr_ref.pdb	aaox_aaox1-a094b2ea_all_top200-000098_aa.pdb	8.12	aao	SimRNA
98	98	1y26_rpr_ref.pdb	aaox_aaox1-a094b2ea_all_top200-000099_aa.pdb	5.68	aao	SimRNA
99	99	1y26_rpr_ref.pdb	aaox_aaox1-a094b2ea_all_top200-000100_aa.pdb	7.67	aao	SimRNA
601	601	1y26_rpr_ref.pdb	tar_ade_pk-35b2a2c1_all-000001_aa.pdb	6.54	tar	SimRNA
602	602	1y26_rpr_ref.pdb	tar_ade_pk-35b2a2c1_all-000002_aa.pdb	5.63	tar	SimRNA
603	603	1y26_rpr_ref.pdb	tar_ade_pk-35b2a2c1_all-000003_aa.pdb	5.03	tar	SimRNA
604	604	1y26_rpr_ref.pdb	tar_ade_pk-35b2a2c1_all-000004_aa.pdb	6.43	tar	SimRNA
605	605	1y26_rpr_ref.pdb	tar_ade_pk-35b2a2c1_all-000005_aa.pdb	6.34	tar	SimRNA
606	606	1y26_rpr_ref.pdb	tar_ade_pk-35b2a2c1_all-000006_aa.pdb	7.37	tar	SimRNA
607	607	1y26_rpr_ref.pdb	tar_ade_pk-35b2a2c1_all-000007_aa.pdb	6.83	tar	SimRNA
608	608	1y26_rpr_ref.pdb	tar_ade_pk-35b2a2c1_all-000008_aa.pdb	6.23	tar	SimRNA
609	609	1y26_rpr_ref.pdb	tar_ade_pk-35b2a2c1_all-000009_aa.pdb	5.81	tar	SimRNA
610	610	1y26_rpr_ref.pdb	tar_ade_pk-35b2a2c1_all-000010_aa.pdb	5.68	tar	SimRNA
611	611	1y26_rpr_ref.pdb	tar_ade_pk-35b2a2c1_all-000011_aa.pdb	6.51	tar	SimRNA
612	612	1y26_rpr_ref.pdb	tar_ade_pk-35b2a2c1_all-000012_aa.pdb	4.91	tar	SimRNA
613	613	1y26_rpr_ref.pdb	tar_ade_pk-35b2a2c1_all-000013_aa.pdb	9.26	tar	SimRNA
614	614	1y26_rpr_ref.pdb	tar_ade_pk-35b2a2c1_all-000014_aa.pdb	6.6	tar	SimRNA
615	615	1y26_rpr_ref.pdb	tar_ade_pk-35b2a2c1_all-000015_aa.pdb	5.71	tar	SimRNA
616	616	1y26_rpr_ref.pdb	tar_ade_pk-35b2a2c1_all-000016_aa.pdb	6.97	tar	SimRNA
617	617	1y26_rpr_ref.pdb	tar_ade_pk-35b2a2c1_all-000017_aa.pdb	6.1	tar	SimRNA
618	618	1y26_rpr_ref.pdb	tar_ade_pk-35b2a2c1_all-000018_aa.pdb	6.75	tar	SimRNA
619	619	1y26_rpr_ref.pdb	tar_ade_pk-35b2a2c1_all-000019_aa.pdb	5.83	tar	SimRNA
620	620	1y26_rpr_ref.pdb	tar_ade_pk-35b2a2c1_all-000020_aa.pdb	4.59	tar	SimRNA
621	621	1y26_rpr_ref.pdb	tar_ade_pk-35b2a2c1_all-000021_aa.pdb	6.47	tar	SimRNA
622	622	1y26_rpr_ref.pdb	tar_ade_pk-35b2a2c1_all-000022_aa.pdb	5.69	tar	SimRNA
623	623	1y26_rpr_ref.pdb	tar_ade_pk-35b2a2c1_all-000023_aa.pdb	7.9	tar	SimRNA
624	624	1y26_rpr_ref.pdb	tar_ade_pk-35b2a2c1_all-000024_aa.pdb	6.35	tar	SimRNA
625	625	1y26_rpr_ref.pdb	tar_ade_pk-35b2a2c1_all-000025_aa.pdb	5.69	tar	SimRNA
626	626	1y26_rpr_ref.pdb	tar_ade_pk-35b2a2c1_all-000026_aa.pdb	4.76	tar	SimRNA
627	627	1y26_rpr_ref.pdb	tar_ade_pk-35b2a2c1_all-000027_aa.pdb	6.69	tar	SimRNA
628	628	1y26_rpr_ref.pdb	tar_ade_pk-35b2a2c1_all-000028_aa.pdb	5.32	tar	SimRNA
629	629	1y26_rpr_ref.pdb	tar_ade_pk-35b2a2c1_all-000029_aa.pdb	4.98	tar	SimRNA
630	630	1y26_rpr_ref.pdb	tar_ade_pk-35b2a2c1_all-000030_aa.pdb	6.99	tar	SimRNA
631	631	1y26_rpr_ref.pdb	tar_ade_pk-35b2a2c1_all-000031_aa.pdb	4.64	tar	SimRNA
632	632	1y26_rpr_ref.pdb	tar_ade_pk-35b2a2c1_all-000032_aa.pdb	5.58	tar	SimRNA
633	633	1y26_rpr_ref.pdb	tar_ade_pk-35b2a2c1_all-000033_aa.pdb	6.95	tar	SimRNA
634	634	1y26_rpr_ref.pdb	tar_ade_pk-35b2a2c1_all-000034_aa.pdb	4.67	tar	SimRNA
635	635	1y26_rpr_ref.pdb	tar_ade_pk-35b2a2c1_all-000035_aa.pdb	7	tar	SimRNA
636	636	1y26_rpr_ref.pdb	tar_ade_pk-35b2a2c1_all-000036_aa.pdb	5.48	tar	SimRNA
637	637	1y26_rpr_ref.pdb	tar_ade_pk-35b2a2c1_all-000037_aa.pdb	8.03	tar	SimRNA
638	638	1y26_rpr_ref.pdb	tar_ade_pk-35b2a2c1_all-000038_aa.pdb	8.17	tar	SimRNA
639	639	1y26_rpr_ref.pdb	tar_ade_pk-35b2a2c1_all-000039_aa.pdb	5.06	tar	SimRNA
640	640	1y26_rpr_ref.pdb	tar_ade_pk-35b2a2c1_all-000040_aa.pdb	5.75	tar	SimRNA
641	641	1y26_rpr_ref.pdb	tar_ade_pk-35b2a2c1_all-000041_aa.pdb	7.64	tar	SimRNA
642	642	1y26_rpr_ref.pdb	tar_ade_pk-35b2a2c1_all-000042_aa.pdb	6.49	tar	SimRNA
643	643	1y26_rpr_ref.pdb	tar_ade_pk-35b2a2c1_all-000043_aa.pdb	6.2	tar	SimRNA
644	644	1y26_rpr_ref.pdb	tar_ade_pk-35b2a2c1_all-000044_aa.pdb	6.39	tar	SimRNA
645	645	1y26_rpr_ref.pdb	tar_ade_pk-35b2a2c1_all-000045_aa.pdb	8.74	tar	SimRNA
646	646	1y26_rpr_ref.pdb	tar_ade_pk-35b2a2c1_all-000046_aa.pdb	6.49	tar	SimRNA
647	647	1y26_rpr_ref.pdb	tar_ade_pk-35b2a2c1_all-000047_aa.pdb	6.31	tar	SimRNA
648	648	1y26_rpr_ref.pdb	tar_ade_pk-35b2a2c1_all-000048_aa.pdb	5.45	tar	SimRNA
649	649	1y26_rpr_ref.pdb	tar_ade_pk-35b2a2c1_all-000049_aa.pdb	6.45	tar	SimRNA
650	650	1y26_rpr_ref.pdb	tar_ade_pk-35b2a2c1_all-000050_aa.pdb	7.67	tar	SimRNA
651	651	1y26_rpr_ref.pdb	tar_ade_pk-35b2a2c1_all-000051_aa.pdb	4.25	tar	SimRNA
652	652	1y26_rpr_ref.pdb	tar_ade_pk-35b2a2c1_all-000052_aa.pdb	7.2	tar	SimRNA
653	653	1y26_rpr_ref.pdb	tar_ade_pk-35b2a2c1_all-000053_aa.pdb	7.72	tar	SimRNA
654	654	1y26_rpr_ref.pdb	tar_ade_pk-35b2a2c1_all-000054_aa.pdb	5.37	tar	SimRNA
655	655	1y26_rpr_ref.pdb	tar_ade_pk-35b2a2c1_all-000055_aa.pdb	7.1	tar	SimRNA
656	656	1y26_rpr_ref.pdb	tar_ade_pk-35b2a2c1_all-000056_aa.pdb	5.42	tar	SimRNA
657	657	1y26_rpr_ref.pdb	tar_ade_pk-35b2a2c1_all-000057_aa.pdb	6	tar	SimRNA
658	658	1y26_rpr_ref.pdb	tar_ade_pk-35b2a2c1_all-000058_aa.pdb	6.67	tar	SimRNA
659	659	1y26_rpr_ref.pdb	tar_ade_pk-35b2a2c1_all-000059_aa.pdb	9.56	tar	SimRNA
660	660	1y26_rpr_ref.pdb	tar_ade_pk-35b2a2c1_all-000060_aa.pdb	5.32	tar	SimRNA
661	661	1y26_rpr_ref.pdb	tar_ade_pk-35b2a2c1_all-000061_aa.pdb	5.97	tar	SimRNA
662	662	1y26_rpr_ref.pdb	tar_ade_pk-35b2a2c1_all-000062_aa.pdb	5.61	tar	SimRNA
663	663	1y26_rpr_ref.pdb	tar_ade_pk-35b2a2c1_all-000063_aa.pdb	5.93	tar	SimRNA
664	664	1y26_rpr_ref.pdb	tar_ade_pk-35b2a2c1_all-000064_aa.pdb	5.46	tar	SimRNA
665	665	1y26_rpr_ref.pdb	tar_ade_pk-35b2a2c1_all-000065_aa.pdb	5.34	tar	SimRNA
666	666	1y26_rpr_ref.pdb	tar_ade_pk-35b2a2c1_all-000066_aa.pdb	6.07	tar	SimRNA
667	667	1y26_rpr_ref.pdb	tar_ade_pk-35b2a2c1_all-000067_aa.pdb	5.1	tar	SimRNA
668	668	1y26_rpr_ref.pdb	tar_ade_pk-35b2a2c1_all-000068_aa.pdb	5.9	tar	SimRNA
669	669	1y26_rpr_ref.pdb	tar_ade_pk-35b2a2c1_all-000069_aa.pdb	6.06	tar	SimRNA
670	670	1y26_rpr_ref.pdb	tar_ade_pk-35b2a2c1_all-000070_aa.pdb	5.41	tar	SimRNA
671	671	1y26_rpr_ref.pdb	tar_ade_pk-35b2a2c1_all-000071_aa.pdb	6.6	tar	SimRNA
672	672	1y26_rpr_ref.pdb	tar_ade_pk-35b2a2c1_all-000072_aa.pdb	7.02	tar	SimRNA
673	673	1y26_rpr_ref.pdb	tar_ade_pk-35b2a2c1_all-000073_aa.pdb	5.32	tar	SimRNA
674	674	1y26_rpr_ref.pdb	tar_ade_pk-35b2a2c1_all-000074_aa.pdb	6.3	tar	SimRNA
675	675	1y26_rpr_ref.pdb	tar_ade_pk-35b2a2c1_all-000075_aa.pdb	6.22	tar	SimRNA
676	676	1y26_rpr_ref.pdb	tar_ade_pk-35b2a2c1_all-000076_aa.pdb	5.46	tar	SimRNA
677	677	1y26_rpr_ref.pdb	tar_ade_pk-35b2a2c1_all-000077_aa.pdb	6.25	tar	SimRNA
678	678	1y26_rpr_ref.pdb	tar_ade_pk-35b2a2c1_all-000078_aa.pdb	7.35	tar	SimRNA
679	679	1y26_rpr_ref.pdb	tar_ade_pk-35b2a2c1_all-000079_aa.pdb	4.89	tar	SimRNA
680	680	1y26_rpr_ref.pdb	tar_ade_pk-35b2a2c1_all-000080_aa.pdb	5.85	tar	SimRNA
681	681	1y26_rpr_ref.pdb	tar_ade_pk-35b2a2c1_all-000081_aa.pdb	5.8	tar	SimRNA
682	682	1y26_rpr_ref.pdb	tar_ade_pk-35b2a2c1_all-000082_aa.pdb	8.39	tar	SimRNA
683	683	1y26_rpr_ref.pdb	tar_ade_pk-35b2a2c1_all-000083_aa.pdb	5.57	tar	SimRNA
684	684	1y26_rpr_ref.pdb	tar_ade_pk-35b2a2c1_all-000084_aa.pdb	5.22	tar	SimRNA
685	685	1y26_rpr_ref.pdb	tar_ade_pk-35b2a2c1_all-000085_aa.pdb	6.8	tar	SimRNA
686	686	1y26_rpr_ref.pdb	tar_ade_pk-35b2a2c1_all-000086_aa.pdb	6.17	tar	SimRNA
687	687	1y26_rpr_ref.pdb	tar_ade_pk-35b2a2c1_all-000087_aa.pdb	5.93	tar	SimRNA
688	688	1y26_rpr_ref.pdb	tar_ade_pk-35b2a2c1_all-000088_aa.pdb	5.89	tar	SimRNA
689	689	1y26_rpr_ref.pdb	tar_ade_pk-35b2a2c1_all-000089_aa.pdb	5.32	tar	SimRNA
690	690	1y26_rpr_ref.pdb	tar_ade_pk-35b2a2c1_all-000090_aa.pdb	8	tar	SimRNA
691	691	1y26_rpr_ref.pdb	tar_ade_pk-35b2a2c1_all-000091_aa.pdb	5.43	tar	SimRNA
692	692	1y26_rpr_ref.pdb	tar_ade_pk-35b2a2c1_all-000092_aa.pdb	8.14	tar	SimRNA
693	693	1y26_rpr_ref.pdb	tar_ade_pk-35b2a2c1_all-000093_aa.pdb	8.08	tar	SimRNA
694	694	1y26_rpr_ref.pdb	tar_ade_pk-35b2a2c1_all-000094_aa.pdb	5.05	tar	SimRNA
695	695	1y26_rpr_ref.pdb	tar_ade_pk-35b2a2c1_all-000095_aa.pdb	5.06	tar	SimRNA
696	696	1y26_rpr_ref.pdb	tar_ade_pk-35b2a2c1_all-000096_aa.pdb	5.19	tar	SimRNA
697	697	1y26_rpr_ref.pdb	tar_ade_pk-35b2a2c1_all-000097_aa.pdb	6.23	tar	SimRNA
698	698	1y26_rpr_ref.pdb	tar_ade_pk-35b2a2c1_all-000098_aa.pdb	7.01	tar	SimRNA
699	699	1y26_rpr_ref.pdb	tar_ade_pk-35b2a2c1_all-000099_aa.pdb	6.29	tar	SimRNA
700	700	1y26_rpr_ref.pdb	tar_ade_pk-35b2a2c1_all-000100_aa.pdb	4.62	tar	SimRNA
